# Supplementary material for: Chemotherapy-induced transposable elements activate MDA5 to enhance haematopoietic regeneration
Source: Nat Cell Biol. 2021 Jul 12;23(7):704–17. doi: 10.1038/s41556-021-00707-9 (PMC8492473; doi:10.1038/s41556-021-00707-9)
Supplement: Supplementary file 2 — Supplementary Table 1. RNA-seq analysis of WT HSCs (LSK/SLAM). Differentially expressed genes H2 versus D0. Supplementary Table 2. RNA-seq analysis of WT HSCs (LSK/SLAM). Differentially expressed genes H6 versus D0. Supplementary Table 3. RNA-seq analysis of WT HSCs (LSK/SLAM). Differentially expressed genes H16 versus D0. Supplementary Table 4. RNA-seq analysis of WT HSCs (LSK/SLAM). Differentially expressed genes D3 versus D0. Supplementary Table 5. RNA-seq analysis of WT HSCs (LSK/SLAM). Differentially expressed genes D10 versus D0. Supplementary Table 6. Single−cell RNA-seq analysis of WT HSCs (LSK/SLAM). Differentially expressed genes H16 versus D0. Supplementary Table 7. ATAC-seq analysis of WT HSCs (LSK/SLAM). Gained peaks (100 kb upstream and 25 kb downstream from the TSS) H2 versus D0. Supplementary Table 8. ATAC-seq analysis of WT HSCs (LSK/SLAM). Gained peaks (100 kb upstream and 25 kb downstream from the TSS) H6 versus D0. Supplementary Table 9. ATAC-seq analysis of WT HSCs (LSK/SLAM). Gained peaks (100 kb upstream and 25 kb downstream from the TSS) H16 versus D0. Supplementary Table 10. ATAC-seq analysis of WT HSCs (LSK/SLAM). Gained peaks (100 kb upstream and 25 kb downstream from the TSS) D3 versus D0. Supplementary Table 11. ATAC-seq analysis of WT HSCs (LSK/SLAM). Gained peaks (100 kb upstream and 25 kb downstream from the TSS) D10 versus D0. Supplementary Table 12. RNA-seq analysis of WT HSCs (LSK/SLAM). Differentially expressed TEs. Supplementary Table 13. ATAC-seq analysis of WT HSCs (LSK/SLAM). Gained peaks for TEs in comparison to D0. Supplementary Table 14. Single-cell RNA-seq analysis of WT HSCs (LSK/SLAM). Differentially expressed TEs H16 versus D0. Supplementary Table 15. RNA-seq analysis of WT HSCs (LSK/SLAM). Differentially expressed TE copies. Supplementary Table 16. RNA binding to MDA5—FLASH experiment. All values. Supplementary Table 17. RNA binding to MDA5—FLASH experiment. Differentially bound TEs. Supplementary Table 18. RNA-seq ana [file 41556_2021_707_MOESM2_ESM.xlsx]

## Sheet: 1. WT RNAseq H2vsD0 DEGs
Supplementary Table 1. RNA-seq WT HSCs (LSK/SLAM). Differentially expressed genes H2 versus D0	FOLD cut-off 1,5 padj<0.05
id	Genes	baseMean	baseMeanA	baseMeanB	foldChange	log2FoldChange	pval	padj	cat
1564	9830107B12Rik	6.42101	0	16.0525	Inf	Inf	7.3687e-05	0.0272617	up
3721	C3	124.194	33.672	259.977	7.72087	2.94876	9.97218e-10	7.14756e-07	up
3744	C5ar1	19.0531	0.300889	47.1814	156.807	7.29284	1.86419e-10	1.45763e-07	up
3863	Camp	1239.09	18.1491	3070.5	169.181	7.40243	1.52774e-46	1.31401e-42	up
4173	Ccl6	80.8131	35.0767	149.418	4.25974	2.09076	6.90378e-05	0.0263909	up
4210	Ccr1	20.1704	5.25581	42.5422	8.09432	3.01691	3.33955e-05	0.0140115	up
4246	Cd177	174.471	1.87106	433.372	231.618	7.85561	5.26522e-35	1.29389e-31	up
4439	Cdkn1a	735.954	204.786	1532.71	7.48443	2.90389	1.83211e-12	1.96975e-09	up
4675	Chil1	32.3148	7.69805	69.2398	8.99447	3.16904	7.80968e-07	0.000407097	up
4676	Chil3	751.132	33.447	1827.66	54.6434	5.77198	2.88588e-33	6.20536e-30	up
4868	Clec4a2	15.8864	3.99589	33.7222	8.43923	3.07711	2.53603e-05	0.0114802	up
4878	Clec5a	19.8931	2.59504	45.8401	17.6645	4.14278	1.08224e-07	6.20554e-05	up
5519	Cybb	144.296	19.5661	331.39	16.9369	4.0821	2.70174e-16	3.31967e-13	up
5625	Cyp4f18	20.6943	2.22127	48.4038	21.791	4.44566	2.88197e-07	0.000159921	up
5870	Ddit4l	51.7081	23.7075	93.7091	3.95272	1.98285	3.20309e-05	0.0137749	up
6558	Eda2r	243.61	120.777	427.858	3.54254	1.82478	2.38598e-05	0.0110929	up
6708	Elane	102.441	38.3056	198.645	5.18579	2.37456	6.2601e-07	0.000336519	up
7238	Fam212b	123.97	40.8901	248.589	6.07945	2.60394	3.00814e-09	1.91652e-06	up
7482	Fcnb	80.8451	1.74885	199.489	114.069	6.83376	1.84354e-25	2.88296e-22	up
8018	Gdf15	119.681	31.5232	251.917	7.99148	2.99846	2.06509e-11	1.86967e-08	up
10023	Hdc	49.489	17.7423	97.1089	5.4733	2.45241	3.07744e-05	0.0135739	up
10330	Hp	157.222	38.2999	335.605	8.76256	3.13135	4.98335e-11	4.28618e-08	up
10928	Itgb2l	33.3852	0	83.463	Inf	Inf	1.00006e-17	1.32331e-14	up
11672	Lcn2	446.086	8.58926	1102.33	128.338	7.00381	6.66841e-39	1.91183e-35	up
11906	Lrg1	36.8493	6.20076	82.8221	13.3568	3.7395	1.92408e-09	1.32392e-06	up
12051	Ltf	925.584	21.2029	2282.16	107.634	6.74999	9.56644e-41	3.29124e-37	up
12068	Ly6c2	190.934	57.5089	391.072	6.80019	2.76557	2.13579e-09	1.41307e-06	up
12376	Mcemp1	25.7027	6.09495	55.1143	9.04261	3.17674	2.1857e-06	0.00107424	up
12403	Mcpt8	11.4117	0.423094	27.8946	65.93	6.04286	9.63265e-09	5.91789e-06	up
13891	Mmp8	45.5606	7.67216	102.393	13.3461	3.73834	5.61546e-11	4.59987e-08	up
13892	Mmp9	48.7907	4.61198	115.059	24.9478	4.64084	2.31783e-13	2.65809e-10	up
13963	Mpo	593.802	255.858	1100.72	4.30207	2.10503	3.75756e-06	0.00179549	up
14109	Ms4a1	5.38367	0	13.4592	Inf	Inf	7.44855e-05	0.0272617	up
14699	Ngp	2509.56	31.5318	6226.6	197.47	7.62549	3.02504e-50	5.20367e-46	up
16390	Orm1	5.21219	0	13.0305	Inf	Inf	8.18035e-05	0.0293163	up
17007	Phlda3	615.339	208.131	1226.15	5.89124	2.55857	3.98589e-10	2.9811e-07	up
17494	Ppbp	361.635	202.471	600.383	2.96528	1.56817	5.24395e-05	0.0209782	up
17869	Prss34	38.1492	0	95.3729	Inf	Inf	1.40444e-19	2.01326e-16	up
18535	Retnlg	91.5559	2.29415	225.449	98.271	6.61869	6.24601e-26	1.07444e-22	up
19135	S100a8	2841.17	75.1226	6990.24	93.0511	6.53995	1.52142e-42	8.72383e-39	up
19136	S100a9	2399.73	72.4445	5890.65	81.3126	6.34541	5.46034e-41	2.34822e-37	up
19615	Sgms2	9.11879	0	22.797	Inf	Inf	9.72712e-08	5.76986e-05	up
19815	Slc15a2	170.876	45.1111	359.522	7.96972	2.99453	8.82373e-12	8.92858e-09	up
19847	Slc19a2	1201.12	675.474	1989.58	2.94546	1.55849	0.000127429	0.0441388	up
20078	Slc4a1	17.2496	3.97012	37.1687	9.3621	3.22683	6.25398e-05	0.0244502	up
20177	Slfn1	4.87094	0	12.1773	Inf	Inf	0.000128295	0.0441388	up
20182	Slfn4	11.1384	0.700424	26.7953	38.2558	5.25761	1.52313e-06	0.000770612	up
22317	Trem3	18.8061	0.723983	45.9293	63.4397	5.98731	1.81018e-11	1.72993e-08	up
23618	Wfdc21	81.9635	1.25288	203.029	162.05	7.3403	1.9876e-26	3.79897e-23	up
19294	Scin	31.9881	50.2829	4.54581	0.0904047	-3.46746	5.06023e-05	0.0207253	down
19310	Scn5a	12.0009	20.0016	0	0	-Inf	0.000147815	0.0498573	down

## Sheet: 2. WT RNAseq H6vsD0 DEGs
Supplementary Table 2. RNA-seq WT HSCs (LSK/SLAM). Differentially expressed genes H6 versus D0	FOLD cut-off 1,5 padj<0.05
X	Genes	baseMean	baseMeanA	baseMeanB	foldChange	log2FoldChange	pval	padj	cat
114	1700003M07Rik	7.68454	0.350212	18.686	53.3564	5.73759	3.64355e-06	0.00018282	up
125	1700007K13Rik	10.2227	0.773305	24.3967	31.5486	4.9795	5.45218e-07	3.26397e-05	up
475	1810026J23Rik	1493.15	468.168	3030.62	6.47335	2.69451	1.39409e-10	1.70442e-08	up
603	2410016O06Rik	960.493	220.503	2070.48	9.38981	3.2311	3.81546e-14	8.38484e-12	up
609	2410127L17Rik	147.92	55.4221	286.667	5.17242	2.37084	4.75949e-07	2.93013e-05	up
618	2510039O18Rik	665.484	137.789	1457.03	10.5744	3.4025	1.16625e-15	3.43175e-13	up
997	4930515G01Rik	64.9568	32.4516	113.715	3.50413	1.80906	0.000375546	0.0118975	up
1379	5730508B09Rik	203.222	81.6433	385.589	4.72285	2.23966	3.04829e-07	1.93851e-05	up
1467	9030617O03Rik	544.716	124.379	1175.22	9.44874	3.24012	1.42946e-14	3.54527e-12	up
1498	9230114K14Rik	368.422	155.054	688.475	4.44024	2.15064	3.88957e-07	2.43779e-05	up
1550	9530053A07Rik	8.48685	1.65241	18.7385	11.3401	3.50336	0.000920794	0.0264667	up
1564	9830107B12Rik	4.71692	0	11.7923	Inf	Inf	0.000153004	0.00528493	up
1685	A930001C03Rik	24.9366	2.14839	59.1189	27.5178	4.78229	2.16175e-11	3.07624e-09	up
1830	Abca13	6.19956	0	15.4989	Inf	Inf	0.000116716	0.00416081	up
1891	Abhd17b	610.253	171.178	1268.86	7.41253	2.88997	6.07559e-12	9.25249e-10	up
1968	Acot2	246.135	129.372	421.281	3.25637	1.70326	6.23681e-05	0.00236931	up
2031	Actr5	500.432	72.6042	1142.17	15.7315	3.97559	3.12759e-19	1.46752e-16	up
2041	Acvr2b	73.5778	39.0076	125.433	3.21561	1.68509	0.000752582	0.022033	up
2082	Adam8	40.7694	19.1497	73.1991	3.82247	1.93451	0.000385244	0.0121604	up
2208	Aebp2	1762.01	785.191	3227.24	4.11013	2.03918	5.32913e-07	3.21247e-05	up
2209	Aen	2142.44	1346.6	3336.21	2.47752	1.30889	0.000982629	0.0280583	up
2210	Aes	5478.35	2714.14	9624.65	3.54611	1.82624	4.20898e-06	0.000207003	up
2216	Aff3	1608.15	936.939	2614.96	2.79096	1.48076	0.000241911	0.00795421	up
2217	Aff4	1874.53	1087.16	3055.6	2.81064	1.4909	0.000224726	0.00748844	up
2234	Agfg1	1093.15	258.909	2344.51	9.05535	3.17877	4.16377e-14	9.03589e-12	up
2236	Aggf1	2071.63	823.992	3943.08	4.78534	2.25862	5.54602e-08	4.13238e-06	up
2242	Ago2	708.024	413.264	1150.16	2.78313	1.47671	0.000307645	0.00996461	up
2247	Agpat3	758.09	479.093	1176.59	2.45586	1.29623	0.00180366	0.0473728	up
2252	Agps	1918.04	1151.73	3067.5	2.66339	1.41326	0.000588545	0.0178009	up
2267	Ahcyl1	4188.42	1200.25	8670.67	7.22406	2.85281	2.30499e-12	3.77519e-10	up
2272	Ahr	354.811	214.381	565.456	2.63762	1.39924	0.00148758	0.0400401	up
2296	Ak1	1221.28	628.855	2109.91	3.35517	1.74638	1.37306e-05	0.000606555	up
2316	Akap7	389.037	243.805	606.886	2.48923	1.3157	0.0015387	0.0412881	up
2322	Akirin2	573.067	166.292	1183.23	7.1154	2.83094	1.2029e-11	1.78492e-09	up
2396	Alkbh5	1370.24	522.196	2642.31	5.05999	2.33913	1.22495e-08	9.93753e-07	up
2424	Alyref	1979.5	313.52	4478.47	14.2845	3.83638	1.08026e-19	5.20954e-17	up
2438	Amfr	1853.29	909.412	3269.12	3.59476	1.8459	4.04683e-06	0.00020131	up
2445	Ammecr1	175.197	98.0113	290.976	2.9688	1.56988	0.000583522	0.0176798	up
2493	Ank	783.522	309.088	1495.17	4.83738	2.27422	4.01591e-08	3.07137e-06	up
2503	Ankib1	1121.04	551.711	1975.05	3.57986	1.8399	7.89573e-06	0.000368489	up
2514	Ankrd13a	14371.9	3526.48	30640	8.68855	3.11911	1.59284e-14	3.78813e-12	up
2515	Ankrd13b	242.84	133.047	407.528	3.06304	1.61496	0.000149158	0.00516873	up
2516	Ankrd13c	569.851	334.323	923.145	2.76124	1.46532	0.000481025	0.0148332	up
2560	Anks6	35.8778	9.63483	75.2423	7.8094	2.96521	1.52958e-06	8.43015e-05	up
2564	Ano1	6.43012	0	16.0753	Inf	Inf	1.10273e-05	0.000499855	up
2572	Ano8	68.6286	26.8906	131.235	4.88034	2.28698	5.58202e-06	0.000269943	up
2601	Ap1ar	1443.81	599.282	2710.6	4.52309	2.17731	1.27603e-07	8.7217e-06	up
2720	Arap2	185.875	111.256	297.804	2.67674	1.42048	0.00160921	0.0428489	up
2731	Arf6	1069.21	310.127	2207.84	7.11916	2.83171	5.41217e-12	8.31511e-10	up
2757	Arhgap23	1002.15	208.995	2191.89	10.4877	3.39063	8.60963e-16	2.5771e-13	up
2837	Arl5a	1139.86	269.383	2445.57	9.0784	3.18244	3.6927e-14	8.21909e-12	up
2845	Arl8a	793.636	248.75	1610.97	6.47625	2.69516	8.20627e-11	1.03238e-08	up
2884	Arrdc2	266.085	123.022	480.68	3.90726	1.96616	6.48165e-06	0.000309143	up
2910	Asap2	210.564	122.908	342.049	2.78297	1.47663	0.000656245	0.0195087	up
3016	Atl1	43.0758	20.1324	77.491	3.84907	1.94451	0.00123438	0.0338548	up
3040	Atp1a3	20.8282	8.69	39.0355	4.492	2.16736	0.00117712	0.032555	up
3047	Atp2a2	3658.36	1505.05	6888.31	4.57679	2.19434	5.94444e-08	4.39155e-06	up
3107	Atp8b4	49.6383	25.8864	85.2662	3.29387	1.71978	0.000551646	0.016802	up
3117	Atrn	499.839	314.57	777.743	2.4724	1.30591	0.00179329	0.0472144	up
3140	Aven	455.039	88.2141	1005.28	11.3959	3.51044	7.61534e-16	2.36089e-13	up
3157	Azin2	319.011	191.361	510.485	2.66765	1.41557	0.000641702	0.0191626	up
3221	B630005N14Rik	620.308	234.48	1199.05	5.11364	2.35435	1.04248e-08	8.53702e-07	up
3222	B630019K06Rik	181.771	106.966	293.979	2.74834	1.45856	0.00117761	0.032555	up
3243	BC005561	791.07	483.215	1252.85	2.59274	1.37448	0.0010211	0.0289661	up
3334	Bag1	3263.39	1687.31	5627.52	3.33521	1.73778	2.40882e-05	0.00100286	up
3363	Bax	4540.34	2492.59	7611.97	3.05384	1.61063	4.65642e-05	0.00181663	up
3368	Bbc3	1484.19	553.033	2880.94	5.20935	2.3811	3.59507e-09	3.26774e-07	up
3417	Bcl3	594.543	306.166	1027.11	3.35475	1.7462	3.80947e-05	0.00152739	up
3493	Bloc1s3	168.001	72.0974	311.858	4.3255	2.11287	3.04211e-06	0.000158126	up
3502	Bmi1	1393.81	776.396	2319.93	2.98807	1.57922	0.000100433	0.00364234	up
3503	Bmp1	607.329	284.174	1092.06	3.84292	1.9422	2.50693e-06	0.000132692	up
3507	Bmp2k	425.825	192.159	776.324	4.04	2.01435	1.49792e-06	8.28198e-05	up
3530	Bod1	499.843	106.385	1090.03	10.2461	3.35701	1.15163e-14	2.8976e-12	up
3560	Brap	1289.76	656.378	2239.83	3.41241	1.77079	1.80399e-05	0.00077785	up
3568	Brd4	2756.02	1271.51	4982.79	3.9188	1.97041	9.50519e-07	5.44619e-05	up
3590	Brpf3	255.99	120.564	459.129	3.80819	1.9291	7.27317e-06	0.000344059	up
3608	Btbd1	1217.08	310.956	2576.27	8.28499	3.0505	2.29695e-13	4.28788e-11	up
3615	Btbd2	348.8	160.36	631.461	3.93778	1.97738	2.31901e-06	0.000123498	up
3629	Btg3	135.684	38.1023	282.056	7.40261	2.88803	1.24377e-09	1.2339e-07	up
3687	C1ql1	11.3208	2.25419	24.9206	11.0552	3.46666	0.00112815	0.0314884	up
3721	C3	73.378	33.672	132.937	3.948	1.98112	7.53585e-06	0.000353594	up
3744	C5ar1	19.7171	0.300889	48.8415	162.324	7.34273	2.37357e-11	3.32319e-09	up
3755	C77370	25.0941	2.35284	59.2061	25.1637	4.65327	4.36554e-09	3.84722e-07	up
3771	Caap1	645.464	400.53	1012.86	2.52881	1.33846	0.00143152	0.0388929	up
3772	Cab39	2499.79	881.972	4926.51	5.58579	2.48176	7.84373e-10	8.10566e-08	up
3775	Cables1	240.057	75.0408	487.582	6.49756	2.6999	8.19685e-10	8.39557e-08	up
3776	Cables2	703.526	165.944	1509.9	9.09885	3.18568	4.71576e-14	9.98419e-12	up
3821	Cadps2	592.599	367.497	930.251	2.53132	1.33989	0.00125498	0.0343653	up
3863	Camp	852.741	18.1491	2104.63	115.963	6.85752	4.32485e-43	3.75418e-39	up
3924	Carm1	485.403	228.008	871.496	3.82221	1.93441	3.41352e-06	0.0001743	up
3987	Cbx4	825.014	300.332	1612.04	5.36753	2.42426	3.90435e-09	3.51209e-07	up
4173	Ccl6	62.4455	35.0767	103.499	2.95063	1.56102	0.0010702	0.0301618	up
4193	Ccng1	9425.7	4803.86	16358.5	3.40528	1.76777	8.67182e-06	0.000400722	up
4205	Ccny	516.496	207.262	980.348	4.72999	2.24184	1.29059e-07	8.78661e-06	up
4210	Ccr1	16.1657	5.25581	32.5304	6.18943	2.62981	0.000108974	0.00390081	up
4222	Ccrn4l	162.321	51.7666	328.152	6.33907	2.66427	1.29994e-08	1.04969e-06	up
4246	Cd177	177.952	1.87106	442.073	236.269	7.88428	1.08009e-36	2.67877e-33	up
4282	Cd300lf	11.4071	3.22479	23.6807	7.34332	2.87643	0.000265233	0.00867176	up
4287	Cd33	21.8596	6.47093	44.9427	6.94533	2.79604	4.10276e-05	0.00162993	up
4319	Cd79a	8.66088	2.54792	17.8303	6.99798	2.80694	0.00144183	0.0391118	up
4335	Cdan1	1293.29	415.168	2610.48	6.28775	2.65254	2.20521e-10	2.5868e-08	up
4348	Cdc34	869.178	483.544	1447.63	2.99379	1.58197	0.000105846	0.00381361	up
4367	Cdc73	789.365	313.171	1503.66	4.80138	2.26345	4.81677e-08	3.6517e-06	up
4413	Cdk16	2016.53	1112	3373.32	3.03357	1.60102	0.00012069	0.00428488	up
4414	Cdk17	4574.52	2173.71	8175.75	3.7612	1.91119	1.95411e-06	0.000106683	up
4439	Cdkn1a	2401.87	204.786	5697.49	27.8216	4.79814	1.0544e-27	1.66413e-24	up
4458	Cds1	38.7139	12.0798	78.6651	6.51211	2.70313	3.29054e-05	0.00133164	up
4484	Cebpa	20.9005	2.77373	48.0907	17.338	4.11586	6.66219e-07	3.92076e-05	up
4487	Cebpe	21.8606	6.25724	45.2656	7.23412	2.85482	1.22973e-05	0.000551664	up
4528	Cenpv	224.85	84.9602	434.684	5.11633	2.35511	1.2511e-07	8.61915e-06	up
4533	Cep126	102.43	56.0239	172.039	3.07082	1.61862	0.00123278	0.0338548	up
4541	Cep170b	507.756	310.707	803.33	2.58549	1.37044	0.000681361	0.0201175	up
4585	Ces2b	7.16073	0.300889	17.4505	57.9965	5.85789	5.80916e-05	0.00221529	up
4588	Ces2e	29.7682	14.5407	52.6095	3.61809	1.85523	0.000966576	0.027691	up
4634	Cgref1	71.1607	36.4522	123.224	3.38042	1.7572	0.000452731	0.0140355	up
4653	Chd1	2561.09	1611.87	3984.92	2.47224	1.30582	0.00158475	0.0422624	up
4673	Chic2	1009.37	579.312	1654.44	2.85588	1.51393	0.000210632	0.00704583	up
4675	Chil1	28.9054	7.69805	60.7165	7.88726	2.97952	1.2256e-06	6.84168e-05	up
4676	Chil3	373.147	33.447	882.696	26.3909	4.72197	1.80794e-25	1.74376e-22	up
4777	Cited2	2078.58	639.239	4237.59	6.62912	2.72882	2.0121e-11	2.88694e-09	up
4778	Cited4	179.57	92.9202	309.544	3.33129	1.73608	0.000154813	0.00533038	up
4821	Cldn15	12.1241	2.20487	27.003	12.247	3.61435	6.25111e-05	0.00236955	up
4851	Clec12a	69.276	33.6811	122.668	3.64206	1.86475	8.04266e-05	0.00298352	up
4868	Clec4a2	23.4132	3.99589	52.5392	13.1483	3.71681	2.4851e-08	1.9347e-06	up
4878	Clec5a	22.3439	2.59504	51.9672	20.0256	4.32377	2.11532e-09	2.04023e-07	up
4913	Clptm1l	1757.28	507.213	3632.38	7.16145	2.84025	3.9018e-12	6.10263e-10	up
4992	Cnot6	3214.61	1649.52	5562.24	3.37203	1.75362	1.27957e-05	0.000568149	up
5091	Colgalt1	1832.29	608.322	3668.25	6.03011	2.59219	3.30035e-10	3.63984e-08	up
5126	Coq2	1238.53	384.832	2519.08	6.54592	2.7106	6.27642e-11	8.19285e-09	up
5204	Cpox	1068.36	412.384	2052.31	4.9767	2.31519	3.15941e-08	2.44868e-06	up
5218	Cpt1c	314.973	180.836	516.178	2.8544	1.51319	0.000180173	0.00609744	up
5251	Crebzf	791.654	487.746	1247.52	2.55772	1.35486	0.000650756	0.0193787	up
5261	Crim1	394.489	230.912	639.856	2.771	1.47041	0.000348302	0.011136	up
5263	Crip2	123.684	36.9409	253.799	6.87041	2.7804	4.33077e-10	4.64114e-08	up
5271	Crispld2	23.4706	7.00203	48.1734	6.87992	2.78239	0.000217525	0.00726241	up
5282	Crocc	243.698	90.898	472.899	5.20252	2.37921	7.96055e-08	5.73457e-06	up
5287	Crtap	1526.91	824.917	2579.91	3.12747	1.645	6.97032e-05	0.0026193	up
5346	Csnk1g2	957.318	348.788	1870.11	5.36175	2.4227	2.58392e-09	2.43801e-07	up
5347	Csnk1g3	675.237	249.786	1313.41	5.25815	2.39456	6.32245e-09	5.35435e-07	up
5382	Ctbp1	3385	829.615	7218.07	8.70051	3.1211	4.25161e-14	9.11262e-12	up
5390	Ctdp1	759.131	134.653	1695.85	12.5942	3.65469	8.43094e-18	3.48499e-15	up
5395	Ctf1	177.455	22.9489	409.213	17.8315	4.15635	1.45643e-17	5.74662e-15	up
5409	Ctnnbip1	358.186	159.266	656.565	4.12243	2.0435	2.05354e-06	0.000111064	up
5432	Ctsg	73.9221	19.0917	156.168	8.17985	3.03207	1.15875e-09	1.15615e-07	up
5481	Cxcl10	56.6099	31.7601	93.8847	2.95606	1.56367	0.000424563	0.0132569	up
5519	Cybb	108.567	19.5661	242.067	12.3717	3.62898	1.49668e-14	3.6597e-12	up
5625	Cyp4f18	14.0603	2.22127	31.8188	14.3246	3.84042	3.39419e-06	0.000173825	up
5680	D15Ertd621e	2032.48	547.189	4260.41	7.786	2.96088	6.30201e-13	1.07264e-10	up
5686	D17Wsu92e	1113.42	612.568	1864.71	3.04408	1.60601	9.17469e-05	0.00337461	up
5716	D630023F18Rik	63.6959	1.37508	157.177	114.304	6.83673	3.30095e-22	2.6049e-19	up
5778	Dapk3	134.45	65.6416	237.663	3.62062	1.85624	2.01537e-05	0.000857569	up
5856	Dcxr	689.577	358.223	1186.61	3.31248	1.72791	1.55598e-05	0.000682154	up
5863	Ddhd1	371.313	193.077	638.665	3.30782	1.72588	4.45055e-05	0.00174415	up
5867	Ddias	1425.1	682.931	2538.35	3.71685	1.89408	4.11346e-06	0.000203458	up
5870	Ddit4l	343.776	23.7075	823.879	34.7519	5.11902	1.70674e-26	1.85192e-23	up
6017	Dexi	263.595	71.7467	551.367	7.68492	2.94203	4.34349e-11	5.89132e-09	up
6069	Dhx36	1400.71	818.089	2274.63	2.78042	1.4753	0.000253152	0.0082924	up
6094	Dirc2	379.705	74.8908	836.926	11.1753	3.48224	3.27654e-15	8.88813e-13	up
6215	Dnajc25	129.983	43.1186	260.279	6.03635	2.59368	5.38297e-08	4.02818e-06	up
6253	Dntt	14.2634	2.81589	31.4346	11.1633	3.48069	2.73648e-07	1.7661e-05	up
6280	Donson	299.705	157.124	513.576	3.26861	1.70868	9.87772e-05	0.00359512	up
6402	Dusp2	835.76	216.841	1764.14	8.13565	3.02426	2.49063e-13	4.59999e-11	up
6411	Dusp5	89.5435	12.1899	205.574	16.8643	4.0759	8.96746e-15	2.32364e-12	up
6413	Dusp7	240.379	144.393	384.358	2.66189	1.41245	0.000812	0.0236133	up
6474	E130201H02Rik	64.3669	26.9306	120.521	4.47525	2.16197	6.60905e-05	0.00249434	up
6479	E130308A19Rik	697.979	389.868	1160.15	2.97574	1.57325	0.000164141	0.0056206	up
6490	E2f1	689.195	281.438	1300.83	4.62209	2.20855	8.85919e-08	6.30346e-06	up
6494	E2f5	350.541	156.625	641.416	4.09523	2.03395	2.22313e-06	0.000119841	up
6558	Eda2r	568.677	120.777	1240.53	10.2712	3.36053	1.57424e-14	3.78813e-12	up
6576	Eed	2410.2	1405.32	3917.53	2.78764	1.47904	0.000237533	0.00783993	up
6600	Efcc1	1007.26	368.194	1965.86	5.33919	2.41662	3.97957e-09	3.54304e-07	up
6607	Efhd2	3094.17	1894.35	4893.89	2.58341	1.36928	0.000988986	0.0281934	up
6659	Eif2ak3	550.954	147.351	1156.36	7.84767	2.97226	2.26226e-12	3.74048e-10	up
6708	Elane	722.089	38.3056	1747.76	45.6268	5.51181	1.10754e-32	2.4035e-29	up
6709	Elavl1	4318.46	2035.65	7742.69	3.80355	1.92735	1.74444e-06	9.5537e-05	up
6791	Enho	108.011	40.5185	209.249	5.16429	2.36857	7.03344e-07	4.09757e-05	up
6844	Epha2	118.468	20.036	266.116	13.2819	3.73139	1.58329e-13	3.08848e-11	up
6860	Epm2a	9.66939	1.62665	21.7335	13.3609	3.73995	0.00070787	0.020759	up
6894	Ercc5	1153.28	720.53	1802.41	2.50151	1.3228	0.0011233	0.0314036	up
6977	Etnk1	4170.49	2153.43	7196.08	3.34168	1.74057	1.52058e-05	0.000668325	up
7018	Exoc8	683.2	253.01	1328.49	5.25073	2.39252	1.01438e-08	8.34626e-07	up
7026	Exosc6	923.671	109.916	2144.3	19.5086	4.28604	3.94195e-22	2.85151e-19	up
7090	Faf1	1329	344.609	2805.59	8.14136	3.02527	3.61835e-13	6.54356e-11	up
7159	Fam160b1	1509.94	776.601	2609.94	3.36072	1.74877	1.61237e-05	0.000705098	up
7172	Fam168b	3219.35	1550.9	5722.03	3.6895	1.88343	2.29143e-06	0.000122783	up
7178	Fam171a2	127.904	14.2118	298.441	20.9995	4.39228	1.33346e-16	4.72454e-14	up
7180	Fam172a	1907.8	1017.49	3243.28	3.18754	1.67244	4.02615e-05	0.00160317	up
7196	Fam184a	182.163	101.206	303.598	2.9998	1.58487	0.000389766	0.0122668	up
7215	Fam198b	239.002	98.3601	449.965	4.57467	2.19367	2.59603e-07	1.68171e-05	up
7238	Fam212b	365.893	40.8901	853.398	20.8705	4.3834	1.24327e-21	8.53391e-19	up
7281	Fam49b	1941.78	983.793	3378.75	3.43441	1.78006	1.04248e-05	0.000476277	up
7292	Fam63b	981.571	479.924	1734.04	3.61316	1.85326	6.22996e-06	0.000299608	up
7327	Fam8a1	70.3802	21.381	143.879	6.72931	2.75046	3.17845e-07	2.00659e-05	up
7358	Fas	267.739	128.335	476.846	3.71564	1.89361	9.31357e-06	0.000428894	up
7366	Fat1	62.064	15.5512	131.833	8.47735	3.08361	2.44685e-09	2.3213e-07	up
7386	Fbrsl1	79.7186	31.1352	152.594	4.90099	2.29307	3.56547e-06	0.000179421	up
7418	Fbxo28	936.312	507.973	1578.82	3.10807	1.63602	9.41978e-05	0.00343565	up
7421	Fbxo31	984.697	481.433	1739.59	3.61337	1.85334	7.60098e-06	0.000355689	up
7463	Fbxw8	1758.89	639.684	3437.7	5.37405	2.42601	4.86923e-09	4.24798e-07	up
7482	Fcnb	79.492	1.74885	196.107	112.134	6.80909	1.03885e-26	1.20236e-23	up
7521	Fgd1	297.499	121.779	561.078	4.60734	2.20393	4.62427e-07	2.85701e-05	up
7550	Fgfbp3	342.203	129.542	661.194	5.10409	2.35165	5.33917e-08	4.0127e-06	up
7594	Fjx1	78.8926	24.5722	160.373	6.52662	2.70634	3.61898e-08	2.7924e-06	up
7604	Fkbp5	1395.72	449.423	2815.15	6.26393	2.64707	1.47457e-10	1.76552e-08	up
7684	Foxd2	194.787	37.4002	430.868	11.5205	3.52613	5.16722e-14	1.08082e-11	up
7710	Foxo1	510.406	220.444	945.35	4.28839	2.10044	3.96305e-07	2.47491e-05	up
7729	Fpr1	9.60965	0.700424	22.9735	32.7994	5.0356	1.94923e-05	0.000835568	up
7735	Frat2	681.741	113.7	1533.8	13.4899	3.75381	3.57948e-18	1.51569e-15	up
7809	Fxr2	1530.11	500.87	3073.96	6.13725	2.61759	1.50812e-10	1.79332e-08	up
7819	Fyn	2430.93	1081.63	4454.86	4.11864	2.04217	7.40766e-07	4.30115e-05	up
7828	Fzd7	341.142	111.804	685.149	6.12812	2.61544	2.0157e-09	1.955e-07	up
7830	Fzd9	79.9931	8.39847	187.385	22.3118	4.47974	9.80228e-14	1.97881e-11	up
7902	Galnt1	2764.3	1599.34	4511.74	2.821	1.49621	0.000190217	0.00640697	up
7923	Galr3	31.4227	4.995	71.0642	14.2271	3.83057	9.00914e-08	6.38399e-06	up
7997	Gclc	1318.01	287.829	2863.27	9.94781	3.31438	2.15609e-15	6.13638e-13	up
7998	Gclm	2322.68	664.566	4809.85	7.23758	2.85551	7.57881e-12	1.14414e-09	up
8018	Gdf15	419.208	31.5232	1000.74	31.746	4.9885	1.96113e-26	2.00277e-23	up
8042	Get4	1335.38	755.326	2205.45	2.91987	1.5459	0.000143806	0.00502338	up
8045	Gfi1	168.523	43.8542	355.526	8.107	3.01917	2.51652e-11	3.49514e-09	up
8087	Gigyf1	733.768	467.845	1132.65	2.421	1.2756	0.00176862	0.0467351	up
8187	Glud1	2670.56	913.267	5306.5	5.81045	2.53865	6.03155e-10	6.30806e-08	up
8435	Gm13034	57.1117	21.0729	111.17	5.27548	2.3993	2.02325e-05	0.000858644	up
8505	Gm13889	33.3045	7.15054	72.5355	10.1441	3.34256	2.59837e-06	0.000137114	up
8719	Gm17296	262.686	130.79	460.531	3.52115	1.81605	2.44926e-05	0.00101484	up
9198	Gm5801	366.244	201.207	613.801	3.0506	1.60909	0.000135708	0.00475007	up
9454	Gnai1	41.909	17.8153	78.0496	4.38104	2.13127	0.00060436	0.0182158	up
9460	Gnas	10172.2	4375.2	18867.8	4.31244	2.10851	1.3102e-07	8.88531e-06	up
9465	Gnb1	2153.32	1010.33	3867.79	3.82823	1.93668	1.28272e-06	7.1148e-05	up
9524	Gp1bb	506.027	53.3224	1185.08	22.2248	4.4741	2.62143e-23	2.3953e-20	up
9526	Gp5	1655.96	275.569	3726.54	13.5231	3.75735	1.99844e-18	8.67373e-16	up
9562	Gpld1	272.406	155.472	447.808	2.88032	1.52623	0.000632039	0.0189187	up
9675	Gramd4	1568.47	944.838	2503.91	2.6501	1.40605	0.000445376	0.0138818	up
9678	Grasp	316.429	67.2356	690.218	10.2657	3.35975	7.23621e-14	1.47797e-11	up
9681	Grb2	2858.98	1238.7	5289.4	4.27011	2.09427	2.95167e-07	1.88397e-05	up
9690	Grhl3	19.1839	5.33805	39.9526	7.48448	2.9039	3.89191e-05	0.00155328	up
9704	Grik5	386.391	135.363	762.932	5.6362	2.49472	3.52201e-09	3.21819e-07	up
9722	Grk6	1282.65	547.099	2385.96	4.36112	2.1247	1.47586e-07	9.89281e-06	up
9737	Grsf1	919.455	457.662	1612.14	3.52256	1.81663	5.51251e-06	0.000267326	up
9760	Gsk3a	790.85	205.282	1669.2	8.13127	3.02348	6.17046e-13	1.06065e-10	up
9824	Gtse1	3311.42	1118.58	6600.67	5.90093	2.56094	3.1739e-10	3.53218e-08	up
9873	H1fx	117.097	50.6637	216.746	4.27813	2.09698	2.8234e-06	0.000148088	up
9932	H6pd	1297.55	780.323	2073.39	2.6571	1.40985	0.000559136	0.0170003	up
9935	Habp4	349.65	134.568	672.273	4.99579	2.32071	1.26508e-07	8.68103e-06	up
10023	Hdc	40.812	17.7423	75.4166	4.25066	2.08769	0.000106413	0.00382493	up
10029	Hdgfrp3	895.497	318.028	1761.7	5.53944	2.46974	2.82874e-09	2.64031e-07	up
10069	Herpud2	1654.32	1037.83	2579.06	2.48505	1.31327	0.00127365	0.0347124	up
10256	Hnrnpab	13667.2	7206.75	23357.9	3.24111	1.69649	3.67321e-05	0.00147617	up
10258	Hnrnpd	1180.21	495.909	2206.66	4.44972	2.15371	6.99753e-08	5.10437e-06	up
10294	Hoxa5	202.522	120.944	324.89	2.68629	1.42562	0.00123097	0.0338548	up
10295	Hoxa6	40.7167	20.1067	71.6317	3.56258	1.83292	0.0019005	0.0494673	up
10330	Hp	172.376	38.2999	373.489	9.75172	3.28566	2.91487e-13	5.32685e-11	up
10350	Hras	463.788	95.6449	1016	10.6227	3.40907	7.5239e-15	1.97913e-12	up
10378	Hsd11b1	22.7285	9.54334	42.5063	4.45403	2.15511	0.000315972	0.0102153	up
10494	Ice1	1027.33	555.174	1735.56	3.12615	1.64438	5.28271e-05	0.00203355	up
10521	Ier5	1303.46	391.972	2670.7	6.81349	2.76839	3.49831e-11	4.82017e-09	up
10549	Ifitm6	32.5989	6.94114	71.0856	10.2412	3.35631	4.19067e-08	3.19097e-06	up
10613	Igfbp7	11.0309	1.32576	25.5887	19.3011	4.27061	2.67007e-05	0.00109846	up
10685	Il1f9	9.2999	0.350212	22.7244	64.8876	6.01987	1.80562e-05	0.00077785	up
10693	Il1rn	8.08558	1.05064	18.638	17.7397	4.14891	0.00111074	0.0311026	up
10753	Inafm1	583.977	327.045	969.375	2.96404	1.56757	0.000190427	0.00640697	up
10759	Ing2	382.917	194.981	664.821	3.40968	1.76963	2.75118e-05	0.00112915	up
10779	Inpp5a	469.75	158.184	937.098	5.9241	2.5666	9.02369e-10	9.10815e-08	up
10816	Ipmk	838.366	226.022	1756.88	7.77305	2.95848	2.49144e-12	4.005e-10	up
10893	Isoc1	3317.28	1782.13	5619.99	3.15352	1.65696	4.25639e-05	0.00167944	up
10914	Itga6	3336.51	2045.86	5272.49	2.57714	1.36577	0.000527375	0.0161193	up
10922	Itgav	765.539	393.112	1324.18	3.36845	1.75209	2.57737e-05	0.00106537	up
10928	Itgb2l	16.166	0	40.4151	Inf	Inf	1.50785e-13	2.97474e-11	up
10949	Itpka	24.0615	6.1794	50.8847	8.23456	3.04169	2.44682e-05	0.00101484	up
10959	Itsn2	2452.9	1467.82	3930.52	2.67779	1.42104	0.000541904	0.0165343	up
10977	Jak2	1393.49	793.946	2292.8	2.88785	1.53	0.000155051	0.00533038	up
10987	Jdp2	152.737	92.1178	243.667	2.64516	1.40336	0.00181791	0.0476635	up
11008	Jund	2894.32	408.78	6622.63	16.201	4.01801	4.41721e-21	2.84027e-18	up
11050	Kcna3	1150.26	693.357	1835.62	2.64743	1.40459	0.000859906	0.02484	up
11107	Kcnk12	126.84	9.25181	303.222	32.7744	5.0345	1.27805e-21	8.53391e-19	up
11158	Kctd2	189.728	74.3547	362.787	4.87914	2.28663	2.26982e-07	1.49834e-05	up
11174	Kdm1a	1183.8	358.145	2422.28	6.76342	2.75775	1.72451e-11	2.51591e-09	up
11207	Khsrp	2431.33	1172.98	4318.86	3.68194	1.88047	3.19318e-06	0.000165483	up
11247	Kif7	75.4596	30.5423	142.836	4.67665	2.22548	5.82327e-06	0.000280827	up
11276	Klf13	669.369	256.322	1288.94	5.02859	2.33015	1.3533e-08	1.08771e-06	up
11279	Klf16	183.331	75.4439	345.161	4.57507	2.19379	1.10547e-06	6.2312e-05	up
11281	Klf2	82.8266	19.3641	178.02	9.19331	3.20058	7.9115e-09	6.60344e-07	up
11288	Klf9	549.353	262.766	979.232	3.72663	1.89787	3.45959e-06	0.000176135	up
11291	Klhdc2	1579.07	799.496	2748.43	3.43771	1.78145	1.2065e-05	0.000542645	up
11310	Klhl21	928.219	174.763	2058.4	11.7782	3.55805	4.00401e-17	1.51117e-14	up
11331	Klhl5	1256.34	426.301	2501.4	5.86768	2.55279	3.5861e-10	3.91561e-08	up
11422	Kras	1594.78	769.379	2832.89	3.68204	1.88051	3.97069e-06	0.000198089	up
11425	Kremen1	718.929	332.771	1298.16	3.90107	1.96387	2.8726e-06	0.000150215	up
11580	Lacc1	436.577	266.468	691.741	2.59596	1.37627	0.00102052	0.0289661	up
11597	Lamb3	20.7299	6.58169	41.9522	6.37408	2.67222	0.00050575	0.0155129	up
11598	Lamc1	300.226	137	545.063	3.97856	1.99225	3.47101e-06	0.000176199	up
11601	Lamp1	3664.84	528.594	8369.22	15.833	3.98486	5.13946e-21	3.07676e-18	up
11672	Lcn2	358.188	8.58926	882.587	102.755	6.68306	1.48958e-37	4.3101e-34	up
11686	Ldb1	3120.35	1452.4	5622.27	3.87102	1.95272	1.05107e-06	5.96325e-05	up
11765	Lif	73.8586	12.0957	166.503	13.7655	3.78298	4.83189e-12	7.48986e-10	up
11770	Lilr4b	20.1583	6.26648	40.996	6.5421	2.70975	0.000132841	0.00465911	up
11773	Lilrb4a	34.1591	16.5994	60.4986	3.64462	1.86577	0.000679743	0.0201039	up
11815	Lipt2	292.171	147.024	509.892	3.46809	1.79414	4.60012e-05	0.00179871	up
11836	Lmnb1	1838.76	982.471	3123.19	3.17892	1.66853	8.41111e-05	0.00310032	up
11859	Lonrf1	202.222	116.537	330.75	2.83816	1.50496	0.000456268	0.0141199	up
11904	Lrfn4	116.417	53.4045	210.935	3.94976	1.98176	1.75445e-05	0.000759575	up
11906	Lrg1	47.0459	6.20076	108.314	17.4678	4.12662	3.80973e-12	6.01279e-10	up
11911	Lrig3	67.3149	33.8697	117.483	3.46867	1.79438	0.000890841	0.0256482	up
11925	Lrp5	122.154	49.6039	230.979	4.65648	2.21924	4.56301e-06	0.000223781	up
11926	Lrp6	921.284	585.867	1424.41	2.43129	1.28172	0.00148051	0.0399117	up
11967	Lrrc47	351.176	115.671	704.434	6.09	2.60644	8.90821e-10	9.04418e-08	up
11990	Lrrc75a	255.836	71.2571	532.704	7.4758	2.90223	6.71294e-11	8.63283e-09	up
11995	Lrrc8d	1066.51	549.871	1841.47	3.34891	1.74369	1.64126e-05	0.000715927	up
12027	Lsm14b	71.4786	31.7628	131.052	4.12597	2.04473	7.74471e-05	0.00288532	up
12043	Ltb4r1	42.9043	16.8227	82.0266	4.87595	2.28568	1.68333e-05	0.000730609	up
12047	Ltbp3	1984.04	1047.15	3389.37	3.23677	1.69456	2.82213e-05	0.00115554	up
12051	Ltf	867.169	21.2029	2136.12	100.746	6.65459	3.69741e-41	2.13969e-37	up
12068	Ly6c2	126.645	57.5089	230.349	4.00544	2.00196	9.96549e-07	5.67249e-05	up
12132	Mab21l3	11.6802	0.350212	28.6753	81.8798	6.35544	1.27888e-06	7.1148e-05	up
12135	Macrod1	902.368	502.972	1501.46	2.98518	1.57782	0.000191546	0.00643218	up
12201	Man1c1	245.261	108.015	451.131	4.17655	2.06231	1.07321e-06	6.06905e-05	up
12218	Map10	113.315	54.7523	201.16	3.674	1.87735	0.00012136	0.00429111	up
12234	Map3k10	281.049	116.143	528.407	4.54961	2.18574	4.84797e-07	2.97405e-05	up
12242	Map3k3	977.465	381.772	1871	4.90084	2.29303	1.91908e-08	1.51442e-06	up
12246	Map3k7	1160.22	365.124	2352.87	6.44403	2.68796	9.48076e-11	1.18414e-08	up
12259	Map7d1	581.53	167.252	1202.95	7.19241	2.84648	2.01194e-11	2.88694e-09	up
12267	Mapk14	6399.62	2888.53	11666.3	4.03883	2.01394	6.39144e-07	3.77421e-05	up
12281	Mapkapk2	2473.72	672.346	5175.79	7.69811	2.94451	5.81945e-13	1.01031e-10	up
12297	March5	2475.58	1572.21	3830.64	2.43647	1.28479	0.00155385	0.0415059	up
12309	Mark3	767.912	283.599	1494.38	5.26936	2.39763	3.95268e-09	3.53724e-07	up
12328	Matn1	30.2439	5.60339	67.2046	11.9936	3.58419	1.16974e-10	1.44027e-08	up
12336	Maz	1640.72	861.445	2809.63	3.26153	1.70555	2.34811e-05	0.000982304	up
12376	Mcemp1	25.2263	6.09495	53.9233	8.8472	3.14522	6.14394e-07	3.64044e-05	up
12382	Mcl1	2960.46	1482.97	5176.68	3.49074	1.80353	6.32966e-06	0.000303561	up
12392	Mcm9	564.553	286.454	981.7	3.42707	1.77698	1.97009e-05	0.000842434	up
12393	Mcmbp	1690.21	568.807	3372.3	5.92873	2.56772	4.27639e-10	4.61133e-08	up
12411	Mcur1	1141	395.215	2259.68	5.71759	2.51541	7.01235e-10	7.28991e-08	up
12441	Med14	1575.51	880.185	2618.51	2.97495	1.57286	0.00012443	0.00438181	up
12469	Mef2d	1420.38	870.889	2244.61	2.57737	1.3659	0.000705982	0.0207387	up
12495	Mesdc1	393.75	107.235	823.522	7.67959	2.94103	1.04866e-11	1.56947e-09	up
12549	Mfhas1	162.435	67.2415	305.226	4.53926	2.18246	2.22963e-06	0.000119841	up
12578	Mgat4b	1511.21	469.092	3074.37	6.55388	2.71235	4.37751e-11	5.89132e-09	up
13832	Mknk2	2280.64	965.438	4253.44	4.4057	2.13937	1.1634e-07	8.07915e-06	up
13848	Mllt1	1677.59	1022.48	2660.25	2.60175	1.37948	0.000784145	0.0228957	up
13859	Mlycd	529.257	73.0552	1213.56	16.6115	4.05411	4.66304e-20	2.45318e-17	up
13881	Mmp2	568.388	342.122	907.788	2.6534	1.40784	0.000358236	0.0114326	up
13891	Mmp8	74.7618	7.67216	175.396	22.8614	4.51484	6.8218e-17	2.46736e-14	up
13892	Mmp9	169.202	4.61198	416.088	90.219	6.49536	3.65883e-27	5.29341e-24	up
13918	Mocs3	165.023	13.7037	392.003	28.6056	4.83823	4.64271e-21	2.87865e-18	up
13921	Mogat2	12.2718	2.19771	27.3828	12.4597	3.6392	6.41949e-05	0.00242808	up
13922	Mogs	714.368	336.913	1280.55	3.80084	1.92632	1.66833e-06	9.16576e-05	up
13963	Mpo	1640.5	255.858	3717.47	14.5294	3.86091	6.30344e-20	3.21865e-17	up
13969	Mpp6	1801.78	675.357	3491.43	5.16975	2.3701	5.89954e-09	5.02068e-07	up
13992	Mreg	4.6424	0.350212	11.0807	31.6399	4.98368	0.000685537	0.0202065	up
14106	Mrs2	298.022	100.323	594.569	5.92655	2.56719	7.32184e-09	6.1408e-07	up
14109	Ms4a1	5.30542	0	13.2635	Inf	Inf	2.25664e-05	0.000948608	up
14115	Ms4a3	184.476	116.69	286.154	2.45226	1.29411	0.00187625	0.0489093	up
14126	Msantd2	452.922	253.746	751.686	2.96236	1.56675	0.000146723	0.00509452	up
14173	Mtch1	1242.55	242.55	2742.54	11.3071	3.49916	5.99991e-17	2.21626e-14	up
14287	Mxd4	170.269	87.8887	293.84	3.34331	1.74128	0.000129943	0.00456667	up
14288	Mxi1	720.557	356.454	1266.71	3.55364	1.8293	6.74457e-06	0.000320801	up
14289	Mxra7	13.6023	2.82305	29.7712	10.5457	3.39859	0.00114676	0.0319564	up
14411	Naa30	1067.55	461.575	1976.51	4.28211	2.09832	3.48551e-07	2.19246e-05	up
14429	Nadk2	2658.62	1366.09	4597.41	3.36538	1.75077	1.11898e-05	0.000504586	up
14447	Nanos1	91.1145	24.1427	191.572	7.935	2.98823	3.70054e-09	3.3461e-07	up
14639	Neto2	343.819	163.037	614.993	3.77211	1.91537	8.67873e-06	0.000400722	up
14644	Neurl1a	43.5233	7.11983	98.1286	13.7824	3.78476	6.06904e-11	8.04309e-09	up
14674	Nfil3	79.9714	39.0719	141.321	3.61695	1.85477	0.000272435	0.0088572	up
14699	Ngp	1474.05	31.5318	3637.82	115.37	6.85012	2.39318e-44	4.1548e-40	up
14724	Nipa1	238.029	117.432	418.924	3.56737	1.83486	4.40608e-05	0.00173063	up
14756	Nkx2-3	1246.07	389.43	2531.04	6.49934	2.70029	6.14781e-11	8.08577e-09	up
14843	Nol9	1617.79	769.005	2890.97	3.75937	1.91049	3.5071e-06	0.000176996	up
14856	Nos1ap	305.681	125.799	575.505	4.57481	2.19371	5.62861e-07	3.35802e-05	up
14877	Npas2	39.2883	13.9859	77.2419	5.52285	2.46541	4.15133e-05	0.00164546	up
14910	Npr2	605.499	381.604	941.341	2.4668	1.30264	0.00146763	0.0396878	up
14947	Nr2f6	393.171	163.616	737.505	4.50755	2.17234	4.58814e-07	2.84481e-05	up
14958	Nrarp	273.094	90.6955	546.692	6.02778	2.59163	5.32683e-09	4.62395e-07	up
15001	Nsmaf	2811.41	1561.13	4686.83	3.0022	1.58602	8.2855e-05	0.00306052	up
15004	Nsmce4a	2485.57	830.801	4967.73	5.97945	2.58001	3.89756e-10	4.2291e-08	up
15142	Oaf	85.7807	25.2424	176.588	6.9957	2.80647	6.82653e-09	5.75318e-07	up
15183	Odc1	1847.56	748.919	3495.52	4.66742	2.22262	7.68379e-08	5.55826e-06	up
15200	Ogfrl1	1579.15	888.077	2615.76	2.94542	1.55847	0.000105419	0.00381287	up
15212	Olfm4	11.2954	0	28.2385	Inf	Inf	4.45697e-07	2.77339e-05	up
15215	Olfml2b	19.0701	5.63178	39.2276	6.96539	2.8002	0.000106638	0.00382508	up
16345	Olr1	5.6477	0	14.1193	Inf	Inf	2.6095e-05	0.00107609	up
16380	Orai1	1797.6	1128.6	2801.1	2.48192	1.31146	0.00110051	0.0309158	up
16390	Orm1	5.02078	0	12.5519	Inf	Inf	5.02057e-05	0.00194558	up
16440	Otud1	91.4121	52.5541	149.699	2.84848	1.51019	0.00149422	0.0401566	up
16441	Otud3	77.9873	15.1259	172.279	11.3897	3.50966	1.42377e-10	1.72853e-08	up
16442	Otud4	2691.5	1349.49	4704.53	3.48616	1.80164	7.38704e-06	0.000348495	up
16443	Otud5	2046.16	973.369	3655.35	3.75536	1.90895	3.28958e-06	0.000168966	up
16448	Otulin	435.148	75.6525	974.391	12.8798	3.68704	3.72588e-17	1.43744e-14	up
16467	Oxsr1	587.115	351.37	940.731	2.67732	1.42079	0.000519626	0.0159105	up
16487	P3h3	366.172	206.989	604.946	2.9226	1.54725	0.00017602	0.00598019	up
16543	Pam	232.693	104.111	425.564	4.08759	2.03125	5.49603e-06	0.000267273	up
16549	Pank1	753.841	371.495	1327.36	3.57303	1.83715	6.38166e-06	0.000305212	up
16560	Papd5	646.141	362.856	1071.07	2.95177	1.56158	0.00014505	0.00504651	up
16581	Pard6b	123.623	38.8212	250.826	6.46107	2.69177	1.78105e-08	1.41839e-06	up
16592	Parp12	807.601	188.554	1736.17	9.20783	3.20286	2.91212e-14	6.56588e-12	up
16614	Pawr	32.5551	5.20881	73.5744	14.125	3.82018	5.48089e-09	4.71058e-07	up
16625	Paxbp1	1514.07	909.246	2421.3	2.66298	1.41304	0.000423095	0.0132349	up
16626	Paxip1	1807.17	1063.31	2922.96	2.74893	1.45887	0.000325568	0.0104864	up
16789	Pde3b	300.529	174.151	490.098	2.81422	1.49273	0.000642396	0.0191626	up
16850	Pdxp	107.588	49.3048	195.013	3.95525	1.98377	5.23802e-06	0.000255442	up
16910	Pex6	1159.23	228.792	2554.9	11.1669	3.48116	1.37432e-16	4.77192e-14	up
16947	Pglyrp1	225.953	142.203	351.578	2.47237	1.3059	0.00161556	0.0429522	up
17007	Phlda3	1650.61	208.131	3814.33	18.3266	4.19586	1.94136e-22	1.60495e-19	up
17030	Pi4k2a	370.986	161.239	685.608	4.25213	2.08818	5.41886e-07	3.25525e-05	up
17044	Piezo1	952.734	507.218	1621.01	3.19588	1.67621	3.10398e-05	0.00126498	up
17086	Pik3r3	36.0478	12.2321	71.7714	5.86747	2.55274	1.01081e-05	0.000463025	up
17092	Pilrb1	7.90053	1.12352	18.066	16.0799	4.00719	8.1141e-05	0.0030036	up
17093	Pilrb2	17.3554	3.24835	38.516	11.8571	3.56768	2.91268e-05	0.00118981	up
17126	Pithd1	1175.55	737.95	1831.95	2.48248	1.31178	0.00154122	0.0412918	up
17159	Pkn1	1860.1	820.99	3418.77	4.1642	2.05804	2.93107e-07	1.87773e-05	up
17171	Pla2g12a	599.123	221.265	1165.91	5.2693	2.39761	9.21792e-09	7.62059e-07	up
17227	Plcg1	1788.36	655.188	3488.11	5.32383	2.41246	4.31335e-09	3.82062e-07	up
17288	Plk2	1040.98	435.786	1948.76	4.47183	2.16087	2.59157e-07	1.68171e-05	up
17289	Plk3	106.786	15.0745	244.352	16.2096	4.01878	7.02275e-14	1.45145e-11	up
17311	Plxna1	434.7	237.044	731.183	3.08458	1.62507	7.78728e-05	0.00289497	up
17321	Pm20d1	24.6801	8.95092	48.274	5.39318	2.43114	0.000121178	0.00429111	up
17322	Pm20d2	172.47	38.7348	373.073	9.63148	3.26776	4.67844e-11	6.24788e-09	up
17323	Pmaip1	148.095	26.4746	330.527	12.4847	3.64209	2.10961e-14	4.88333e-12	up
17370	Pnrc1	3542.1	1313.46	6885.05	5.24192	2.39009	3.42076e-09	3.14221e-07	up
17436	Pom121	1509.7	510.867	3007.95	5.88794	2.55776	3.08218e-10	3.45224e-08	up
17486	Ppapdc2	407.676	60.0284	929.148	15.4785	3.95219	8.61163e-19	3.8335e-16	up
17500	Ppfia1	1289.32	652.262	2244.91	3.44174	1.78314	9.39574e-06	0.000431533	up
17524	Ppm1a	611.168	275.614	1114.5	4.0437	2.01568	9.71863e-07	5.55017e-05	up
17526	Ppm1d	775.619	196.108	1644.88	8.38764	3.06827	4.56382e-13	8.00328e-11	up
17545	Ppp1r12c	857.105	501.346	1390.74	2.77402	1.47198	0.000266269	0.00868929	up
17546	Ppp1r13b	889.815	545.509	1406.27	2.57791	1.3662	0.000658372	0.0195385	up
17585	Ppp2ca	4465.85	547.459	10343.4	18.8935	4.23982	2.91318e-23	2.52878e-20	up
17593	Ppp2r2d	382.373	197.8	659.233	3.33282	1.73675	4.30709e-05	0.00169559	up
17598	Ppp2r5a	402.076	240.828	643.948	2.6739	1.41894	0.000621826	0.0187067	up
17603	Ppp3ca	2140.78	1183.95	3576.02	3.02041	1.59474	6.69106e-05	0.00251982	up
17605	Ppp3cc	104.124	40.9873	198.829	4.85099	2.27828	4.16343e-06	0.000205345	up
17615	Ppp6r1	8556.47	3645.87	15922.4	4.36723	2.12672	1.03474e-07	7.2729e-06	up
17621	Pptc7	934.998	400.35	1736.97	4.33863	2.11724	2.34545e-07	1.53658e-05	up
17650	Prdm11	69.0623	28.5073	129.895	4.55655	2.18794	2.05574e-05	0.000868362	up
17682	Prickle1	315.436	186.523	508.806	2.72785	1.44776	0.00110669	0.0310392	up
17694	Prkaca	662.068	103.749	1499.55	14.4536	3.85336	7.89182e-19	3.60552e-16	up
17702	Prkar2a	470.853	203.205	872.326	4.29283	2.10193	5.30324e-07	3.208e-05	up
17847	Prrg4	1111.05	692.979	1738.16	2.50824	1.32668	0.00116926	0.0324272	up
17923	Psip1	3926.84	1739.22	7208.27	4.14455	2.05122	5.20805e-07	3.17252e-05	up
17979	Psrc1	2286.79	760.4	4576.39	6.01839	2.58938	1.68757e-10	1.99306e-08	up
18037	Ptov1	2588.87	784.696	5295.13	6.748	2.75446	1.27294e-11	1.87284e-09	up
18059	Ptpn9	541.749	255.852	970.593	3.79357	1.92356	3.50554e-06	0.000176996	up
18060	Ptpra	3021.98	944.432	6138.3	6.49946	2.70032	2.32425e-11	3.28059e-09	up
18069	Ptprj	572.857	289.944	997.226	3.43938	1.78215	1.26606e-05	0.000565038	up
18095	Pura	431.586	214.178	757.698	3.5377	1.82281	7.43122e-06	0.00034963	up
18110	Pvt1	334.229	143.458	620.385	4.3245	2.11253	5.2947e-07	3.208e-05	up
18175	Rab12	220.952	135.593	348.99	2.57381	1.36391	0.00105893	0.0299415	up
18248	Rac1	4964.13	1077.21	10794.5	10.0208	3.32493	6.46482e-16	2.04065e-13	up
18288	Ralgapa1	1973.07	1139.26	3223.79	2.82971	1.50066	0.000168802	0.00576883	up
18291	Ralgds	772.347	394.254	1339.49	3.39752	1.76448	1.65378e-05	0.000719582	up
18319	Rapgef2	388.88	170.819	715.972	4.1914	2.06743	6.91396e-07	4.04152e-05	up
18322	Rapgef5	85.2639	18.3792	185.591	10.0979	3.33598	1.66468e-09	1.62363e-07	up
18334	Rasa1	1895.06	657.09	3752.03	5.71006	2.51351	8.22099e-10	8.39557e-08	up
18339	Rasal2	150.701	76.7817	261.58	3.40681	1.76842	0.000178597	0.0060559	up
18363	Rassf3	467.62	140.946	957.63	6.79431	2.76433	1.43694e-10	1.73241e-08	up
18373	Rb1	308.004	174.049	508.937	2.9241	1.54799	0.000267201	0.00870334	up
18399	Rbm15b	334.653	129.05	643.057	4.983	2.31701	5.60102e-08	4.15553e-06	up
18407	Rbm26	1153.13	743.498	1767.58	2.37738	1.24938	0.00175587	0.0464691	up
18447	Rbpms	2067.52	979.528	3699.51	3.77683	1.91718	3.27378e-06	0.000168653	up
18535	Retnlg	129.114	2.29415	319.345	139.199	7.12101	8.57525e-32	1.65417e-28	up
18576	Rgmb	116.264	18.9124	262.291	13.8687	3.79376	3.62575e-12	5.77493e-10	up
18624	Rhobtb3	1460.16	670.671	2644.39	3.94291	1.97926	7.60205e-07	4.3993e-05	up
18626	Rhod	127.272	64.7813	221.007	3.41159	1.77044	0.000144153	0.00502538	up
18631	Rhoq	288.827	165.835	473.314	2.85413	1.51305	0.000626588	0.0187879	up
18672	Ric1	254.856	120.553	456.309	3.78514	1.92035	1.49772e-05	0.000659946	up
18749	Rnf103	363.443	111.181	741.836	6.67233	2.73819	1.09446e-10	1.35721e-08	up
18750	Rnf11	1278.47	256.629	2811.24	10.9545	3.45345	3.3256e-16	1.08935e-13	up
18761	Rnf126	747.85	458.279	1182.21	2.57966	1.36718	0.00087106	0.0251204	up
18764	Rnf130	2787.74	1435.52	4816.07	3.35493	1.74628	1.06169e-05	0.000482514	up
18777	Rnf149	448.083	235.951	766.281	3.24762	1.69938	3.58305e-05	0.00144663	up
18795	Rnf187	4476.55	599.873	10291.6	17.1563	4.10066	3.66994e-22	2.77017e-19	up
18807	Rnf220	3788.43	2114.56	6299.22	2.97897	1.57481	7.03567e-05	0.00263246	up
18994	Rps6ka2	40.6298	16.1837	77.2988	4.77634	2.2559	9.35536e-05	0.00342655	up
19038	Rrs1	1964.43	1127.48	3219.86	2.85581	1.5139	0.000273005	0.00885916	up
19082	Rtn4r	10.9274	1.97686	24.3531	12.3191	3.62282	5.16151e-05	0.00199131	up
19093	Rufy3	582.576	246.915	1086.07	4.39854	2.13703	2.80966e-07	1.80661e-05	up
19118	Rybp	140.731	79.5519	232.499	2.9226	1.54725	0.000804625	0.0234381	up
19135	S100a8	2281.15	75.1226	5590.2	74.4143	6.21751	1.13461e-40	4.92451e-37	up
19136	S100a9	1865.37	72.4445	4554.77	62.8725	5.97436	9.29354e-39	3.2269e-35	up
19170	Samd4b	596.243	357.338	954.6	2.67142	1.41761	0.000503663	0.0154763	up
19187	Sap30l	151.82	77.8433	262.785	3.37582	1.75524	9.39136e-05	0.00343249	up
19216	Sbk1	440.216	107.033	939.991	8.78224	3.13459	4.2635e-13	7.63079e-11	up
19228	Scaf4	2071.02	1281.74	3254.94	2.53948	1.34453	0.0010618	0.0299738	up
19244	Scarf2	5.85905	0	14.6476	Inf	Inf	0.000341748	0.0109466	up
19295	Sclt1	446.147	177.023	849.832	4.80068	2.26324	9.40448e-08	6.63704e-06	up
19303	Scn1b	32.3144	7.90745	68.9249	8.71646	3.12374	3.11632e-07	1.97454e-05	up
19344	Sdc3	124.037	42.9866	245.614	5.71372	2.51443	8.46067e-08	6.04468e-06	up
19401	Sec63	1377.32	741.445	2331.14	3.14405	1.65262	5.60006e-05	0.00214147	up
19416	Selo	446.872	138.217	909.854	6.58282	2.7187	3.04444e-10	3.43211e-08	up
19549	Sesn2	2225.15	750.147	4437.65	5.9157	2.56455	2.92234e-10	3.31599e-08	up
19584	Sfpq	2461.79	1454.68	3972.46	2.73081	1.44933	0.000243447	0.00798956	up
19586	Sfrp1	121.568	34.2922	252.481	7.36263	2.88022	1.84413e-08	1.46191e-06	up
19593	Sft2d3	216.085	102.267	386.813	3.78237	1.91929	7.13374e-06	0.000338385	up
19615	Sgms2	12.3223	0	30.8057	Inf	Inf	9.96988e-10	1.0005e-07	up
19620	Sgpp1	1570.49	281.966	3503.27	12.4245	3.63511	1.01004e-17	4.07796e-15	up
19630	Sh2b3	1335.28	499.46	2589.01	5.18361	2.37396	5.53251e-09	4.73152e-07	up
19688	Shisa8	795.432	292.491	1549.84	5.29878	2.40566	1.36393e-08	1.0912e-06	up
19700	Shroom3	154.757	45.8059	318.184	6.94635	2.79625	1.97675e-08	1.54587e-06	up
19704	Siah1a	518.867	189.608	1012.76	5.34131	2.41719	9.16808e-09	7.61565e-07	up
19706	Siah2	250.798	56.0609	542.903	9.68416	3.27563	2.24695e-13	4.24015e-11	up
19713	Siglece	9.27687	2.14839	19.9696	9.29515	3.21648	0.000490594	0.0151014	up
19730	Sipa1l2	13.8598	4.07593	28.5356	7.00101	2.80756	0.000853939	0.0247087	up
19779	Slain1	414.43	228.822	692.841	3.02786	1.5983	9.20316e-05	0.00337793	up
19815	Slc15a2	142.477	45.1111	288.527	6.39592	2.67715	3.31257e-10	3.63984e-08	up
19847	Slc19a2	1831.62	675.474	3565.85	5.27903	2.40027	4.7714e-09	4.18365e-07	up
19912	Slc25a28	625.593	254.535	1182.18	4.64446	2.21551	1.06496e-07	7.45512e-06	up
19916	Slc25a31	9.89852	0	24.7463	Inf	Inf	0.000564954	0.0171471	up
19918	Slc25a33	157.432	53.8728	312.77	5.80572	2.53747	4.91308e-08	3.70852e-06	up
19975	Slc2a9	261.002	135.807	448.795	3.30465	1.7245	5.33725e-05	0.00205	up
19980	Slc30a4	323.057	198.116	510.468	2.57661	1.36548	0.00182022	0.0476635	up
20007	Slc35e1	470.089	296.203	730.917	2.46762	1.30312	0.00164321	0.0435539	up
20009	Slc35e3	447.713	256.495	734.541	2.86377	1.51791	0.000447267	0.0138909	up
20017	Slc35g1	463.671	156.24	924.817	5.91919	2.5654	2.15569e-09	2.06768e-07	up
20063	Slc44a1	80.9245	40.9515	140.884	3.44027	1.78252	0.000232001	0.00770129	up
20172	Slco4c1	6.24563	0.423094	14.9794	35.4045	5.14586	0.000622803	0.0187067	up
20177	Slfn1	12.1757	0	30.4392	Inf	Inf	1.32959e-07	8.98171e-06	up
20182	Slfn4	21.4011	0.700424	52.452	74.8861	6.22663	5.82309e-10	6.12695e-08	up
20218	Smad6	189.879	75.4548	361.516	4.79116	2.26037	6.91043e-07	4.04152e-05	up
20222	Smap1	267.393	156.636	433.527	2.76773	1.4687	0.000464274	0.0143421	up
20227	Smarca5	2055.85	1008.67	3626.62	3.59545	1.84617	4.91121e-06	0.000240179	up
20228	Smarca5-ps	124.539	55.9344	227.447	4.06632	2.02372	1.9923e-05	0.000849834	up
20235	Smarcd2	4516.26	2813.02	7071.1	2.5137	1.32981	0.00116326	0.0323127	up
20313	Smurf1	375.906	120.953	758.335	6.26968	2.64839	5.14113e-10	5.44239e-08	up
20489	Snta1	18.4063	1.7253	43.4279	25.1713	4.65371	1.10714e-07	7.71929e-06	up
20507	Snx18	1031.27	222.607	2244.26	10.0817	3.33367	3.10563e-15	8.55822e-13	up
20510	Snx20	70.1192	41.0146	113.776	2.77404	1.47199	0.00146442	0.0396628	up
20567	Sox12	198.531	114.128	325.135	2.84885	1.51038	0.000330312	0.0105999	up
20568	Sox13	237.134	100.66	441.845	4.38948	2.13405	9.47197e-07	5.44513e-05	up
20578	Sox4	3495.09	791.122	7551.05	9.54474	3.25471	2.83688e-15	7.94373e-13	up
20685	Spen	1184.88	614.598	2040.3	3.31973	1.73107	2.29779e-05	0.000963575	up
20724	Spire2	42.0679	16.6539	80.1889	4.81501	2.26754	0.000118618	0.00421995	up
20807	Srf	577.314	155.608	1209.87	7.77514	2.95887	1.53112e-12	2.58076e-10	up
20844	Srsf2	7486.33	1790.16	16030.6	8.95484	3.16267	9.45075e-15	2.41286e-12	up
20850	Srsf9	1966.34	626.828	3975.6	6.34241	2.66503	7.52624e-11	9.53745e-09	up
20939	Stard10	1311.33	829.112	2034.67	2.45403	1.29516	0.00107373	0.0302123	up
20970	Stim2	370.649	158.628	688.681	4.34149	2.11819	5.86426e-07	3.48662e-05	up
20992	Stk39	160.779	41.9242	339.062	8.0875	3.01569	6.38877e-11	8.27727e-09	up
21024	Strn3	1824.98	706.552	3502.62	4.95734	2.30957	1.0503e-08	8.56066e-07	up
21061	Suds3	559.674	126.142	1209.97	9.59211	3.26185	2.56324e-14	5.85531e-12	up
21068	Sulf2	329.595	44.0492	757.915	17.2061	4.10485	2.92283e-20	1.63688e-17	up
21120	Suz12	1486	783.139	2540.29	3.24373	1.69765	2.39398e-05	0.000999083	up
21131	Svop	11.0876	0	27.719	Inf	Inf	2.5997e-09	2.43964e-07	up
21156	Syde2	599.439	370.613	942.678	2.54357	1.34685	0.00126817	0.0346175	up
21195	Syt12	18.1221	3.40842	40.1927	11.7922	3.55976	3.26889e-06	0.000168653	up
21253	Taf10	756.84	184.978	1614.63	8.72881	3.12578	1.77235e-13	3.41886e-11	up
21265	Taf4b	534.614	178.726	1068.45	5.97814	2.5797	1.57276e-09	1.54264e-07	up
21266	Taf5	487.776	142.345	1005.92	7.06681	2.82106	7.21205e-11	9.2065e-09	up
21276	Tagap1	1063.13	428.509	2015.06	4.70248	2.23342	5.9982e-08	4.41249e-06	up
21296	Tapt1	2003.3	1002.38	3504.68	3.49635	1.80585	1.04961e-05	0.000478275	up
21302	Tarsl2	573.86	355.614	901.228	2.53428	1.34158	0.00185829	0.0485139	up
21354	Tbc1d12	98.3551	47.4598	174.698	3.68097	1.88009	0.000105879	0.00381361	up
21390	Tbkbp1	315.945	181.862	517.07	2.84319	1.50751	0.000446462	0.0138907	up
21402	Tbx1	11.6468	2.09907	25.9685	12.3715	3.62894	0.000591587	0.0178618	up
21442	Tcf15	437.418	79.1545	974.814	12.3153	3.62238	4.272e-16	1.37345e-13	up
21452	Tcf7l1	82.1567	43.925	139.504	3.17597	1.6672	0.00115268	0.03207	up
21546	Tesk1	277.577	134.114	492.772	3.67429	1.87747	1.11325e-05	0.000503313	up
21699	Tigd5	93.6509	21.1574	202.391	9.566	3.25792	4.60489e-10	4.90463e-08	up
21720	Timp2	1177.38	229.5	2599.2	11.3255	3.5015	1.59504e-16	5.4297e-14	up
21744	Tle1	485.113	240	852.782	3.55326	1.82914	1.32083e-05	0.000584972	up
21784	Tm9sf3	10350.9	5776.45	17212.7	2.9798	1.57521	0.000100494	0.00364234	up
21818	Tmed7	1138.88	612.303	1928.75	3.14999	1.65535	3.82815e-05	0.00153135	up
21851	Tmem131	1233.98	640.614	2124.02	3.3156	1.72927	2.02779e-05	0.000858644	up
21878	Tmem158	304.08	35.9873	706.22	19.6241	4.29456	9.36834e-21	5.42146e-18	up
21885	Tmem165	1576.55	326.706	3451.31	10.5639	3.40108	8.46819e-16	2.5771e-13	up
21916	Tmem189	1088.13	615.645	1796.87	2.91867	1.54531	0.000173866	0.00591859	up
21918	Tmem190	19.9701	5.982	40.9524	6.84594	2.77525	0.000672867	0.0199346	up
21965	Tmem238	391.048	81.366	855.572	10.5151	3.39439	6.38527e-15	1.70546e-12	up
21970	Tmem243	92.2329	23.5617	195.24	8.2863	3.05073	2.21304e-09	2.11102e-07	up
21971	Tmem245	525.119	278.216	895.475	3.21863	1.68645	7.01301e-05	0.00262965	up
21974	Tmem248	1906.64	1016.92	3241.22	3.1873	1.67234	5.51238e-05	0.00211259	up
21986	Tmem259	622.336	367.139	1005.13	2.73774	1.45299	0.000362502	0.0115264	up
22036	Tmem65	368.483	122.64	737.248	6.01147	2.58772	1.49429e-09	1.47399e-07	up
22114	Tnfaip2	1537.57	893.049	2504.36	2.80428	1.48763	0.000361771	0.0115242	up
22121	Tnfrsf10b	167.031	88.1292	285.383	3.23823	1.69521	0.000237443	0.00783993	up
22149	Tnfsf4	764.765	280.5	1491.16	5.31608	2.41036	5.48076e-09	4.71058e-07	up
22160	Tnks	880.395	432.894	1551.65	3.58436	1.84172	8.16293e-06	0.000379937	up
22189	Tob1	977.226	618.225	1515.73	2.45174	1.29381	0.00147692	0.039877	up
22212	Top2b	5585.44	1893.75	11123	5.8735	2.55422	2.56592e-10	2.98973e-08	up
22259	Tprgl	3151.31	1984.65	4901.29	2.4696	1.30428	0.00119684	0.0330338	up
22281	Traf4	614.248	342.662	1021.63	2.98144	1.57601	0.00015312	0.00528493	up
22287	Trak1	709.623	331.534	1276.76	3.85107	1.94526	2.30399e-06	0.000123076	up
22296	Trappc10	394.469	190.472	700.465	3.67752	1.87873	8.35204e-06	0.0003877	up
22308	Trappc8	1194.37	497.984	2238.95	4.49602	2.16865	1.38889e-07	9.34591e-06	up
22317	Trem3	29.0746	0.723983	71.6006	98.8982	6.62787	1.4147e-15	4.09343e-13	up
22339	Trim14	1617.87	780.149	2874.45	3.68449	1.88147	2.71857e-06	0.000143022	up
22376	Trim47	4807.91	3058.19	7432.49	2.43036	1.28117	0.00184983	0.0483659	up
22387	Trim62	403.563	121.614	826.486	6.79597	2.76468	2.79217e-10	3.21026e-08	up
22398	Trim8	3233.1	1355.3	6049.79	4.46379	2.15827	8.04449e-08	5.77109e-06	up
22439	Trp53cor1	200.624	88.7839	368.384	4.14921	2.05284	2.92834e-06	0.000152669	up
22442	Trp53inp1	2786.67	1624.21	4530.36	2.78926	1.47988	0.00019642	0.00658311	up
22461	Trpm2	57.1822	25.6992	104.407	4.06265	2.02242	0.000236546	0.00783716	up
22486	Tsc22d2	904.848	425.944	1623.2	3.81084	1.93011	2.37416e-06	0.000126048	up
22524	Tspan33	195.257	44.8976	420.796	9.37235	3.22841	2.42937e-12	3.94171e-10	up
22526	Tspan5	725.631	257.028	1428.53	5.55789	2.47454	3.04289e-09	2.80998e-07	up
22565	Ttc19	354.055	140.798	673.942	4.7866	2.259	1.21863e-07	8.42892e-06	up
22626	Ttyh3	664.307	388.961	1077.33	2.76975	1.46976	0.000390026	0.0122668	up
22662	Tusc1	57.0257	28.0464	100.495	3.58316	1.84123	0.000380375	0.0120286	up
22705	Tysnd1	1058.71	154.559	2414.94	15.6247	3.96575	3.49325e-20	1.8952e-17	up
22749	Ube2e2	355.177	219.629	558.498	2.54291	1.34648	0.00155399	0.0415059	up
22757	Ube2j2	383.575	198.284	661.512	3.33619	1.7382	4.21582e-05	0.00166722	up
22761	Ube2m	655.413	281.05	1216.96	4.33004	2.11438	2.33798e-07	1.53658e-05	up
22764	Ube2q1	1001.54	470.756	1797.73	3.8188	1.93312	2.02565e-06	0.000109898	up
22774	Ube2z	1343.24	782.982	2183.62	2.78885	1.47967	0.000326932	0.0105109	up
22789	Ubn1	2150.84	1341.45	3364.93	2.50843	1.32679	0.00097819	0.0279775	up
22792	Ubp1	1230.5	736.644	1971.29	2.67604	1.4201	0.00041645	0.0130505	up
22793	Ubqln1	3968.75	1768.5	7269.13	4.11035	2.03926	9.33568e-07	5.38461e-05	up
22800	Ubr3	1111.01	515.962	2003.59	3.88322	1.95725	1.22181e-06	6.84168e-05	up
22840	Ugcg	1341.93	764.766	2207.69	2.88675	1.52944	0.000163098	0.00559593	up
22866	Uhmk1	394.104	117.522	808.976	6.88362	2.78317	2.84902e-10	3.25407e-08	up
22873	Ulk1	766.79	486.699	1186.92	2.43872	1.28613	0.00121773	0.0335572	up
22874	Ulk2	928.151	332.95	1820.95	5.46915	2.45132	2.85846e-09	2.65379e-07	up
22905	Upf1	2889.33	1119.27	5544.41	4.95358	2.30847	1.93056e-08	1.51658e-06	up
22969	Usp25	1426.53	611.982	2648.36	4.32752	2.11354	1.76161e-07	1.17177e-05	up
22994	Usp49	89.0306	48.9663	149.127	3.04551	1.60668	0.000834739	0.0241935	up
23052	Vav3	1372.52	664.688	2434.27	3.66227	1.87274	4.08984e-06	0.000202868	up
23068	Vegfb	380.625	188.822	668.331	3.53948	1.82354	1.2545e-05	0.000561326	up
23509	Wac	2826.26	1755.43	4432.49	2.52502	1.33629	0.000784685	0.0228957	up
23618	Wfdc21	76.2188	1.25288	188.668	150.587	7.23446	6.0315e-27	8.05484e-24	up
23628	Whamm	250.31	143.461	410.585	2.862	1.51703	0.000370153	0.0117481	up
23629	Whrn	72.0485	29.9274	135.23	4.51861	2.17588	3.62872e-05	0.00146168	up
23644	Wnk1	2019.46	1175.53	3285.36	2.7948	1.48274	0.000226545	0.00753458	up
23672	Wsb2	625.26	324.295	1076.71	3.32015	1.73125	2.19768e-05	0.000926064	up
23737	Xxylt1	894.881	285.402	1809.1	6.33877	2.6642	2.65061e-10	3.06782e-08	up
23739	Xylt1	102.746	17.7232	230.281	12.9932	3.69969	4.37593e-13	7.75209e-11	up
23745	Yars2	1019.94	544.245	1733.48	3.18511	1.67134	5.81863e-05	0.00221529	up
23747	Ybx1	7595.26	3264.88	14090.8	4.31589	2.10966	2.25925e-07	1.49705e-05	up
23772	Yrdc	1033.11	88.4766	2450.06	27.6917	4.79138	7.35387e-27	9.11932e-24	up
23773	Ythdc1	1627.44	790.508	2882.83	3.64681	1.86663	3.65766e-06	0.000182999	up
23775	Ythdf1	1144.06	357.169	2324.41	6.50786	2.70218	4.37421e-11	5.89132e-09	up
23872	Zcchc24	296.85	141.278	530.207	3.75292	1.90801	1.27265e-05	0.000566527	up
23887	Zdhhc14	63.362	19.519	129.126	6.61541	2.72583	6.11328e-08	4.47817e-06	up
23893	Zdhhc2	60.1052	15.9886	126.28	7.89811	2.98151	3.97851e-08	3.05624e-06	up
23918	Zfand5	4405.04	695.01	9970.08	14.3452	3.8425	6.89271e-20	3.41898e-17	up
24019	Zfp365	420.525	29.9337	1006.41	33.6214	5.07131	6.18397e-28	1.0736e-24	up
24024	Zfp36l2	15275.2	3998.07	32191	8.05163	3.00928	1.89601e-13	3.61721e-11	up
24115	Zfp598	511.297	267.887	876.411	3.27157	1.70998	4.71615e-05	0.0018317	up
24146	Zfp651	60.233	29.0083	107.07	3.69101	1.88402	0.000688502	0.0202595	up
24187	Zfp746	649.982	273.163	1215.21	4.44867	2.15337	1.50803e-07	1.00696e-05	up
24198	Zfp771	492.417	91.9383	1093.13	11.8899	3.57166	2.85754e-16	9.54034e-14	up
24230	Zfp839	388.942	174.758	710.218	4.06401	2.0229	2.00111e-06	0.000108907	up
24295	Zfpm1	495.674	265.711	840.62	3.16367	1.6616	5.11642e-05	0.00197831	up
24339	Zmat3	224.433	56.4314	476.436	8.44274	3.07771	1.75102e-12	2.92303e-10	up
24355	Zmynd19	233.577	49.8998	509.093	10.2023	3.35082	1.17933e-13	2.35338e-11	up
24366	Znrf1	3065.24	1423.02	5528.59	3.88512	1.95796	1.11269e-06	6.25158e-05	up
24414	Zxdc	985.786	220.555	2133.63	9.67394	3.2741	1.73508e-14	4.07065e-12	up
1828	Abca1	611.346	810.292	312.928	0.386191	-1.37261	0.00179324	0.0472144	down
3043	Atp1b2	25.1603	38.7932	4.71087	0.121435	-3.04174	0.000414988	0.0130282	down
3878	Capn11	28.8405	47.7503	0.475891	0.00996624	-6.64874	7.25227e-08	5.26806e-06	down
3899	Car1	905.133	1327.96	270.899	0.203997	-2.29338	5.0644e-07	3.09588e-05	down
4731	Chst1	8.73633	14.2753	0.427856	0.0299718	-5.06025	0.0016256	0.0431531	down
6264	Dock4	18.231	29.18	1.80749	0.061943	-4.01292	0.000172752	0.00589222	down
6919	Ermap	103.805	160.636	18.5597	0.115539	-3.11354	2.35817e-07	1.5391e-05	down
9956	Hap1	35.2365	50.3536	12.5608	0.249453	-2.00316	0.00126808	0.0346175	down
10416	Hspa1b	2626.28	3549.57	1241.35	0.349717	-1.51574	0.000184221	0.0062223	down
10424	Hspb1	38.2653	59.7181	6.08606	0.101913	-3.29459	1.92049e-05	0.000825287	down
10437	Hsph1	5270.22	7112.51	2506.78	0.352447	-1.50452	0.000240312	0.00791662	down
10691	Il1rl1	29.8475	44.6696	7.61425	0.170457	-2.55252	0.000833976	0.0241935	down
14858	Nos3	6.83323	11.0715	0.475891	0.0429835	-4.54007	0.00131686	0.035834	down
15152	Oas2	370.143	522.822	141.124	0.269928	-1.88936	3.22368e-05	0.00131068	down
17156	Pklr	16.5816	27.3507	0.427856	0.0156433	-5.99831	7.63168e-05	0.00284932	down
18615	Rhd	48.0941	72.9559	10.8014	0.148054	-2.75581	0.000112104	0.00400459	down
19256	Scd1	47.6303	69.2404	15.2151	0.219744	-2.18611	0.00179491	0.0472144	down
19352	Sdf2l1	1869.29	2613.08	753.602	0.288396	-1.79388	3.27749e-05	0.00132945	down
20035	Slc38a5	37.4268	56.8595	8.27783	0.145584	-2.78008	0.000317343	0.0102405	down
20692	Sphk1	46.0066	69.698	10.4696	0.150214	-2.73491	4.6737e-05	0.00181929	down
21146	Syce1	30.7707	47.5764	5.56213	0.11691	-3.09653	0.00100588	0.0286279	down
22617	Ttll7	181.497	247.954	81.8131	0.329953	-1.59967	0.00102655	0.0290733	down

## Sheet: 3. WT RNAseq H16vsD0 DEGs
Supplementary Table 3. RNA-seq WT HSCs (LSK/SLAM). Differentially expressed genes H16 versus D0	FOLD cut-off 1,5 padj<0.05
X	Genes	baseMean	baseMeanA	baseMeanB	foldChange	log2FoldChange	pval	padj	cat
53	1190002N15Rik	557.338	208.751	905.926	4.33975	2.11761	1.35921e-07	4.70039e-06	up
114	1700003M07Rik	52.9784	0.350212	105.607	301.551	8.23626	3.9846e-13	3.14783e-11	up
125	1700007K13Rik	71.7662	0.773305	142.759	184.609	7.52833	1.15437e-15	1.42493e-13	up
378	1700086O06Rik	112.29	62.766	161.814	2.57805	1.36628	0.0034998	0.0436248	up
461	1810010H24Rik	55.7745	24.798	86.751	3.49831	1.80666	0.00145649	0.0205306	up
475	1810026J23Rik	1669.42	468.168	2870.68	6.13172	2.61629	5.82285e-11	3.40464e-09	up
511	2010300C02Rik	20.8761	3.98653	37.7657	9.47333	3.24387	0.000543193	0.00886617	up
603	2410016O06Rik	1227.85	220.503	2235.21	10.1369	3.34154	3.99995e-16	5.1521e-14	up
609	2410127L17Rik	187.267	55.4221	319.112	5.75784	2.52553	1.58069e-08	6.32812e-07	up
618	2510039O18Rik	1515.43	137.789	2893.07	20.9964	4.39207	5.39296e-25	2.13022e-22	up
647	2610528A11Rik	10.7741	0.601778	20.9465	34.8077	5.12133	0.00247327	0.032613	up
747	4631405J19Rik	57.3332	18.9453	95.7212	5.05249	2.337	7.7964e-05	0.00154543	up
771	4833427G06Rik	9.30055	0	18.6011	Inf	Inf	0.00185549	0.0255669	up
852	4930429B21Rik	50.862	9.46992	92.254	9.74179	3.28419	6.33656e-07	1.96566e-05	up
997	4930515G01Rik	93.5651	32.4516	154.678	4.76643	2.25291	3.29735e-06	8.88037e-05	up
1135	4930577N17Rik	77.6329	24.7401	130.526	5.27589	2.39941	3.09628e-06	8.37693e-05	up
1171	4930599N23Rik	43.1457	17.3379	68.9536	3.97703	1.99169	0.000653705	0.0104399	up
1295	4933428G20Rik	40.1592	12.0583	68.26	5.66081	2.50101	0.000141048	0.00264285	up
1379	5730508B09Rik	283.171	81.6433	484.698	5.93678	2.56968	7.5381e-10	3.74273e-08	up
1387	5830418P13Rik	101.619	14.4792	188.759	13.0365	3.70449	5.3136e-10	2.69855e-08	up
1423	6430548M08Rik	88.884	29.3585	148.41	5.05507	2.33773	1.08427e-05	0.000263291	up
1467	9030617O03Rik	1710.52	124.379	3296.66	26.505	4.72819	8.12791e-28	4.37799e-25	up
1498	9230114K14Rik	912.121	155.054	1669.19	10.7652	3.4283	3.66223e-16	4.75154e-14	up
1550	9530053A07Rik	36.4298	1.65241	71.2073	43.0929	5.42938	7.63816e-08	2.73119e-06	up
1564	9830107B12Rik	10.7919	0	21.5839	Inf	Inf	5.05872e-06	0.000131268	up
1617	A430035B10Rik	50.6954	24.7137	76.6771	3.10261	1.63348	0.00256059	0.0336397	up
1637	A530064D06Rik	6.85665	0.423094	13.2902	31.412	4.97324	0.000903979	0.0137218	up
1685	A930001C03Rik	160.653	2.14839	319.157	148.556	7.21487	6.82989e-25	2.58301e-22	up
1712	AA467197	12.2562	2.82305	21.6894	7.68296	2.94166	0.00106331	0.0157865	up
1740	AI414108	114.279	38.7534	189.804	4.89775	2.29212	1.14292e-05	0.000275276	up
1805	Aaas	4546.47	2516.16	6576.78	2.61382	1.38616	0.000216688	0.00390678	up
1830	Abca13	8.43045	0	16.8609	Inf	Inf	6.46622e-05	0.001311	up
1835	Abca2	4082.77	2606.29	5559.26	2.13301	1.09289	0.00320992	0.0405229	up
1865	Abcd2	68.8123	27.9004	109.724	3.93271	1.97552	0.000177287	0.00323872	up
1891	Abhd17b	949.366	171.178	1727.55	10.0921	3.33516	2.97609e-16	3.94776e-14	up
1892	Abhd17c	595.627	112.683	1078.57	9.57171	3.25878	1.60134e-14	1.59909e-12	up
1916	Acaa1b	35.7629	4.90076	66.6251	13.5948	3.76499	3.30014e-05	0.000714494	up
1951	Ache	2444.78	1160.49	3729.07	3.21335	1.68408	5.70064e-06	0.000145797	up
1963	Acot1	517.052	261.883	772.22	2.94872	1.56009	5.32449e-05	0.0011005	up
1968	Acot2	323.196	129.372	517.02	3.9964	1.9987	6.33084e-07	1.96566e-05	up
2031	Actr5	674.667	72.6042	1276.73	17.5848	4.13626	6.38572e-22	1.74625e-19	up
2041	Acvr2b	141.94	39.0076	244.873	6.27757	2.65021	2.03207e-08	7.92147e-07	up
2082	Adam8	92.2429	19.1497	165.336	8.63389	3.11001	5.67894e-09	2.46805e-07	up
2104	Adamtsl1	51.4299	4.67991	98.1798	20.979	4.39087	2.36473e-08	9.10625e-07	up
2109	Adap1	541.493	165.118	917.868	5.55885	2.47479	1.79365e-09	8.34612e-08	up
2139	Adgra2	650.883	212.925	1088.84	5.11373	2.35438	3.57516e-09	1.60072e-07	up
2145	Adgre1	37.349	9.5341	65.1638	6.83482	2.7729	0.000594744	0.00959309	up
2155	Adgrg3	3605.47	1800.14	5410.81	3.00576	1.58773	1.6538e-05	0.000386792	up
2159	Adgrl1	757.559	467.88	1047.24	2.23826	1.16238	0.00274363	0.0355712	up
2194	Adra2a	8.86508	0.601778	17.1284	28.463	4.83101	0.000672973	0.0106709	up
2200	Adrbk1	3006.9	1850.92	4162.89	2.24909	1.16934	0.00137877	0.0195904	up
2208	Aebp2	2368.89	785.191	3952.58	5.03391	2.33168	1.72063e-09	8.06972e-08	up
2209	Aen	3071.82	1346.6	4797.04	3.56235	1.83283	1.30033e-06	3.80606e-05	up
2210	Aes	7598.52	2714.14	12482.9	4.5992	2.20138	6.0623e-09	2.62183e-07	up
2216	Aff3	1487.58	936.939	2038.22	2.17541	1.12128	0.00260505	0.0340978	up
2217	Aff4	1861.38	1087.16	2635.61	2.42432	1.27758	0.000629574	0.0100726	up
2225	Agap1	559.168	218.927	899.408	4.10825	2.03852	4.22115e-07	1.34705e-05	up
2227	Agap3	624.554	269.231	979.877	3.63953	1.86375	2.16114e-06	6.10718e-05	up
2234	Agfg1	1071.6	258.909	1884.29	7.27778	2.8635	7.53417e-13	5.77241e-11	up
2236	Aggf1	2040.26	823.992	3256.54	3.95215	1.98264	4.20643e-07	1.34477e-05	up
2242	Ago2	745.837	413.264	1078.41	2.6095	1.38377	0.000271756	0.00478264	up
2247	Agpat3	973.549	479.093	1468.01	3.06414	1.61548	2.81772e-05	0.000619864	up
2249	Agpat5	3215.91	1697.3	4734.51	2.78944	1.47998	7.79886e-05	0.00154543	up
2255	Agrn	285.421	153.458	417.383	2.71985	1.44353	0.000444428	0.00742454	up
2267	Ahcyl1	4170.97	1200.25	7141.69	5.95017	2.57293	1.79709e-11	1.12476e-09	up
2279	Aif1	79.3768	22.9856	135.768	5.90665	2.56234	4.84987e-06	0.000126774	up
2296	Ak1	3817.85	628.855	7006.84	11.1422	3.47797	7.01584e-18	1.21074e-15	up
2316	Akap7	388.721	243.805	533.638	2.18879	1.13014	0.00352814	0.0439165	up
2322	Akirin2	1094.89	166.292	2023.49	12.1683	3.60506	2.15527e-18	3.80964e-16	up
2365	Aldh3b1	83.2426	21.3687	145.116	6.79107	2.76364	3.06801e-07	9.93332e-06	up
2396	Alkbh5	1591.96	522.196	2661.72	5.09716	2.34969	1.45875e-09	6.93296e-08	up
2407	Alox5	1397.48	289.23	2505.73	8.66344	3.11494	2.53551e-14	2.46277e-12	up
2424	Alyref	4168.85	313.52	8024.17	25.5938	4.67772	2.05835e-28	1.14335e-25	up
2438	Amfr	3245.89	909.412	5582.37	6.13844	2.61787	1.19934e-11	7.78039e-10	up
2442	Amigo1	363.109	215.517	510.702	2.36966	1.24468	0.00209039	0.0281601	up
2445	Ammecr1	283.375	98.0113	468.74	4.78251	2.25777	1.29759e-07	4.51364e-06	up
2488	Angptl2	452.303	264.868	639.738	2.41531	1.27221	0.00109212	0.0161367	up
2493	Ank	1319.32	309.088	2329.56	7.53688	2.91397	2.28117e-13	1.91263e-11	up
2503	Ankib1	1124.61	551.711	1697.51	3.07682	1.62144	2.55341e-05	0.000570188	up
2514	Ankrd13a	21170.3	3526.48	38814.1	11.0065	3.46028	1.72002e-18	3.08822e-16	up
2515	Ankrd13b	378.199	133.047	623.351	4.68518	2.22811	5.01152e-08	1.85583e-06	up
2516	Ankrd13c	658.791	334.323	983.259	2.94105	1.55633	7.56335e-05	0.00150963	up
2527	Ankrd29	186.669	103.081	270.256	2.62178	1.39055	0.00159155	0.022258	up
2538	Ankrd40	808.367	301.595	1315.14	4.36061	2.12453	6.16019e-08	2.23009e-06	up
2560	Anks6	67.1768	9.63483	124.719	12.9446	3.69428	5.96619e-10	3.00422e-08	up
2564	Ano1	9.16186	0	18.3237	Inf	Inf	2.63017e-06	7.2708e-05	up
2567	Ano3	15.5325	0	31.0649	Inf	Inf	1.81964e-05	0.000422798	up
2572	Ano8	253.716	26.8906	480.542	17.8702	4.15948	2.76233e-17	4.16105e-15	up
2586	Anxa3	300.07	112.761	487.379	4.32222	2.11177	8.80079e-07	2.67159e-05	up
2601	Ap1ar	1706.95	599.282	2814.62	4.69666	2.23164	1.04238e-08	4.31897e-07	up
2640	Apcdd1	18.8958	4.26177	33.5298	7.86758	2.97592	0.00312614	0.0396059	up
2691	Apold1	29.288	9.5691	49.007	5.12138	2.35653	0.000669925	0.0106416	up
2720	Arap2	382.294	111.256	653.331	5.87231	2.55393	3.14991e-09	1.41746e-07	up
2731	Arf6	2505.02	310.127	4699.91	15.1548	3.9217	1.08659e-21	2.84032e-19	up
2735	Arfgef1	2078.14	1178.98	2977.29	2.5253	1.33646	0.000334994	0.00574206	up
2743	Arglu1	1302.15	473.793	2130.51	4.49671	2.16887	1.64349e-08	6.55001e-07	up
2757	Arhgap23	1904.48	208.995	3599.97	17.2252	4.10645	9.02639e-23	2.81481e-20	up
2758	Arhgap24	16.402	2.17415	30.6299	14.0882	3.81641	0.000664816	0.0105712	up
2819	Arih1	1787.89	914.417	2661.35	2.91044	1.54124	3.56268e-05	0.000766667	up
2837	Arl5a	1206.66	269.383	2143.93	7.95866	2.99253	6.20961e-14	5.63142e-12	up
2845	Arl8a	982.088	248.75	1715.43	6.89619	2.7858	1.99182e-12	1.45101e-10	up
2884	Arrdc2	293.316	123.022	463.611	3.76852	1.914	2.72863e-06	7.49634e-05	up
2909	Asap1	3698.55	2208.57	5188.52	2.34926	1.23221	0.00100331	0.0149487	up
2910	Asap2	284.965	122.908	447.023	3.63706	1.86277	4.79172e-06	0.000125439	up
2966	Ass1	38.7741	13.6237	63.9244	4.69216	2.23025	0.00200876	0.0272979	up
3013	Atg9b	71.2269	28.8861	113.568	3.93157	1.9751	0.000236344	0.00422212	up
3024	Atoh8	70.6321	33.468	107.796	3.22087	1.68745	0.00266932	0.0347343	up
3029	Atp11a	542.21	301.414	783.007	2.59778	1.37728	0.000478556	0.00794242	up
3040	Atp1a3	50.3119	8.69	91.9338	10.5793	3.40317	2.536e-07	8.34768e-06	up
3047	Atp2a2	4861.06	1505.05	8217.06	5.45965	2.44881	1.86973e-10	1.01946e-08	up
3107	Atp8b4	152.921	25.8864	279.955	10.8148	3.43493	5.8901e-12	4.02679e-10	up
3117	Atrn	532.122	314.57	749.674	2.38317	1.25288	0.00112796	0.0165562	up
3130	Atxn7l3	559.764	341.804	777.725	2.27535	1.18609	0.00169063	0.0234956	up
3140	Aven	654.525	88.2141	1220.84	13.8395	3.79072	4.01933e-19	7.85095e-17	up
3150	Axin1	786.908	355.539	1218.28	3.42656	1.77676	5.02168e-06	0.000130498	up
3157	Azin2	710.172	191.361	1228.98	6.42231	2.68309	4.76257e-11	2.81245e-09	up
3184	B330016D10Rik	252.638	109.004	396.273	3.63541	1.86212	8.10569e-06	0.000201791	up
3207	B430306N03Rik	62.4954	16.16	108.831	6.73456	2.75158	1.03704e-06	3.07735e-05	up
3209	B4galnt1	3707.1	2325.18	5089.02	2.18866	1.13005	0.00187276	0.0257151	up
3218	B4galt6	207.622	121.624	293.621	2.41416	1.27152	0.00220739	0.029501	up
3221	B630005N14Rik	950.171	234.48	1665.86	7.10448	2.82873	1.17862e-12	8.76569e-11	up
3222	B630019K06Rik	185.671	106.966	264.376	2.47159	1.30544	0.00209121	0.0281601	up
3226	B930041F14Rik	261.635	42.1924	481.078	11.402	3.51122	1.44742e-13	1.26738e-11	up
3243	BC005561	952.28	483.215	1421.34	2.94143	1.55652	5.78982e-05	0.00118292	up
3275	BC035044	136.001	38.6525	233.35	6.03713	2.59386	1.52671e-07	5.20869e-06	up
3334	Bag1	3925.64	1687.31	6163.96	3.65314	1.86914	1.396e-06	4.06119e-05	up
3340	Bahcc1	862.925	410.917	1314.93	3.2	1.67807	1.41726e-05	0.000333225	up
3341	Bahd1	362.472	181.637	543.307	2.99117	1.58071	0.000121367	0.00232217	up
3359	Basp1	268.6	121.342	415.859	3.42716	1.77701	1.97176e-05	0.000454578	up
3363	Bax	8126.48	2492.59	13760.4	5.52051	2.4648	1.1879e-10	6.68192e-09	up
3368	Bbc3	3304.81	553.033	6056.59	10.9516	3.45307	7.21414e-18	1.23299e-15	up
3377	Bbs7	379.712	204.651	554.773	2.71083	1.43873	0.000407784	0.00687701	up
3441	Begain	132.218	56.1339	208.302	3.7108	1.89173	6.70175e-05	0.00135214	up
3458	Bfsp2	69.4353	20.4355	118.435	5.79557	2.53495	2.6503e-06	7.31509e-05	up
3469	Bhlhe41	149.249	13.7551	284.742	20.7008	4.37161	2.64159e-15	2.99071e-13	up
3477	Bin1	1068.62	678.398	1458.85	2.15043	1.10463	0.00281429	0.0364076	up
3492	Bloc1s2	1178.74	600.868	1756.61	2.92346	1.54768	4.87479e-05	0.00101821	up
3493	Bloc1s3	232.683	72.0974	393.269	5.45468	2.4475	1.3417e-08	5.42017e-07	up
3494	Bloc1s4	660.944	394.829	927.058	2.348	1.23143	0.00195292	0.0266093	up
3502	Bmi1	1519.7	776.396	2263	2.91476	1.54338	4.55587e-05	0.00095835	up
3503	Bmp1	704.625	284.174	1125.08	3.9591	1.98517	3.88102e-07	1.24522e-05	up
3507	Bmp2k	688.449	192.159	1184.74	6.16539	2.62419	5.27272e-11	3.1034e-09	up
3530	Bod1	578.806	106.385	1051.23	9.8814	3.30471	2.30401e-15	2.67672e-13	up
3531	Bod1l	2062.98	1155.4	2970.56	2.57102	1.36234	0.000216933	0.00390678	up
3560	Brap	1398.95	656.378	2141.52	3.26263	1.70603	1.0287e-05	0.000250481	up
3568	Brd4	3262.28	1271.51	5253.06	4.13136	2.04662	6.00768e-08	2.18377e-06	up
3590	Brpf3	319.271	120.564	517.978	4.2963	2.1031	2.45272e-07	8.10356e-06	up
3594	Brwd1	1232.75	778.595	1686.9	2.16659	1.11543	0.00316717	0.0400402	up
3608	Btbd1	1514.19	310.956	2717.42	8.73891	3.12745	4.27761e-15	4.69349e-13	up
3615	Btbd2	962.679	160.36	1765	11.0065	3.46028	7.13744e-17	1.02313e-14	up
3628	Btg2	2214.42	926.177	3502.66	3.78185	1.91909	5.46596e-07	1.7196e-05	up
3629	Btg3	260.779	38.1023	483.456	12.6884	3.66543	2.6271e-15	2.99071e-13	up
3641	Btnl9	163.256	85.4523	241.06	2.82098	1.4962	0.00129052	0.0185591	up
3651	Bzrap1	69.682	29.478	109.886	3.72773	1.8983	0.000761226	0.0118795	up
3662	C030034I22Rik	374.14	224.8	523.481	2.32865	1.21949	0.00288464	0.0370649	up
3679	C130083M11Rik	27.0823	2.92885	51.2358	17.4935	4.12875	2.73126e-05	0.000603833	up
3683	C1qa	110.745	16.4955	204.994	12.4272	3.63544	3.15777e-10	1.67052e-08	up
3684	C1qb	190.188	26.6127	353.764	13.2931	3.7326	2.42522e-13	2.02386e-11	up
3686	C1qc	165.741	24.41	307.072	12.5798	3.65303	1.65923e-12	1.21369e-10	up
3687	C1ql1	14.755	2.25419	27.2559	12.0912	3.59589	0.000489808	0.00810386	up
3721	C3	426.961	33.672	820.25	24.36	4.60644	1.22419e-22	3.68812e-20	up
3744	C5ar1	32.0665	0.300889	63.832	212.145	7.72891	2.67797e-13	2.18353e-11	up
3754	C77080	316.423	157.458	475.388	3.01914	1.59414	0.000125011	0.00238164	up
3755	C77370	68.9726	2.35284	135.592	57.6293	5.84873	5.80245e-14	5.31642e-12	up
3769	C920025E04Rik	471.961	242.657	701.265	2.88995	1.53104	0.000117337	0.00225233	up
3771	Caap1	684.076	400.53	967.621	2.41585	1.27253	0.00123038	0.0177949	up
3772	Cab39	2800.63	881.972	4719.28	5.35083	2.41976	2.42503e-10	1.30227e-08	up
3775	Cables1	312.245	75.0408	549.449	7.32201	2.87224	6.50516e-12	4.38196e-10	up
3776	Cables2	926.423	165.944	1686.9	10.1655	3.34561	1.85715e-16	2.53499e-14	up
3796	Cacna2d1	24.4844	5.41314	43.5557	8.0463	3.00833	0.000868459	0.0132505	up
3802	Cacnb3	40.0847	4.65635	75.5131	16.2172	4.01946	4.93856e-06	0.000128903	up
3832	Cald1	47.018	11.0922	82.9438	7.4777	2.90259	2.42706e-05	0.000547977	up
3863	Camp	3138.75	18.1491	6259.34	344.884	8.42997	5.87296e-59	5.2196e-55	up
3874	Cap2	147.55	80.8756	214.225	2.64881	1.40535	0.00288152	0.0370615	up
3899	Car1	1972.66	1327.96	2617.36	1.97097	0.978906	0.00381654	0.0470778	up
3902	Car12	112.321	59.8906	164.751	2.75086	1.45988	0.000972706	0.0145751	up
3924	Carm1	936.603	228.008	1645.2	7.21552	2.8511	1.36659e-12	1.00793e-10	up
3987	Cbx4	856.577	300.332	1412.82	4.70421	2.23395	8.37447e-09	3.53204e-07	up
4019	Ccdc122	1021.67	526.96	1516.38	2.8776	1.52487	6.57229e-05	0.00132904	up
4112	Ccdc68	28.3914	6.86606	49.9167	7.27006	2.86197	0.000462199	0.00768531	up
4116	Ccdc71l	620.365	127.367	1113.36	8.7414	3.12786	5.84778e-14	5.33048e-12	up
4118	Ccdc74a	22.267	3.0275	41.5065	13.7098	3.77714	0.00013464	0.00253788	up
4173	Ccl6	116.093	35.0767	197.11	5.6194	2.49042	5.63789e-08	2.06626e-06	up
4176	Ccl9	140.711	62.0116	219.41	3.5382	1.82302	7.20855e-06	0.000181233	up
4178	Ccm2l	403.415	133.785	673.046	5.0308	2.33079	1.00584e-08	4.19084e-07	up
4193	Ccng1	14845.3	4803.86	24886.7	5.18056	2.37311	6.32884e-10	3.17783e-08	up
4205	Ccny	547.654	207.262	888.046	4.28465	2.09918	1.48193e-07	5.09504e-06	up
4210	Ccr1	25.5913	5.25581	45.9268	8.73829	3.12735	1.85276e-06	5.2777e-05	up
4214	Ccr3	41.1597	12.1544	70.165	5.77282	2.52928	0.00111132	0.0163426	up
4222	Ccrn4l	230.16	51.7666	408.554	7.89223	2.98043	3.11531e-11	1.88349e-09	up
4238	Cd109	10.7297	0	21.4594	Inf	Inf	0.000515306	0.00847323	up
4246	Cd177	402.717	1.87106	803.563	429.47	8.74641	1.20691e-44	1.78773e-41	up
4248	Cd19	24.0788	4.875	43.2826	8.8785	3.15032	0.000144249	0.00269331	up
4255	Cd200r3	5.71204	0	11.4241	Inf	Inf	3.51144e-06	9.42838e-05	up
4263	Cd209f	33.3038	1.82394	64.7836	35.5185	5.1505	6.16391e-07	1.92554e-05	up
4264	Cd209g	16.7581	1.47373	32.0424	21.7424	4.44244	0.000593788	0.00958636	up
4280	Cd300lb	14.4022	2.10622	26.6981	12.6758	3.66401	8.71849e-05	0.00170298	up
4282	Cd300lf	26.6755	3.22479	50.1262	15.544	3.95829	1.6337e-07	5.53124e-06	up
4287	Cd33	44.4635	6.47093	82.4562	12.7425	3.67158	2.36686e-08	9.10625e-07	up
4302	Cd48	418.52	231.678	605.363	2.61295	1.38568	0.000461364	0.00768318	up
4304	Cd52	281.107	113.092	449.122	3.97131	1.98961	1.30188e-06	3.80606e-05	up
4305	Cd53	714.012	401.153	1026.87	2.5598	1.35603	0.000139011	0.00261196	up
4310	Cd5l	70.927	6.22432	135.63	21.7903	4.44561	6.7592e-10	3.37485e-08	up
4313	Cd68	412.165	172.363	651.967	3.78252	1.91935	1.94798e-06	5.54006e-05	up
4319	Cd79a	31.8138	2.54792	61.0796	23.9723	4.5833	5.17961e-08	1.91011e-06	up
4321	Cd80	29.23	2.52436	55.9357	22.1583	4.46978	5.35296e-06	0.000137697	up
4322	Cd81	17685.2	10850.6	24519.8	2.25977	1.17617	0.00133536	0.0190804	up
4335	Cdan1	1178.91	415.168	1942.65	4.67919	2.22626	1.48546e-08	5.96028e-07	up
4348	Cdc34	1969.1	483.544	3454.65	7.14444	2.83682	9.44418e-13	7.17395e-11	up
4355	Cdc42bpg	187.96	66.1729	309.746	4.68087	2.22678	1.65249e-06	4.75292e-05	up
4356	Cdc42ep1	7.08168	0	14.1634	Inf	Inf	0.00398661	0.0489716	up
4367	Cdc73	848.858	313.171	1384.54	4.42104	2.14439	4.42437e-08	1.65217e-06	up
4384	Cdh17	7.09273	0.723983	13.4615	18.5936	4.21674	0.000396132	0.00671234	up
4410	Cdk13	852.595	322.101	1383.09	4.29396	2.10231	8.65575e-08	3.0527e-06	up
4413	Cdk16	2221.31	1112	3330.62	2.99517	1.58264	4.57563e-05	0.000961368	up
4414	Cdk17	4459.16	2173.71	6744.62	3.10282	1.63358	1.36507e-05	0.000322298	up
4419	Cdk2ap1	320.303	84.645	555.96	6.56814	2.71548	5.94513e-10	3.00212e-08	up
4431	Cdk8	255.744	141.865	369.624	2.60546	1.38154	0.000898678	0.013653	up
4439	Cdkn1a	7014.7	204.786	13824.6	67.5076	6.07698	6.26e-41	7.41809e-38	up
4458	Cds1	36.5632	12.0798	61.0466	5.05361	2.33731	0.00015983	0.00296244	up
4466	Cdyl	515.853	171.531	860.175	5.01468	2.32616	1.13805e-08	4.6826e-07	up
4484	Cebpa	44.6984	2.77373	86.6231	31.2299	4.96485	5.21711e-10	2.65714e-08	up
4485	Cebpb	132.547	16.3974	248.697	15.1668	3.92285	2.85515e-12	2.0139e-10	up
4487	Cebpe	102.191	6.25724	198.124	31.6632	4.98473	4.86246e-15	5.30246e-13	up
4491	Cecr2	14.8506	0.700424	29.0008	41.4046	5.37172	6.71103e-05	0.00135248	up
4502	Celf4	94.6458	41.0167	148.275	3.61499	1.85399	0.000352566	0.00603163	up
4503	Celf5	25.3032	4.32034	46.2861	10.7135	3.42136	0.000179165	0.00326632	up
4506	Celsr1	133.003	74.2253	191.781	2.58377	1.36948	0.00265103	0.0345229	up
4528	Cenpv	222.127	84.9602	359.293	4.22895	2.0803	6.78806e-07	2.09475e-05	up
4533	Cep126	114.238	56.0239	172.453	3.0782	1.62209	0.0006649	0.0105712	up
4541	Cep170b	1933.46	310.707	3556.21	11.4455	3.51671	8.70049e-18	1.47287e-15	up
4585	Ces2b	23.4938	0.300889	46.6867	155.162	7.27763	1.02079e-07	3.57881e-06	up
4588	Ces2e	285.847	14.5407	557.154	38.3169	5.25991	1.52839e-22	4.52785e-20	up
4590	Ces2g	2322.2	1078.74	3565.66	3.30538	1.72482	4.37153e-06	0.000115288	up
4628	Cfp	272.981	129.114	416.848	3.22854	1.69088	3.26929e-05	0.000708679	up
4634	Cgref1	255.354	36.4522	474.256	13.0104	3.70159	4.6853e-14	4.33756e-12	up
4664	Chdh	27.833	2.96166	52.7044	17.7956	4.15345	1.10812e-05	0.000268349	up
4673	Chic2	1172.52	579.312	1765.72	3.04796	1.60785	2.58241e-05	0.000575216	up
4675	Chil1	61.0009	7.69805	114.304	14.8484	3.89224	1.04276e-10	5.92175e-09	up
4676	Chil3	3425.41	33.447	6817.36	203.826	7.67119	1.61481e-53	4.63262e-50	up
4679	Chit1	6.68479	0	13.3696	Inf	Inf	0.000853023	0.0130711	up
4705	Chpt1	411.014	228.072	593.956	2.60425	1.38087	0.000624021	0.0100018	up
4735	Chst13	31.2901	9.38118	53.199	5.67082	2.50356	0.00119709	0.0174098	up
4769	Cirbp	3935.9	2244.07	5627.74	2.50783	1.32644	0.000238846	0.00426254	up
4777	Cited2	3331.25	639.239	6023.27	9.42256	3.23612	2.69296e-16	3.62632e-14	up
4778	Cited4	353.812	92.9202	614.704	6.6154	2.72583	3.33063e-10	1.75673e-08	up
4782	Ckap4	556.768	134.93	978.605	7.25269	2.85852	7.37423e-12	4.92771e-10	up
4784	Ckb	203.343	115.625	291.061	2.51728	1.33187	0.00228649	0.0303302	up
4787	Ckmt1	34.1001	0.423094	67.7771	160.194	7.32368	1.00674e-08	4.19084e-07	up
4815	Cldn1	23.2347	0	46.4694	Inf	Inf	1.35402e-07	4.69157e-06	up
4821	Cldn15	41.6687	2.20487	81.1325	36.797	5.20151	2.33248e-09	1.07688e-07	up
4851	Clec12a	305.827	33.6811	577.972	17.1601	4.10099	1.04235e-17	1.74496e-15	up
4857	Clec1b	145.474	37.9329	253.015	6.67005	2.7377	8.3855e-09	3.53204e-07	up
4863	Clec2i	19.1084	0.846187	37.3706	44.1635	5.46478	2.48098e-05	0.00055822	up
4868	Clec4a2	94.0181	3.99589	184.04	46.0574	5.52536	5.95559e-17	8.67709e-15	up
4872	Clec4b2	9.88824	0	19.7765	Inf	Inf	0.00049748	0.00821051	up
4873	Clec4d	184.594	71.1386	298.048	4.18969	2.06684	4.29181e-06	0.000113353	up
4878	Clec5a	61.879	2.59504	121.163	46.6902	5.54505	5.30886e-15	5.75396e-13	up
4913	Clptm1l	2513.25	507.213	4519.3	8.91005	3.15543	1.56244e-15	1.85149e-13	up
4919	Clstn1	693.463	335.143	1051.78	3.13831	1.64999	3.26111e-05	0.000707768	up
4933	Cmah	31.0662	10.6219	51.5105	4.84944	2.27782	0.00136084	0.0193792	up
4934	Cmas	4426.23	2322.84	6529.61	2.81104	1.4911	8.5011e-05	0.00166969	up
4935	Cmbl	32.051	10.4411	53.6609	5.13941	2.3616	0.00222889	0.0297213	up
4939	Cmip	1240.47	457.039	2023.9	4.42829	2.14675	3.199e-08	1.22022e-06	up
4982	Cnnm1	32.9729	13.1347	52.8111	4.02072	2.00745	0.00269774	0.0350557	up
4992	Cnot6	3036.2	1649.52	4422.88	2.6813	1.42294	0.000133403	0.00251991	up
5052	Col18a1	1189.41	628.119	1750.7	2.78721	1.47882	0.000125496	0.00238554	up
5064	Col2a1	41.4161	9.09174	73.7405	8.11071	3.01983	5.58833e-05	0.00114439	up
5091	Colgalt1	2357.69	608.322	4107.06	6.75146	2.7552	2.5737e-12	1.8299e-10	up
5097	Commd3	5024.8	2581.27	7468.34	2.89329	1.53271	4.02902e-05	0.000859734	up
5124	Coq10a	316.442	106.539	526.345	4.94041	2.30463	7.49315e-08	2.6853e-06	up
5126	Coq2	1424.65	384.832	2464.48	6.40403	2.67898	1.28824e-11	8.29656e-10	up
5159	Cox6b2	3995.55	1064.24	6926.86	6.50875	2.70238	3.22847e-12	2.25043e-10	up
5179	Cpd	771.394	318.849	1223.94	3.83861	1.94059	6.44857e-07	1.99692e-05	up
5182	Cpeb2	154.493	77.4701	231.515	2.98845	1.5794	0.000750898	0.0117287	up
5204	Cpox	1404.67	412.384	2396.96	5.81245	2.53915	2.02289e-10	1.0996e-08	up
5218	Cpt1c	1346.24	180.836	2511.65	13.8891	3.79588	1.02031e-19	2.10883e-17	up
5225	Cpz	21.3849	0.350212	42.4196	121.126	6.92036	3.62e-06	9.66149e-05	up
5243	Creb3l1	101.973	45.6059	158.339	3.47191	1.79573	0.000532487	0.00872347	up
5251	Crebzf	2377.56	487.746	4267.38	8.74918	3.12915	2.42565e-15	2.79973e-13	up
5261	Crim1	523.739	230.912	816.567	3.53628	1.82223	2.73965e-06	7.515e-05	up
5263	Crip2	922.825	36.9409	1808.71	48.9623	5.6136	4.0287e-32	2.65223e-29	up
5271	Crispld2	31.8487	7.00203	56.6954	8.097	3.01739	3.19128e-05	0.00069346	up
5277	Crls1	265.28	140.42	390.14	2.77837	1.47424	0.000399813	0.00676182	up
5282	Crocc	300.439	90.898	509.979	5.61046	2.48812	3.77091e-09	1.68412e-07	up
5287	Crtap	1686.1	824.917	2547.28	3.08792	1.62664	2.82735e-05	0.000621213	up
5290	Crtc3	709.504	453.736	965.273	2.12739	1.08908	0.0039986	0.0490511	up
5322	Csf1r	71.062	28.4442	113.68	3.99659	1.99877	0.000106265	0.00205311	up
5345	Csnk1g1	1737.25	1031.35	2443.15	2.3689	1.24421	0.00100265	0.0149487	up
5346	Csnk1g2	3196.48	348.788	6044.16	17.3291	4.11512	2.58834e-23	8.6807e-21	up
5347	Csnk1g3	882.806	249.786	1515.83	6.06849	2.60134	4.47749e-11	2.66178e-09	up
5362	Csrp3	61.433	26.3238	96.5423	3.6675	1.8748	0.000951299	0.0143543	up
5369	Cst7	377.229	78.6592	675.799	8.59149	3.10291	3.58851e-12	2.49163e-10	up
5382	Ctbp1	5434.85	829.615	10040.1	12.1021	3.59719	4.31963e-19	8.25607e-17	up
5390	Ctdp1	959.684	134.653	1784.72	13.2542	3.72838	1.06183e-19	2.16943e-17	up
5395	Ctf1	194.258	22.9489	365.568	15.9296	3.99364	1.61917e-17	2.52463e-15	up
5409	Ctnnbip1	493.972	159.266	828.678	5.2031	2.37937	5.7568e-09	2.49579e-07	up
5432	Ctsg	377.162	19.0917	735.232	38.5104	5.26718	4.79268e-25	1.93613e-22	up
5454	Cuedc1	1005.63	556.255	1455.01	2.61573	1.38721	0.00025978	0.00459408	up
5491	Cxcl5	34.402	8.34915	60.4548	7.24083	2.85616	1.83022e-05	0.000424702	up
5504	Cxxc5	4283.86	2733.25	5834.46	2.13463	1.09398	0.00277906	0.0359779	up
5519	Cybb	346.167	19.5661	672.767	34.3843	5.10368	6.37181e-26	2.9805e-23	up
5625	Cyp4f18	32.0986	2.22127	61.976	27.9011	4.80225	1.2623e-09	6.03619e-08	up
5680	D15Ertd621e	2146.69	547.189	3746.2	6.84627	2.77532	1.07306e-12	8.04798e-11	up
5686	D17Wsu92e	1315.94	612.568	2019.31	3.29646	1.72092	7.47198e-06	0.000187063	up
5716	D630023F18Rik	244.151	1.37508	486.927	354.107	8.46804	6.30418e-34	4.87203e-31	up
5722	D630045J12Rik	358.013	180.165	535.861	2.97428	1.57254	0.000111821	0.00215111	up
5760	Dach1	1435.02	871.276	1998.77	2.29407	1.19791	0.000805285	0.0124903	up
5764	Dact3	20.8108	1.89682	39.7249	20.9428	4.38839	1.10132e-05	0.000267066	up
5778	Dapk3	590.772	65.6416	1115.9	16.9999	4.08746	2.41168e-20	5.29229e-18	up
5840	Dcstamp	16.6991	3.49771	29.9005	8.54861	3.09569	0.0025172	0.0331431	up
5856	Dcxr	2037.2	358.223	3716.17	10.3739	3.37489	7.02868e-17	1.01573e-14	up
5863	Ddhd1	432.631	193.077	672.185	3.48143	1.79968	5.98595e-06	0.000152436	up
5867	Ddias	1790.33	682.931	2897.72	4.24307	2.08511	8.92133e-08	3.13392e-06	up
5869	Ddit4	403.88	110.806	696.955	6.28984	2.65302	1.64815e-09	7.77078e-08	up
5870	Ddit4l	1022.03	23.7075	2020.35	85.22	6.41312	9.68578e-39	9.56471e-36	up
5918	Deb1	1165.74	636.147	1695.33	2.66499	1.41413	0.000252697	0.0044872	up
5993	Dennd2c	827.755	391.122	1264.39	3.23271	1.69275	1.62216e-05	0.000379892	up
6017	Dexi	351.284	71.7467	630.821	8.79234	3.13625	2.85281e-13	2.30494e-11	up
6023	Dgat2	59.8994	27.9762	91.8226	3.28217	1.71465	0.00242067	0.0319669	up
6035	Dgkh	163.769	78.4241	249.114	3.17649	1.66743	0.000392683	0.00666661	up
6036	Dgki	21.4282	3.10754	39.7488	12.7911	3.67707	3.88376e-05	0.000833742	up
6069	Dhx36	1498.41	818.089	2178.73	2.6632	1.41316	0.000172731	0.00317836	up
6093	Diras2	117.921	49.1148	186.727	3.80185	1.9267	5.24194e-05	0.00108723	up
6094	Dirc2	328.998	74.8908	583.106	7.78609	2.9609	1.08232e-12	8.08328e-11	up
6145	Dmkn	15.7013	1.32576	30.0769	22.6865	4.50376	0.000328558	0.00564262	up
6147	Dmpk	100.612	43.8891	157.334	3.58482	1.8419	0.000322347	0.00556284	up
6162	Dmwd	726.831	222.208	1231.45	5.54191	2.47038	1.09971e-09	5.31178e-08	up
6169	Dnaaf5	662.629	139.324	1185.93	8.51206	3.08951	1.49018e-13	1.2921e-11	up
6212	Dnajc21	320.03	142.446	497.614	3.49334	1.80461	1.33698e-05	0.000317287	up
6215	Dnajc25	152.888	43.1186	262.657	6.09149	2.6068	7.38368e-09	3.15493e-07	up
6243	Dnm3	106.047	47.2696	164.824	3.48689	1.80194	0.00046858	0.00778412	up
6253	Dntt	62.8744	2.81589	122.933	43.6568	5.44813	8.70157e-17	1.23736e-14	up
6280	Donson	373.149	157.124	589.175	3.74975	1.90679	3.91368e-06	0.00010414	up
6318	Dpy19l1	520.115	321.669	718.562	2.23386	1.15954	0.00264922	0.0345229	up
6336	Drc7	61.3644	19.7893	102.94	5.20177	2.379	8.91378e-05	0.00173731	up
6381	Dtx4	67.9846	34.4964	101.473	2.94155	1.55657	0.00136172	0.0193792	up
6398	Dusp15	14.6508	0	29.3016	Inf	Inf	3.07459e-05	0.000672212	up
6402	Dusp2	2644.8	216.841	5072.77	23.394	4.54807	6.33973e-27	3.13024e-24	up
6409	Dusp3	841.113	515.263	1166.96	2.26479	1.17938	0.0016996	0.0235973	up
6411	Dusp5	132.262	12.1899	252.334	20.7003	4.37158	1.1052e-17	1.81898e-15	up
6413	Dusp7	511.78	144.393	879.167	6.08872	2.60614	1.69275e-10	9.31538e-09	up
6421	Dvl1	701.167	289.272	1113.06	3.84781	1.94404	9.23747e-07	2.77358e-05	up
6459	E030011O05Rik	351.929	219.323	484.534	2.20922	1.14354	0.00380322	0.0469786	up
6469	E130012A19Rik	517.306	315.112	719.501	2.28332	1.19113	0.0033385	0.0419673	up
6474	E130201H02Rik	80.7008	26.9306	134.471	4.99324	2.31998	5.9448e-06	0.000151605	up
6479	E130308A19Rik	664.933	389.868	939.999	2.41107	1.26968	0.00100181	0.0149487	up
6490	E2f1	1264.74	281.438	2248.04	7.98768	2.99778	6.432e-14	5.80349e-12	up
6494	E2f5	316.106	156.625	475.587	3.03647	1.6024	7.30932e-05	0.0014631	up
6520	Ear1	17.5843	0.846187	34.3223	40.5612	5.34203	2.54169e-06	7.04814e-05	up
6524	Ear2	22.7874	0.651101	44.9238	68.9966	6.10845	1.918e-07	6.45692e-06	up
6558	Eda2r	1089.81	120.777	2058.85	17.0466	4.09142	2.69581e-21	6.56412e-19	up
6576	Eed	2542.7	1405.32	3680.09	2.61868	1.38884	0.000234763	0.00420232	up
6600	Efcc1	893.588	368.194	1418.98	3.85389	1.94632	3.03858e-07	9.85599e-06	up
6607	Efhd2	3639.6	1894.35	5384.86	2.84259	1.5072	0.000100676	0.00195149	up
6614	Efnb2	34.413	13.9947	54.8313	3.91801	1.97012	0.0021338	0.0286901	up
6618	Efs	61.7297	22.7083	100.751	4.43676	2.14951	0.000301742	0.0052591	up
6632	Egr1	5595.36	2431.71	8759.01	3.602	1.8488	1.04526e-06	3.09658e-05	up
6646	Ei24	4276.4	1944.79	6608.01	3.3978	1.7646	2.91438e-06	7.94525e-05	up
6648	Eid2	182.841	25.8794	339.802	13.1302	3.71482	2.64455e-13	2.16621e-11	up
6659	Eif2ak3	619.231	147.351	1091.11	7.40486	2.88847	8.48413e-13	6.47233e-11	up
6708	Elane	3956.05	38.3056	7873.8	205.552	7.68336	4.10625e-54	1.45977e-50	up
6709	Elavl1	4479.31	2035.65	6922.97	3.40087	1.7659	3.2403e-06	8.73997e-05	up
6784	Enc1	86.7625	24.5372	148.988	6.07193	2.60216	2.51955e-06	6.99764e-05	up
6786	Endog	211.63	111.493	311.767	2.79629	1.48351	0.000580295	0.00938558	up
6791	Enho	208.954	40.5185	377.389	9.314	3.2194	6.50823e-12	4.38196e-10	up
6844	Epha2	264.285	20.036	508.533	25.3809	4.66567	1.27279e-20	2.90049e-18	up
6856	Ephx1	784.094	221.065	1347.12	6.09377	2.60733	1.43423e-10	7.96668e-09	up
6860	Epm2a	12.6599	1.62665	23.6932	14.5656	3.8645	0.00027927	0.00489066	up
6868	Eppk1	29.6555	4.0102	55.3008	13.79	3.78555	9.36374e-05	0.00182101	up
6878	Epx	160.538	4.27817	316.798	74.0499	6.21043	5.03732e-21	1.19385e-18	up
6894	Ercc5	2088.6	720.53	3456.66	4.79739	2.26225	6.27744e-09	2.70173e-07	up
6955	Espn	169.029	73.3891	264.668	3.60637	1.85055	3.57617e-05	0.000768639	up
6956	Espnl	56.3091	24.878	87.7402	3.52682	1.81837	0.00138507	0.0196485	up
6977	Etnk1	3894.94	2153.43	5636.46	2.61743	1.38815	0.000216216	0.00390573	up
6987	Etv4	32.0724	4.05457	60.0903	14.8204	3.88951	1.07713e-08	4.45257e-07	up
6999	Evl	56.081	23.9475	88.2145	3.68366	1.88114	0.0015387	0.0215867	up
7013	Exoc4	4524.56	2779.06	6270.06	2.25618	1.17388	0.00140948	0.019947	up
7018	Exoc8	815.187	253.01	1377.37	5.44392	2.44465	7.02341e-10	3.49695e-08	up
7026	Exosc6	1069.99	109.916	2030.06	18.4692	4.20705	7.86764e-23	2.54268e-20	up
7043	F10	435.585	223.112	648.057	2.90462	1.53835	9.68175e-05	0.0018808	up
7052	F2rl2	2747.93	1634.93	3860.93	2.36153	1.23972	0.000714701	0.0112523	up
7057	F630028O10Rik	269.866	129.495	410.236	3.16796	1.66355	7.56725e-05	0.00150963	up
7080	Fabp4	162.745	18.2449	307.245	16.84	4.07382	1.34571e-14	1.35534e-12	up
7090	Faf1	1482.05	344.609	2619.49	7.60135	2.92626	1.5018e-13	1.29585e-11	up
7099	Fam101b	282.502	121.872	443.133	3.63606	1.86238	1.365e-05	0.000322298	up
7101	Fam102b	389.127	225.868	552.385	2.44561	1.29019	0.00168286	0.023406	up
7116	Fam117b	723.354	329.301	1117.41	3.39327	1.76267	5.27935e-06	0.000136198	up
7120	Fam120aos	797.909	466.4	1129.42	2.42156	1.27594	0.000598048	0.00962597	up
7126	Fam124a	25.5612	1.62665	49.4958	30.4281	4.92733	1.02796e-05	0.000250481	up
7133	Fam131a	497.616	250.465	744.768	2.97354	1.57218	7.24214e-05	0.00145128	up
7148	Fam149a	5.74802	0.350212	11.1458	31.8259	4.99213	0.00347115	0.043298	up
7159	Fam160b1	1460.46	776.601	2144.33	2.76117	1.46528	0.000102388	0.00198251	up
7172	Fam168b	3569	1550.9	5587.1	3.6025	1.849	7.21819e-07	2.21595e-05	up
7178	Fam171a2	121.649	14.2118	229.086	16.1194	4.01073	2.54627e-15	2.92e-13	up
7180	Fam172a	1912.33	1017.49	2807.17	2.75893	1.46411	0.00012197	0.0023312	up
7196	Fam184a	173.751	101.206	246.295	2.43361	1.2831	0.00233574	0.0309142	up
7215	Fam198b	564.477	98.3601	1030.59	10.4778	3.38926	2.21843e-15	2.59424e-13	up
7238	Fam212b	804.431	40.8901	1567.97	38.346	5.26101	5.04889e-30	3.09462e-27	up
7246	Fam217b	186.764	107.66	265.867	2.4695	1.30422	0.00296624	0.0379863	up
7269	Fam3b	37.7636	7.15979	68.3675	9.54882	3.25532	2.37453e-05	0.000537673	up
7274	Fam46a	376.277	232.302	520.253	2.23956	1.16321	0.0031136	0.0394752	up
7281	Fam49b	2295.46	983.793	3607.13	3.66655	1.87442	8.51755e-07	2.5969e-05	up
7292	Fam63b	1252.05	479.924	2024.18	4.21771	2.07646	7.16371e-08	2.58286e-06	up
7327	Fam8a1	89.6081	21.381	157.835	7.38205	2.88402	1.88867e-08	7.46023e-07	up
7358	Fas	762.147	128.335	1395.96	10.8775	3.44327	6.76291e-16	8.46555e-14	up
7366	Fat1	301.873	15.5512	588.195	37.8231	5.24119	2.08579e-23	7.12979e-21	up
7386	Fbrsl1	177.726	31.1352	324.316	10.4164	3.38078	2.0883e-12	1.50892e-10	up
7393	Fbxl17	516.12	216.577	815.663	3.76615	1.91309	2.04832e-06	5.81611e-05	up
7418	Fbxo28	933.532	507.973	1359.09	2.67552	1.41982	0.000325405	0.0055993	up
7421	Fbxo31	1025.1	481.433	1568.77	3.25855	1.70423	1.11379e-05	0.000269354	up
7423	Fbxo33	428.67	231.451	625.888	2.70419	1.4352	0.00032038	0.00553427	up
7434	Fbxo45	474.022	244.223	703.82	2.88188	1.52701	0.000126755	0.00240455	up
7460	Fbxw4	281.041	159.569	402.513	2.5225	1.33485	0.000952446	0.0143594	up
7462	Fbxw7	654.542	389.598	919.486	2.36009	1.23884	0.0019155	0.0261908	up
7463	Fbxw8	2171.06	639.684	3702.44	5.78792	2.53304	1.28769e-10	7.19768e-09	up
7464	Fbxw9	847.313	383.461	1311.16	3.41929	1.7737	5.02073e-06	0.000130498	up
7471	Fcgr1	13.6539	2.75017	24.5577	8.92951	3.15858	0.00387177	0.047698	up
7473	Fcgr3	168.679	31.0414	306.316	9.86796	3.30275	1.3177e-11	8.45566e-10	up
7480	Fcmr	10.197	0	20.3941	Inf	Inf	0.000122621	0.00234113	up
7481	Fcna	137.013	19.4507	254.575	13.0883	3.7102	5.61531e-11	3.29413e-09	up
7482	Fcnb	463.53	1.74885	925.312	529.096	9.04739	3.44548e-45	5.56759e-42	up
7521	Fgd1	279.065	121.779	436.35	3.58312	1.84122	6.0998e-06	0.000155113	up
7550	Fgfbp3	406.895	129.542	684.249	5.28206	2.4011	4.54248e-09	2.00354e-07	up
7557	Fgfrl1	119.244	65.5096	172.979	2.64051	1.40082	0.00207	0.0280018	up
7594	Fjx1	110.554	24.5722	196.537	7.99835	2.9997	2.78514e-10	1.48666e-08	up
7604	Fkbp5	2251.94	449.423	4054.45	9.02145	3.17336	1.80246e-15	2.12178e-13	up
7674	Fosl1	66.8138	9.51483	124.113	13.0441	3.70533	3.54052e-10	1.85096e-08	up
7684	Foxd2	217.251	37.4002	397.102	10.6176	3.40839	2.90725e-14	2.8024e-12	up
7700	Foxk1	225.358	131.64	319.077	2.42386	1.27731	0.00227904	0.0302765	up
7710	Foxo1	700.979	220.444	1181.51	5.35971	2.42215	8.20481e-10	4.0399e-08	up
7729	Fpr1	13.4713	0.700424	26.2421	37.466	5.22751	4.5056e-06	0.000118297	up
7734	Frat1	93.0172	31.3332	154.701	4.9373	2.30372	6.3086e-06	0.000159965	up
7735	Frat2	1163.11	113.7	2212.52	19.4593	4.28239	5.87221e-24	2.04664e-21	up
7774	Fstl4	39.6518	0.773305	78.5303	101.551	6.66607	1.88802e-09	8.76228e-08	up
7809	Fxr2	1557.03	500.87	2613.2	5.21732	2.38331	5.91599e-10	2.99592e-08	up
7819	Fyn	3291.78	1081.63	5501.92	5.08668	2.34672	1.75814e-09	8.22395e-08	up
7828	Fzd7	307.822	111.804	503.84	4.50645	2.17199	1.10277e-07	3.85103e-06	up
7829	Fzd8	109.716	29.8359	189.596	6.35461	2.6678	2.2704e-07	7.57157e-06	up
7830	Fzd9	74.2657	8.39847	140.133	16.6855	4.06053	2.46005e-12	1.77034e-10	up
7843	G6b	102.919	15.9113	189.927	11.9366	3.57732	7.91462e-10	3.91873e-08	up
7902	Galnt1	3960.12	1599.34	6320.91	3.9522	1.98266	1.51679e-07	5.19479e-06	up
7912	Galnt3	14.0457	2.44928	25.642	10.4692	3.38808	0.0008629	0.0132017	up
7923	Galr3	30.7022	4.995	56.4094	11.2932	3.49738	2.93553e-07	9.53914e-06	up
7932	Gapt	62.2463	26.8828	97.6097	3.63093	1.86034	0.000277426	0.00486521	up
7935	Garem	62.4714	22.9583	101.985	4.44217	2.15126	3.92079e-05	0.000840676	up
7947	Gas7	16.8754	1.69237	32.0584	18.9428	4.24358	0.000270122	0.00476332	up
7957	Gatad1	1314	772.813	1855.18	2.40056	1.26337	0.00106398	0.0157865	up
7958	Gatad2a	2863.33	1423.16	4303.5	3.0239	1.59641	2.17283e-05	0.00049452	up
7997	Gclc	1528.81	287.829	2769.79	9.62304	3.26649	3.14913e-16	4.14636e-14	up
7998	Gclm	2261.89	664.566	3859.21	5.80711	2.53782	1.10245e-10	6.22097e-09	up
8007	Gcsam	95.2572	46.4743	144.04	3.09935	1.63197	0.00116132	0.0169201	up
8018	Gdf15	862.946	31.5232	1694.37	53.7499	5.74819	5.72464e-34	4.62525e-31	up
8034	Gem	1817.26	413.352	3221.17	7.79282	2.96214	3.41859e-14	3.2322e-12	up
8042	Get4	1649.53	755.326	2543.74	3.36773	1.75178	4.3828e-06	0.000115414	up
8045	Gfi1	213.417	43.8542	382.981	8.73305	3.12649	4.02924e-13	3.16902e-11	up
8054	Gfra2	23.662	3.95593	43.368	10.9628	3.45454	0.000556493	0.0090583	up
8074	Ggt7	41.0519	14.4978	67.6059	4.66317	2.22131	0.00191155	0.0261569	up
8087	Gigyf1	810.81	467.845	1153.78	2.46615	1.30226	0.000514239	0.00846351	up
8110	Gja1	1403.51	728.34	2078.68	2.85399	1.51298	7.66894e-05	0.0015282	up
8151	Glipr1	3865.51	2141.04	5589.99	2.61088	1.38454	0.000204676	0.0037048	up
8174	Glrx5	2327.35	1249.86	3404.84	2.72417	1.44582	0.00016404	0.0030373	up
8175	Gls	1994.98	1171.91	2818.04	2.40465	1.26583	0.000554815	0.00903926	up
8187	Glud1	3111.95	913.267	5310.62	5.81497	2.53977	6.42591e-11	3.7327e-09	up
8381	Gm11974	1968.65	1026.57	2910.73	2.83538	1.50354	6.73018e-05	0.0013548	up
8435	Gm13034	81.516	21.0729	141.959	6.73657	2.75202	2.31029e-07	7.67579e-06	up
8505	Gm13889	29.5882	7.15054	52.0259	7.27579	2.8631	2.2708e-05	0.000515498	up
8617	Gm15417	99.5738	47.1797	151.968	3.22105	1.68753	0.000574407	0.00931577	up
8633	Gm15706	368.995	149.346	588.644	3.94147	1.97873	1.69374e-06	4.84804e-05	up
8648	Gm15915	171.438	99.0958	243.78	2.46004	1.29868	0.00122492	0.0177305	up
8719	Gm17296	422.065	130.79	713.34	5.45408	2.44734	2.83902e-09	1.29394e-07	up
8762	Gm1968	90.3623	27.8918	152.833	5.47948	2.45404	3.05345e-06	8.28627e-05	up
8931	Gm29766	125.911	69.8624	181.959	2.60453	1.38102	0.0017734	0.0245309	up
8946	Gm3230	38.201	13.5557	62.8462	4.63613	2.21292	0.00121868	0.0176544	up
9093	Gm4980	25.2317	8.29762	42.1658	5.08168	2.3453	0.00036148	0.00617225	up
9136	Gm527	31.5799	6.7225	56.4374	8.3953	3.06958	3.52476e-05	0.000759426	up
9198	Gm5801	399.427	201.207	597.647	2.97031	1.57061	7.38252e-05	0.00147609	up
9334	Gm7694	571.807	316.191	827.423	2.61685	1.38783	0.00033731	0.0057762	up
9449	Gna11	702.033	388.873	1015.19	2.61061	1.38439	0.000387695	0.00659452	up
9454	Gnai1	39.43	17.8153	61.0446	3.42652	1.77675	0.00300912	0.0383696	up
9460	Gnas	14198.8	4375.2	24022.4	5.49059	2.45696	1.21847e-10	6.83228e-09	up
9464	Gnaz	742.158	376.763	1107.55	2.93966	1.55565	5.31477e-05	0.00109977	up
9465	Gnb1	3438.69	1010.33	5867.05	5.80705	2.53781	4.00629e-11	2.38966e-09	up
9521	Got1l1	18.1245	1.54661	34.7024	22.4377	4.48785	0.00012534	0.00238534	up
9524	Gp1bb	1367.36	53.3224	2681.39	50.2864	5.6521	3.57799e-35	3.02851e-32	up
9526	Gp5	3097.04	275.569	5918.52	21.4775	4.42475	1.64421e-25	7.12826e-23	up
9552	Gpd1	158.057	79.3206	236.793	2.98526	1.57786	0.000515895	0.00847507	up
9562	Gpld1	285.775	155.472	416.077	2.67623	1.4202	0.000717136	0.0112806	up
9582	Gpr141	28.8814	6.6288	51.134	7.71391	2.94746	0.000125618	0.00238554	up
9664	Gpx3	375.03	73.134	676.926	9.25598	3.21039	2.86756e-13	2.30638e-11	up
9675	Gramd4	1560.43	944.838	2176.02	2.30306	1.20355	0.00119942	0.0174181	up
9676	Grap	45.4293	19.4249	71.4338	3.67743	1.8787	0.00116053	0.0169201	up
9677	Grap2	196.741	32.0543	361.428	11.2755	3.49512	3.6254e-12	2.50745e-10	up
9678	Grasp	314.038	67.2356	560.839	8.3414	3.06029	5.94763e-13	4.61655e-11	up
9681	Grb2	3749.21	1238.7	6259.71	5.05345	2.33727	1.48574e-09	7.04241e-08	up
9690	Grhl3	69.075	5.33805	132.812	24.8802	4.63693	3.104e-11	1.88306e-09	up
9694	Gria3	1074.98	537.651	1612.31	2.9988	1.58438	4.1811e-05	0.000888985	up
9704	Grik5	556.446	135.363	977.529	7.22154	2.85231	2.0874e-12	1.50892e-10	up
9722	Grk6	3194.61	547.099	5842.12	10.6783	3.41662	1.48393e-17	2.33424e-15	up
9737	Grsf1	1606.77	457.662	2755.88	6.02166	2.59016	2.02413e-11	1.25362e-09	up
9760	Gsk3a	1152.93	205.282	2100.58	10.2327	3.35511	1.44031e-16	2.00011e-14	up
9766	Gsr	3443.71	1692.94	5194.48	3.06831	1.61744	1.49468e-05	0.000350963	up
9824	Gtse1	6172.59	1118.58	11226.6	10.0365	3.32718	1.07887e-16	1.51e-14	up
9873	H1fx	569.731	50.6637	1088.8	21.4907	4.42564	1.62728e-22	4.7418e-20	up
9920	H2afj	6989.69	4127.93	9851.45	2.38654	1.25492	0.000670576	0.0106424	up
9932	H6pd	1304.26	780.323	1828.2	2.34287	1.22828	0.0012867	0.0185192	up
9935	Habp4	374.753	134.568	614.938	4.56972	2.19211	1.38482e-07	4.77039e-06	up
10002	Hck	93.9962	23.7079	164.285	6.92953	2.79276	1.70892e-07	5.77493e-06	up
10017	Hdac4	614.212	371.853	856.571	2.30352	1.20384	0.0021721	0.0291169	up
10023	Hdc	144.612	17.7423	271.481	15.3013	3.93559	1.76947e-13	1.51943e-11	up
10026	Hdgf	7317.57	3540.08	11095.1	3.13413	1.64807	9.10078e-06	0.000224988	up
10029	Hdgfrp3	906.461	318.028	1494.89	4.7005	2.23282	1.16766e-08	4.78231e-07	up
10070	Hes1	149.445	42.3689	256.521	6.05448	2.598	8.88769e-09	3.72591e-07	up
10105	Hic1	25.0417	4.03376	46.0496	11.416	3.51299	0.000386451	0.00657966	up
10127	Hira	332.85	197.964	467.735	2.36272	1.24045	0.00152514	0.0214303	up
10239	Hmox1	1117.41	237.626	1997.19	8.40479	3.07121	3.90629e-14	3.65443e-12	up
10256	Hnrnpab	15609.9	7206.75	24013.1	3.33203	1.7364	6.81573e-06	0.000171843	up
10258	Hnrnpd	3933.23	495.909	7370.55	14.8627	3.89362	8.91482e-22	2.36509e-19	up
10274	Homer2	109.883	42.6661	177.099	4.15081	2.05339	5.25223e-05	0.00108809	up
10294	Hoxa5	213.199	120.944	305.455	2.5256	1.33663	0.00120329	0.0174599	up
10295	Hoxa6	40.4909	20.1067	60.8751	3.0276	1.59817	0.00391385	0.0481444	up
10330	Hp	384.862	38.2999	731.425	19.0973	4.2553	7.02992e-21	1.64417e-18	up
10337	Hpgd	130.209	52.3065	208.112	3.97871	1.9923	5.45206e-05	0.00112425	up
10350	Hras	811.141	95.6449	1526.64	15.9615	3.99652	1.55888e-20	3.46364e-18	up
10378	Hsd11b1	117.065	9.54334	224.586	23.5333	4.55663	2.44163e-14	2.39778e-12	up
10480	I830077J02Rik	134.707	55.9854	213.429	3.81223	1.93064	2.76943e-05	0.00061151	up
10494	Ice1	1119.26	555.174	1683.35	3.03211	1.60032	2.53132e-05	0.000566951	up
10521	Ier5	1798.22	391.972	3204.46	8.17523	3.03126	5.44447e-14	5.01427e-12	up
10522	Ier5l	26.4181	1.07419	51.762	48.1868	5.59056	3.70626e-08	1.40466e-06	up
10549	Ifitm6	55.9601	6.94114	104.979	15.1242	3.91878	7.0504e-11	4.08211e-09	up
10597	Igdcc4	267.281	142.871	391.691	2.74157	1.455	0.000628602	0.0100661	up
10613	Igfbp7	26.7707	1.32576	52.2157	39.3855	5.29959	4.00415e-08	1.50473e-06	up
10620	Igll1	10.566	0.423094	20.7089	48.9464	5.61313	0.00282203	0.0364787	up
10629	Igsf6	140.317	32.5169	248.117	7.63039	2.93176	3.28224e-09	1.47328e-07	up
10632	Igsf9b	112.427	53.9305	170.924	3.16935	1.66419	0.000662352	0.0105496	up
10679	Il1b	165.067	73.0482	257.086	3.5194	1.81533	4.86872e-05	0.00101813	up
10685	Il1f9	5.94473	0.350212	11.5392	32.9493	5.04218	0.000450601	0.00751354	up
10696	Il20ra	117.669	45.723	189.616	4.14705	2.05209	7.73138e-05	0.00153881	up
10697	Il20rb	28.7825	9.78787	47.7772	4.88126	2.28725	0.00161689	0.0225262	up
10753	Inafm1	797.909	327.045	1268.77	3.8795	1.95587	6.14192e-07	1.92205e-05	up
10754	Inafm2	509.143	289.225	729.061	2.52074	1.33385	0.000688589	0.0108797	up
10759	Ing2	454.72	194.981	714.459	3.66426	1.87352	2.17967e-06	6.14977e-05	up
10779	Inpp5a	773.525	158.184	1388.87	8.78006	3.13423	1.21216e-14	1.2312e-12	up
10816	Ipmk	848.205	226.022	1470.39	6.5055	2.70166	1.45605e-11	9.30984e-10	up
10872	Irs2	321.461	166.517	476.405	2.861	1.51652	0.000261481	0.00461552	up
10886	Isg20l2	1750.73	1024.16	2477.31	2.41887	1.27434	0.000832673	0.0128256	up
10893	Isoc1	3748.55	1782.13	5714.97	3.20682	1.68114	9.92312e-06	0.000242952	up
10914	Itga6	4227.49	2045.86	6409.12	3.13272	1.64742	7.04992e-06	0.000177496	up
10916	Itga8	133.289	68.084	198.493	2.91541	1.5437	0.00254605	0.0334981	up
10917	Itga9	100.609	30.5849	170.634	5.57903	2.48001	1.02675e-06	3.05192e-05	up
10918	Itgad	18.725	0	37.45	Inf	Inf	3.00705e-06	8.17282e-05	up
10920	Itgal	595.743	327.401	864.085	2.63923	1.40012	0.000360296	0.00615794	up
10921	Itgam	361.725	189.209	534.241	2.82355	1.49751	0.000174832	0.00320045	up
10922	Itgav	689.667	393.112	986.222	2.50875	1.32697	0.0006389	0.0102126	up
10927	Itgb2	3276.87	1732.73	4821.01	2.78232	1.47629	6.46836e-05	0.001311	up
10928	Itgb2l	97.0906	0	194.181	Inf	Inf	1.37491e-25	6.10977e-23	up
10932	Itgb5	66.2938	16.5031	116.085	7.03411	2.81437	1.39591e-06	4.06119e-05	up
10949	Itpka	21.803	6.1794	37.4267	6.05668	2.59853	0.000184029	0.00334812	up
10956	Itpripl1	216.693	123.117	310.269	2.52012	1.33349	0.00161707	0.0225262	up
10974	Jag2	514.541	279.252	749.831	2.68514	1.425	0.000318533	0.00550771	up
10977	Jak2	2060.01	793.946	3326.08	4.1893	2.06671	5.68253e-08	2.07833e-06	up
10987	Jdp2	259.821	92.1178	427.524	4.64106	2.21445	2.34138e-07	7.76455e-06	up
10994	Jmy	504.894	313.052	696.735	2.22562	1.15421	0.00255776	0.0336274	up
10995	Josd1	1539.72	939.623	2139.83	2.27733	1.18734	0.00265113	0.0345229	up
11008	Jund	2894.62	408.78	5380.46	13.1623	3.71834	5.89306e-20	1.24701e-17	up
11013	Kank3	1690.82	526.099	2855.54	5.42776	2.44036	3.82525e-10	1.98233e-08	up
11046	Kcmf1	1251.32	735.713	1766.94	2.40167	1.26404	0.000817488	0.0126355	up
11050	Kcna3	1744.15	693.357	2794.94	4.03102	2.01115	2.649e-07	8.67146e-06	up
11060	Kcnc1	97.2057	0.601778	193.81	322.062	8.33119	2.22916e-19	4.45206e-17	up
11075	Kcng2	24.3531	1.14708	47.5591	41.4611	5.37369	5.82904e-06	0.000148867	up
11101	Kcnj5	718.746	419.357	1018.13	2.42784	1.27968	0.000820332	0.0126575	up
11107	Kcnk12	305.281	9.25181	601.311	64.9938	6.02223	1.55127e-30	9.84777e-28	up
11149	Kctd12	637.377	395.436	879.318	2.22367	1.15294	0.0032624	0.0411271	up
11158	Kctd2	445.731	74.3547	817.108	10.9893	3.45803	1.31146e-15	1.60076e-13	up
11164	Kctd6	103.925	39.2113	168.638	4.30074	2.10459	1.7136e-05	0.000399205	up
11174	Kdm1a	1971.57	358.145	3585	10.0099	3.32336	9.16647e-17	1.29313e-14	up
11207	Khsrp	4225.21	1172.98	7277.43	6.2042	2.63324	1.0676e-11	6.97668e-10	up
11247	Kif7	190.598	30.5423	350.654	11.4809	3.52117	2.16972e-13	1.83651e-11	up
11276	Klf13	1677.95	256.322	3099.57	12.0925	3.59604	8.84549e-19	1.60437e-16	up
11279	Klf16	279.351	75.4439	483.258	6.40554	2.67932	3.95904e-10	2.0457e-08	up
11281	Klf2	67.6498	19.3641	115.936	5.98713	2.58186	1.08688e-06	3.20918e-05	up
11288	Klf9	656.542	262.766	1050.32	3.99715	1.99897	2.37037e-07	7.84605e-06	up
11291	Klhdc2	1729.27	799.496	2659.05	3.32591	1.73375	5.3293e-06	0.000137287	up
11308	Klhl2	315.508	180.945	450.071	2.48734	1.3146	0.000966431	0.0145087	up
11310	Klhl21	1055.9	174.763	1937.03	11.0837	3.47037	1.12078e-17	1.82769e-15	up
11331	Klhl5	1514.86	426.301	2603.42	6.10699	2.61046	1.52857e-11	9.66917e-10	up
11422	Kras	1985.24	769.379	3201.11	4.16064	2.0568	8.29963e-08	2.93292e-06	up
11425	Kremen1	723.002	332.771	1113.23	3.34534	1.74215	8.42197e-06	0.000208787	up
11580	Lacc1	745.211	266.468	1223.95	4.59324	2.19951	4.32287e-08	1.61766e-06	up
11597	Lamb3	24.8935	6.58169	43.2053	6.56448	2.71468	0.000199767	0.00362332	up
11598	Lamc1	504.153	137	871.305	6.35988	2.669	9.69198e-11	5.52163e-09	up
11601	Lamp1	5139.88	528.594	9751.17	18.4474	4.20534	2.54828e-24	9.05913e-22	up
11630	Lat2	840.932	445.202	1236.66	2.77775	1.47392	8.58842e-05	0.00168312	up
11672	Lcn2	1377.65	8.58926	2746.71	319.785	8.32096	1.82438e-53	4.63262e-50	up
11686	Ldb1	3695.27	1452.4	5938.14	4.0885	2.03157	7.6573e-08	2.73119e-06	up
11688	Ldb3	8.34215	0.350212	16.3341	46.6406	5.54351	0.00377779	0.0467295	up
11711	Lemd2	1210.65	339.786	2081.51	6.12596	2.61494	3.31479e-11	1.9973e-09	up
11712	Lemd3	434.381	203.6	665.161	3.267	1.70797	2.36893e-05	0.000537089	up
11726	Lgals1	785.338	440.636	1130.04	2.56457	1.35872	0.00028375	0.00495935	up
11729	Lgals3	211.705	106.252	317.157	2.98495	1.57771	0.000108404	0.00208989	up
11741	Lgmn	68.0577	28.8604	107.255	3.71635	1.89388	8.11475e-05	0.00160266	up
11765	Lif	186.176	12.0957	360.257	29.784	4.89646	4.18478e-19	8.08528e-17	up
11770	Lilr4b	23.8329	6.26648	41.3994	6.60648	2.72388	4.59353e-05	0.000963991	up
11773	Lilrb4a	46.6754	16.5994	76.7514	4.62374	2.20906	2.80051e-05	0.000616842	up
11774	Lim2	77.0828	28.0633	126.102	4.49351	2.16784	1.12028e-05	0.000270558	up
11784	Lin28a	7.81274	0	15.6255	Inf	Inf	0.00139097	0.0197165	up
11815	Lipt2	337.327	147.024	527.629	3.58873	1.84347	8.35753e-06	0.000207479	up
11835	Lmna	1139.34	602.445	1676.23	2.78237	1.47632	8.623e-05	0.00168732	up
11836	Lmnb1	1753.39	982.471	2524.3	2.56934	1.3614	0.000750835	0.0117287	up
11839	Lmo1	81.8798	38.5982	125.161	3.24267	1.69718	0.000440565	0.00736692	up
11859	Lonrf1	242.896	116.537	369.256	3.16858	1.66384	2.65367e-05	0.000588877	up
11904	Lrfn4	262.379	53.4045	471.352	8.82607	3.14177	2.47388e-12	1.77311e-10	up
11906	Lrg1	112.72	6.20076	219.239	35.3568	5.14391	2.16469e-18	3.80964e-16	up
11909	Lrig1	27.7694	10.1309	45.4079	4.48211	2.16418	0.00129506	0.0185792	up
11916	Lrp1	161.961	52.0785	271.843	5.21987	2.38401	2.7053e-07	8.82326e-06	up
11925	Lrp5	135.559	49.6039	221.514	4.46565	2.15887	1.71542e-06	4.90218e-05	up
11927	Lrp8	571.568	323.467	819.668	2.53401	1.34142	0.000557486	0.00906616	up
11949	Lrrc28	1029.84	647.132	1412.55	2.18278	1.12616	0.00288784	0.0370649	up
11950	Lrrc29	248.092	135.338	360.845	2.66626	1.41482	0.000607479	0.00975423	up
11951	Lrrc3	52.2961	8.03174	96.5605	12.0224	3.58765	2.45757e-07	8.10449e-06	up
11954	Lrrc32	69.1652	22.4596	115.871	5.15909	2.36712	2.13505e-05	0.000487354	up
11967	Lrrc47	1120.63	115.671	2125.59	18.3762	4.19977	9.3529e-23	2.86634e-20	up
11990	Lrrc75a	290.371	71.2571	509.486	7.14997	2.83794	1.47406e-11	9.39118e-10	up
11995	Lrrc8d	1455.05	549.871	2360.22	4.29232	2.10176	3.63143e-08	1.37925e-06	up
12027	Lsm14b	72.5209	31.7628	113.279	3.56641	1.83447	0.000148254	0.00275939	up
12043	Ltb4r1	180.741	16.8227	344.66	20.4878	4.35669	3.41017e-16	4.45705e-14	up
12044	Ltb4r2	251.169	27.609	474.728	17.1947	4.10389	4.52867e-16	5.79115e-14	up
12045	Ltbp1	251.067	69.2077	432.925	6.25545	2.64511	1.04119e-09	5.04281e-08	up
12047	Ltbp3	2075.51	1047.15	3103.87	2.96413	1.56761	3.03597e-05	0.000664585	up
12050	Ltc4s	513.365	202.969	823.76	4.05854	2.02096	5.83922e-07	1.83055e-05	up
12051	Ltf	2178.01	21.2029	4334.82	204.444	7.67556	1.06607e-51	2.36868e-48	up
12068	Ly6c2	516.46	57.5089	975.412	16.9611	4.08415	1.06429e-20	2.45685e-18	up
12069	Ly6d	27.5988	0.601778	54.5959	90.7243	6.50342	1.75096e-08	6.93168e-07	up
12132	Mab21l3	29.0008	0.350212	57.6514	164.619	7.36298	5.50986e-09	2.40043e-07	up
12135	Macrod1	881.038	502.972	1259.1	2.50333	1.32385	0.000937275	0.0141667	up
12148	Mafb	109.334	12.9869	205.681	15.8376	3.98528	7.23649e-12	4.85391e-10	up
12150	Mafg	977.266	527.297	1427.24	2.7067	1.43654	0.000135204	0.00254581	up
12201	Man1c1	412.521	108.015	717.027	6.63821	2.73079	2.08939e-11	1.28955e-09	up
12203	Man2a2	3769.26	2005.74	5532.78	2.75846	1.46387	8.41533e-05	0.00165467	up
12211	Maneal	8.22699	0.423094	16.0309	37.8897	5.24373	0.00269796	0.0350557	up
12218	Map10	137.796	54.7523	220.839	4.03342	2.01201	1.24389e-05	0.000296781	up
12234	Map3k10	351.762	116.143	587.381	5.05738	2.33839	1.45998e-08	5.88461e-07	up
12239	Map3k15	16.8813	2.97817	30.7843	10.3366	3.3697	0.00149706	0.021069	up
12242	Map3k3	886.11	381.772	1390.45	3.64209	1.86477	9.34207e-07	2.80026e-05	up
12244	Map3k5	443.207	187.594	698.82	3.72518	1.89731	1.5668e-06	4.53581e-05	up
12246	Map3k7	1485.69	365.124	2606.26	7.13803	2.83553	9.8927e-13	7.45096e-11	up
12253	Map4k3	391.515	223.074	559.955	2.51018	1.32779	0.000866328	0.0132294	up
12254	Map4k4	291.412	165.358	417.465	2.52461	1.33606	0.00081185	0.0125614	up
12259	Map7d1	830.93	167.252	1494.61	8.93625	3.15967	1.06801e-14	1.09734e-12	up
12262	Mapk1	6144.04	3431.36	8856.73	2.58111	1.36799	0.000301788	0.0052591	up
12267	Mapk14	6835.88	2888.53	10783.2	3.73313	1.90038	5.7477e-07	1.80504e-05	up
12281	Mapkapk2	3777.49	672.346	6882.63	10.2367	3.35568	3.06915e-17	4.58438e-15	up
12297	March5	3194.37	1572.21	4816.53	3.06355	1.6152	2.21712e-05	0.000503956	up
12302	Marcks	324.379	129.692	519.066	4.00231	2.00083	1.10895e-06	3.26892e-05	up
12309	Mark3	1614.38	283.599	2945.16	10.385	3.37642	4.48895e-17	6.64926e-15	up
12318	Masp2	62.9887	8.07402	117.903	14.6028	3.86817	7.32924e-08	2.63719e-06	up
12320	Mast2	499.701	225.49	773.912	3.43213	1.77911	6.58456e-06	0.000166251	up
12328	Matn1	618.298	5.60339	1230.99	219.687	7.77931	3.86314e-42	5.28211e-39	up
12336	Maz	2482.36	861.445	4103.27	4.76324	2.25194	4.22099e-09	1.87103e-07	up
12369	Mcam	31.6423	4.14881	59.1358	14.2537	3.83326	1.23104e-05	0.000294504	up
12376	Mcemp1	74.639	6.09495	143.183	23.4921	4.5541	2.48281e-13	2.06224e-11	up
12382	Mcl1	4703.33	1482.97	7923.68	5.3431	2.41768	2.78256e-10	1.48666e-08	up
12392	Mcm9	630.229	286.454	974.003	3.4002	1.76562	5.67422e-06	0.00014554	up
12393	Mcmbp	1735.06	568.807	2901.32	5.10071	2.3507	1.29492e-09	6.17084e-08	up
12403	Mcpt8	139.626	0.423094	278.828	659.022	9.36418	4.66194e-26	2.23962e-23	up
12411	Mcur1	1548.99	395.215	2702.76	6.83871	2.77373	1.26043e-12	9.33503e-11	up
12422	Mdm2	6127.45	3000.16	9254.75	3.08475	1.62515	1.58223e-05	0.000371031	up
12441	Med14	1643	880.185	2405.81	2.7333	1.45064	0.000144045	0.00269232	up
12469	Mef2d	1600.9	870.889	2330.92	2.67648	1.42034	0.000143396	0.00268301	up
12495	Mesdc1	580.952	107.235	1054.67	9.8351	3.29794	2.90534e-15	3.22765e-13	up
12505	Metrn	610.425	366.437	854.413	2.33168	1.22137	0.00207712	0.0280579	up
12549	Mfhas1	154.585	67.2415	241.929	3.59791	1.84716	2.06904e-05	0.000474544	up
12578	Mgat4b	1999.4	469.092	3529.7	7.52453	2.9116	1.42082e-13	1.25025e-11	up
12585	Mgl2	23.5031	6.59809	40.4082	6.12423	2.61453	0.00137434	0.0195432	up
12588	Mgmt	1494.28	601.337	2387.22	3.96985	1.98908	2.17152e-07	7.26906e-06	up
12599	Mib1	413.27	193.944	632.596	3.26175	1.70565	3.17216e-05	0.000690839	up
13066	Mir3960	9.04777	1.07419	17.0213	15.8457	3.98602	0.000495026	0.00817759	up
13772	Mir8116	176.095	76.1056	276.084	3.62764	1.85903	2.84012e-05	0.000623248	up
13832	Mknk2	4021.63	965.438	7077.81	7.33119	2.87405	1.93913e-13	1.65712e-11	up
13848	Mllt1	2095.9	1022.48	3169.31	3.09962	1.63209	1.98209e-05	0.000456368	up
13859	Mlycd	744.268	73.0552	1415.48	19.3755	4.27616	3.15522e-23	1.03859e-20	up
13875	Mmp15	76.871	40.1278	113.614	2.83131	1.50147	0.00340152	0.0426389	up
13881	Mmp2	1625.02	342.122	2907.93	8.49968	3.08741	9.237e-15	9.5458e-13	up
13891	Mmp8	46.491	7.67216	85.3098	11.1194	3.47501	1.81448e-11	1.13166e-09	up
13892	Mmp9	84.5526	4.61198	164.493	35.6665	5.1565	7.80659e-19	1.44544e-16	up
13894	Mmrn2	23.5665	3.15191	43.981	13.9538	3.80258	0.000835006	0.0128393	up
13918	Mocs3	268.024	13.7037	522.345	38.117	5.25236	2.40332e-25	9.93463e-23	up
13921	Mogat2	29.8432	2.19771	57.4887	26.1584	4.7092	1.33772e-07	4.64415e-06	up
13922	Mogs	2827.6	336.913	5318.29	15.7854	3.98052	4.01801e-22	1.11594e-19	up
13953	Mpeg1	48.2105	17.4036	79.0174	4.5403	2.18279	0.000303224	0.00527895	up
13963	Mpo	8758.68	255.858	17261.5	67.4651	6.07607	5.96072e-41	7.41809e-38	up
13967	Mpp4	54.5032	24.2528	84.7537	3.4946	1.80513	0.0017006	0.0235973	up
13969	Mpp6	1867.32	675.357	3059.29	4.52989	2.17948	1.23758e-08	5.04539e-07	up
13989	Mrc1	71.7131	19.0417	124.385	6.53224	2.70758	2.37284e-06	6.62124e-05	up
13992	Mreg	25.0195	0.350212	49.6888	141.882	7.14855	7.84912e-08	2.78479e-06	up
13997	Mrgpra2b	11.4833	1.79818	21.1683	11.7721	3.5573	0.00110613	0.0162896	up
14106	Mrs2	334.068	100.323	567.812	5.65984	2.50076	2.60099e-09	1.19464e-07	up
14108	Mrvi1	826.75	125.553	1527.95	12.1697	3.60522	4.97684e-17	7.31102e-15	up
14109	Ms4a1	19.3378	0	38.6755	Inf	Inf	1.08969e-08	4.49401e-07	up
14114	Ms4a2	52.8719	23.2185	82.5252	3.55428	1.82956	0.00397341	0.0488433	up
14115	Ms4a3	504.33	116.69	891.97	7.64393	2.93431	2.54127e-12	1.8141e-10	up
14126	Msantd2	456.76	253.746	659.775	2.60014	1.37859	0.000282126	0.00493582	up
14150	Msrb1	251.514	146.042	356.986	2.4444	1.28948	0.00205643	0.0278818	up
14162	Mt1	1113.04	622.947	1603.13	2.57347	1.36371	0.000273463	0.00480316	up
14173	Mtch1	2502.04	242.55	4761.52	19.6311	4.29507	6.77372e-25	2.58301e-22	up
14195	Mthfd2l	423.48	241.708	605.252	2.50406	1.32427	0.000834726	0.0128393	up
14279	Mvb12b	562.68	331.241	794.118	2.3974	1.26147	0.00126565	0.0182309	up
14287	Mxd4	339.089	87.8887	590.29	6.71633	2.74767	2.25624e-10	1.21529e-08	up
14288	Mxi1	1122.39	356.454	1888.33	5.29754	2.40532	6.65232e-10	3.33084e-08	up
14295	Mybl1	92.0534	39.9167	144.19	3.61227	1.85291	0.000330801	0.00567567	up
14341	Myl9	22.3937	3.97949	40.808	10.2546	3.3582	2.41878e-05	0.000546996	up
14394	Mzb1	10.6976	0.350212	21.0451	60.0924	5.90911	0.000174434	0.00319905	up
14398	N4bp1	1184.44	562.529	1806.35	3.21113	1.68308	1.23584e-05	0.000295256	up
14411	Naa30	982.976	461.575	1504.38	3.25923	1.70453	9.35524e-06	0.000230318	up
14420	Nab1	1684.27	634.39	2734.16	4.3099	2.10765	4.10663e-08	1.53999e-06	up
14426	Nacc1	1062.95	621.019	1504.88	2.42324	1.27694	0.000819795	0.0126575	up
14429	Nadk2	2628.92	1366.09	3891.76	2.84883	1.51037	4.45933e-05	0.000940269	up
14447	Nanos1	191.397	24.1427	358.651	14.8555	3.89292	5.5753e-15	5.96994e-13	up
14449	Nanos3	45.7335	20.2825	71.1844	3.50964	1.81132	0.00188061	0.0257732	up
14503	Ncf1	920.065	315.096	1525.03	4.8399	2.27498	8.22982e-09	3.49129e-07	up
14505	Ncf4	519.861	283.244	756.479	2.67077	1.41726	0.000290011	0.0050638	up
14507	Nck2	684.057	367.597	1000.52	2.72178	1.44455	0.000222294	0.00399523	up
14508	Nckap1	935.494	389.997	1480.99	3.79744	1.92503	6.85318e-07	2.11118e-05	up
14516	Ncoa1	638.241	373.411	903.071	2.41844	1.27408	0.00114702	0.0167667	up
14523	Ncor1	5527.02	2729.72	8324.33	3.04952	1.60858	1.36535e-05	0.000322298	up
14639	Neto2	313.042	163.037	463.047	2.84014	1.50596	0.00021944	0.00394793	up
14644	Neurl1a	155.853	7.11983	304.586	42.78	5.41886	2.32291e-21	5.81544e-19	up
14674	Nfil3	72.7879	39.0719	106.504	2.72585	1.44671	0.0025084	0.0330517	up
14699	Ngp	6874.88	31.5318	13718.2	435.06	8.76507	1.1066e-63	1.96699e-59	up
14724	Nipa1	228.448	117.432	339.464	2.89072	1.53143	0.000248055	0.00441802	up
14729	Nipal4	8.25649	0	16.513	Inf	Inf	0.00195285	0.0266093	up
14743	Nkd1	12.4675	2.19771	22.7373	10.3459	3.37099	0.00224841	0.0299592	up
14745	Nkg7	6187.63	2802.94	9572.31	3.4151	1.77193	2.10809e-06	5.96677e-05	up
14756	Nkx2-3	812.81	389.43	1236.19	3.17436	1.66646	1.27529e-05	0.000303457	up
14843	Nol9	1772.29	769.005	2775.57	3.6093	1.85172	1.55711e-06	4.51512e-05	up
14856	Nos1ap	398.751	125.799	671.702	5.33951	2.41671	3.86438e-09	1.71724e-07	up
14863	Notch3	213.15	104.653	321.647	3.07345	1.61986	0.000253037	0.00448875	up
14877	Npas2	41.0193	13.9859	68.0527	4.86581	2.28268	7.08812e-05	0.00142202	up
14941	Nr2c2	1277.16	634.522	1919.8	3.02558	1.59721	2.54976e-05	0.000570088	up
14947	Nr2f6	615.668	163.616	1067.72	6.52579	2.70615	4.70009e-11	2.7848e-09	up
14958	Nrarp	407.237	90.6955	723.779	7.98032	2.99645	1.59336e-12	1.17033e-10	up
15001	Nsmaf	2881.16	1561.13	4201.19	2.69112	1.42821	0.000132477	0.00250774	up
15004	Nsmce4a	2830.03	830.801	4829.26	5.81278	2.53923	8.55175e-11	4.90346e-09	up
15019	Nt5dc2	1479.25	829.458	2129.04	2.56679	1.35996	0.000487342	0.00807317	up
15031	Ntn4	61.7631	14.5219	109.004	7.50617	2.90808	7.39543e-08	2.65563e-06	up
15053	Nudcd2	4010.05	2101.87	5918.23	2.8157	1.49349	5.72757e-05	0.00117155	up
15070	Nudt3	3466.52	2132.9	4800.14	2.25052	1.17026	0.00292416	0.0374744	up
15071	Nudt4	1253.13	795.207	1711.06	2.15172	1.10549	0.00298823	0.0381579	up
15123	Nxn	294.344	178.068	410.62	2.30596	1.20537	0.00344598	0.0430165	up
15142	Oaf	150.871	25.2424	276.5	10.9538	3.45336	2.74464e-13	2.22767e-11	up
15183	Odc1	2466.55	748.919	4184.18	5.58695	2.48206	3.08921e-10	1.64403e-08	up
15200	Ogfrl1	2517.4	888.077	4146.73	4.66933	2.22322	6.13545e-09	2.64703e-07	up
15209	Olfm1	14.6915	3.20618	26.1769	8.16451	3.02937	0.000943465	0.0142482	up
15212	Olfm4	9.36391	0	18.7278	Inf	Inf	3.81796e-06	0.000101745	up
15215	Olfml2b	30.3719	5.63178	55.112	9.7859	3.2907	4.40374e-06	0.000115794	up
16345	Olr1	22.0825	0	44.1649	Inf	Inf	1.74794e-08	6.93168e-07	up
16381	Orai2	3067.82	1968.2	4167.45	2.11739	1.08229	0.00308928	0.0392789	up
16390	Orm1	21.2711	0	42.5421	Inf	Inf	1.9192e-08	7.56404e-07	up
16440	Otud1	272.998	52.5541	493.441	9.38921	3.231	9.73542e-13	7.36371e-11	up
16441	Otud3	96.166	15.1259	177.206	11.7154	3.55033	1.28073e-11	8.27815e-10	up
16442	Otud4	2462.57	1349.49	3575.65	2.64964	1.4058	0.00015925	0.00295477	up
16443	Otud5	2487.77	973.369	4002.16	4.11166	2.03972	1.49338e-07	5.12448e-06	up
16448	Otulin	946.134	75.6525	1816.62	24.0126	4.58572	9.9964e-26	4.55605e-23	up
16467	Oxsr1	683.738	351.37	1016.11	2.89184	1.53199	6.06464e-05	0.0012334	up
16484	P2ry6	31.7905	3.1661	60.4149	19.0818	4.25412	4.99152e-06	0.000130094	up
16486	P3h2	221.542	35.7686	407.315	11.3875	3.50938	3.22662e-13	2.57189e-11	up
16487	P3h3	768.286	206.989	1329.58	6.42344	2.68335	2.37459e-11	1.45546e-09	up
16502	Pabpn1	4468.91	2013.77	6924.06	3.43835	1.78172	2.23792e-06	6.2842e-05	up
16512	Padi2	209.64	120.264	299.016	2.48633	1.31402	0.0020638	0.0279605	up
16539	Palm	644.147	338.978	949.315	2.80052	1.48569	0.000108702	0.00209337	up
16543	Pam	225.996	104.111	347.88	3.34143	1.74046	3.41335e-05	0.000738106	up
16549	Pank1	986.488	371.495	1601.48	4.31091	2.10799	3.91677e-08	1.47501e-06	up
16550	Pank2	2429.12	1524.99	3333.24	2.18575	1.12813	0.00334908	0.0420706	up
16560	Papd5	967.124	362.856	1571.39	4.33061	2.11457	4.73737e-08	1.76534e-06	up
16581	Pard6b	136.645	38.8212	234.469	6.03973	2.59448	1.19868e-08	4.89806e-07	up
16592	Parp12	872.171	188.554	1555.79	8.25115	3.0446	2.9534e-14	2.8224e-12	up
16612	Patz1	3080.58	1809.95	4351.21	2.40404	1.26546	0.000552827	0.00901514	up
16614	Pawr	37.4297	5.20881	69.6505	13.3717	3.74111	2.93226e-09	1.32962e-07	up
16625	Paxbp1	1819.05	909.246	2728.86	3.00123	1.58555	2.47011e-05	0.00055648	up
16626	Paxip1	1965.97	1063.31	2868.64	2.69785	1.43181	0.000154923	0.00287748	up
16641	Pcbp1	8065.39	4876.64	11254.1	2.30776	1.2065	0.00104255	0.0155075	up
16656	Pcdh7	799.045	481.611	1116.48	2.31822	1.21302	0.00159788	0.0223113	up
16776	Pdcd7	901.581	337.487	1465.67	4.3429	2.11866	6.58549e-08	2.37921e-06	up
16789	Pde3b	332.395	174.151	490.64	2.81733	1.49433	0.000208201	0.00376478	up
16795	Pde5a	505.581	287.819	723.342	2.51319	1.32952	0.000935024	0.0141447	up
16809	Pdgfb	328.296	89.4407	567.152	6.3411	2.66473	3.41918e-10	1.7981e-08	up
16829	Pdk4	133.386	74.6258	192.146	2.5748	1.36446	0.00240499	0.0317834	up
16850	Pdxp	462.023	49.3048	874.74	17.7415	4.14905	1.445e-20	3.25125e-18	up
16890	Perp	692.457	115.858	1269.05	10.9535	3.45332	1.32384e-15	1.60076e-13	up
16910	Pex6	1530.37	228.792	2831.95	12.3778	3.62969	4.75537e-19	8.99219e-17	up
16912	Pf4	25779.4	12329.8	39229	3.18163	1.66977	6.47039e-06	0.0001636	up
16947	Pglyrp1	413.896	142.203	685.59	4.82122	2.2694	2.42458e-08	9.28814e-07	up
16972	Phc2	1487.73	601.917	2373.55	3.94332	1.97941	2.2191e-07	7.41436e-06	up
16976	Phf10	941.568	551.186	1331.95	2.41651	1.27293	0.000957871	0.0143923	up
16991	Phf24	63.4334	29.9343	96.9326	3.23818	1.69518	0.00162275	0.0225875	up
17007	Phlda3	3797.73	208.131	7387.33	35.4936	5.14949	3.79699e-32	2.59583e-29	up
17029	Pi16	11.3247	0.423094	22.2262	52.5327	5.71514	5.08149e-05	0.00105642	up
17030	Pi4k2a	770.802	161.239	1380.37	8.561	3.09778	2.9167e-14	2.8024e-12	up
17043	Pidd1	3365.76	1202.42	5529.09	4.59832	2.20111	1.02785e-08	4.26871e-07	up
17044	Piezo1	1658.67	507.218	2810.11	5.54025	2.46995	1.82689e-10	9.99166e-09	up
17086	Pik3r3	114.297	12.2321	216.361	17.688	4.1447	6.38853e-13	4.91585e-11	up
17089	Pik3r6	33.0571	11.0193	55.0949	4.99987	2.32189	0.000707225	0.0111444	up
17091	Pilra	40.4037	9.0074	71.8	7.97122	2.9948	9.85177e-06	0.000241538	up
17092	Pilrb1	32.4545	1.12352	63.7855	56.773	5.82713	2.05661e-09	9.51986e-08	up
17093	Pilrb2	23.2252	3.24835	43.2021	13.2997	3.73332	7.86018e-06	0.000195953	up
17105	Pip4k2a	2030.89	1023.59	3038.19	2.96817	1.56957	2.95442e-05	0.000647532	up
17120	Pirb	51.7834	24.0554	79.5114	3.30535	1.7248	0.000397916	0.00673614	up
17126	Pithd1	1359.46	737.95	1980.97	2.68442	1.42461	0.000222575	0.00399623	up
17131	Pitpnm2	155.63	77.6901	233.571	3.00644	1.58806	0.000523251	0.00858007	up
17159	Pkn1	2562.83	820.99	4304.68	5.24328	2.39047	3.71357e-10	1.93008e-08	up
17171	Pla2g12a	841.356	221.265	1461.45	6.60496	2.72355	1.03973e-11	6.81964e-10	up
17190	Pla2g7	45.8407	18.4495	73.2318	3.96932	1.98889	0.000500989	0.00826075	up
17216	Plb1	18.9983	0	37.9965	Inf	Inf	2.94446e-06	8.01497e-05	up
17227	Plcg1	2041.83	655.188	3428.47	5.2328	2.38758	9.42262e-10	4.57615e-08	up
17249	Plekha3	652.179	161.473	1142.88	7.07788	2.82332	8.53957e-12	5.66572e-10	up
17253	Plekha7	597.77	304.747	890.793	2.92306	1.54748	7.79168e-05	0.00154543	up
17288	Plk2	1960.26	435.786	3484.73	7.99641	2.99935	2.59011e-13	2.14e-11	up
17289	Plk3	167.533	15.0745	319.992	21.2273	4.40785	2.41244e-17	3.66505e-15	up
17300	Pls1	543.891	335.698	752.084	2.24036	1.16373	0.00300116	0.0382955	up
17307	Pltp	38.5384	2.87953	74.1973	25.7672	4.68746	8.78648e-08	3.09267e-06	up
17311	Plxna1	1132.21	237.044	2027.37	8.55268	3.09638	2.99268e-14	2.84465e-12	up
17320	Plxnd1	156.491	62.7525	250.23	3.98758	1.99551	1.99152e-05	0.000457946	up
17321	Pm20d1	121.202	8.95092	233.453	26.0815	4.70495	3.88299e-14	3.65186e-12	up
17322	Pm20d2	122.402	38.7348	206.07	5.32002	2.41143	1.98461e-07	6.66852e-06	up
17323	Pmaip1	595.628	26.4746	1164.78	43.9962	5.45931	5.19466e-29	3.07783e-26	up
17331	Pmm1	1035.84	446.394	1625.28	3.64091	1.8643	1.67076e-06	4.7921e-05	up
17370	Pnrc1	4118.05	1313.46	6922.63	5.27053	2.39795	4.1533e-10	2.13367e-08	up
17375	Podn	11.4346	0	22.8693	Inf	Inf	0.000382285	0.00651497	up
17402	Polk	1587.97	903.036	2272.89	2.51695	1.33168	0.00042777	0.00716645	up
17436	Pom121	2040.67	510.867	3570.48	6.98906	2.8051	6.34391e-13	4.90274e-11	up
17462	Pou2af1	10.8164	0.601778	21.0311	34.9482	5.12715	0.00285251	0.0367664	up
17486	Ppapdc2	574.382	60.0284	1088.73	18.137	4.18086	7.11672e-22	1.91666e-19	up
17494	Ppbp	367.644	202.471	532.816	2.63157	1.39593	0.000393965	0.00668199	up
17500	Ppfia1	2312.61	652.262	3972.95	6.09103	2.60669	1.71032e-11	1.07424e-09	up
17524	Ppm1a	1051.98	275.614	1828.34	6.63371	2.72982	6.02954e-12	4.10633e-10	up
17526	Ppm1d	1040.1	196.108	1884.1	9.60745	3.26415	1.3486e-15	1.61969e-13	up
17545	Ppp1r12c	2587.77	501.346	4674.2	9.3233	3.22084	5.93973e-16	7.48785e-14	up
17546	Ppp1r13b	1960.19	545.509	3374.87	6.18663	2.62915	1.63504e-11	1.0306e-09	up
17549	Ppp1r14b	747.778	316.494	1179.06	3.72538	1.89739	1.64973e-06	4.75267e-05	up
17576	Ppp1r3e	36.0078	13.5014	58.5142	4.33395	2.11568	0.000740257	0.0116135	up
17577	Ppp1r3f	108.509	37.7286	179.29	4.7521	2.24857	7.29762e-06	0.000183214	up
17585	Ppp2ca	5450.39	547.459	10353.3	18.9116	4.2412	9.66127e-25	3.57769e-22	up
17586	Ppp2cb	388.086	214.223	561.948	2.62319	1.39132	0.000414396	0.00697527	up
17593	Ppp2r2d	716.387	197.8	1234.97	6.24355	2.64237	7.80714e-11	4.491e-09	up
17598	Ppp2r5a	706.516	240.828	1172.2	4.8674	2.28315	8.35652e-09	3.53204e-07	up
17603	Ppp3ca	2730.11	1183.95	4276.27	3.61186	1.85274	8.8076e-07	2.67159e-05	up
17605	Ppp3cc	114.742	40.9873	188.496	4.5989	2.20129	2.34941e-06	6.56617e-05	up
17611	Ppp4r2	430.084	225.792	634.376	2.80956	1.49035	0.000174576	0.00319905	up
17615	Ppp6r1	10924.9	3645.87	18203.9	4.99301	2.31991	9.34714e-10	4.55193e-08	up
17621	Pptc7	958.419	400.35	1516.49	3.78791	1.9214	5.29135e-07	1.67058e-05	up
17627	Pqlc3	1730.47	1010.61	2450.34	2.42462	1.27776	0.000598408	0.00962597	up
17630	Pram1	104.956	26.9794	182.933	6.78047	2.76139	1.5217e-07	5.20157e-06	up
17650	Prdm11	110.009	28.5073	191.51	6.71794	2.74802	2.00513e-08	7.86779e-07	up
17678	Prg2	496.349	12.9373	979.76	75.7312	6.24282	9.65082e-34	7.14763e-31	up
17679	Prg3	20.7791	0	41.5583	Inf	Inf	9.39762e-07	2.81217e-05	up
17682	Prickle1	363.565	186.523	540.608	2.89835	1.53523	0.000175432	0.00320814	up
17694	Prkaca	1370.38	103.749	2637.01	25.4172	4.66773	4.75901e-27	2.4169e-24	up
17702	Prkar2a	678.53	203.205	1153.86	5.67828	2.50545	3.47514e-10	1.82214e-08	up
17703	Prkar2b	6963.21	3961.94	9964.48	2.51505	1.33059	0.000461639	0.00768318	up
17705	Prkcb	342.027	150.661	533.393	3.54034	1.82389	1.16745e-05	0.000280424	up
17780	Prom1	72.1806	27.6655	116.696	4.21809	2.07659	0.000166026	0.00306768	up
17784	Pros1	2124.17	1177.97	3070.38	2.60649	1.38211	0.000251784	0.00447546	up
17842	Prrc2b	1740.83	1020.64	2461.01	2.41123	1.26977	0.000605876	0.0097373	up
17847	Prrg4	1424.05	692.979	2155.12	3.10994	1.63689	2.16198e-05	0.000492682	up
17869	Prss34	223.177	0	446.354	Inf	Inf	6.79986e-36	6.04338e-33	up
17923	Psip1	4584.01	1739.22	7428.8	4.27135	2.09469	5.52197e-08	2.02795e-06	up
17979	Psrc1	6075.69	760.4	11391	14.9802	3.90499	1.18215e-21	3.04533e-19	up
18007	Ptger1	561.39	337.012	785.768	2.33157	1.2213	0.00143624	0.0202613	up
18008	Ptger2	30.6301	7.28915	53.9711	7.40431	2.88837	0.000316407	0.00548696	up
18017	Ptgir	39.8433	12.6981	66.9884	5.27546	2.3993	7.81285e-05	0.00154647	up
18033	Ptk7	734.087	397.022	1071.15	2.69796	1.43187	0.000183264	0.00333762	up
18037	Ptov1	3195.91	784.696	5607.13	7.14562	2.83706	3.05662e-13	2.44736e-11	up
18038	Ptp4a1	601.413	327.219	875.607	2.67591	1.42003	0.000324431	0.00558795	up
18040	Ptp4a3	13787.9	5567.09	22008.7	3.95336	1.98308	1.25282e-07	4.36643e-06	up
18059	Ptpn9	678.325	255.852	1100.8	4.30248	2.10517	7.68835e-08	2.73321e-06	up
18060	Ptpra	3075.98	944.432	5207.52	5.51392	2.46308	1.08951e-10	6.16754e-09	up
18069	Ptprj	661.447	289.944	1032.95	3.56259	1.83293	1.6715e-06	4.7921e-05	up
18077	Ptprs	4164.38	1853.82	6474.93	3.49275	1.80436	1.531e-06	4.44667e-05	up
18081	Ptprv	617.195	292.24	942.15	3.22389	1.6888	1.68826e-05	0.000393816	up
18095	Pura	669.075	214.178	1123.97	5.24785	2.39173	9.17567e-10	4.4807e-08	up
18110	Pvt1	747.786	143.458	1352.11	9.42514	3.23651	7.3242e-15	7.6581e-13	up
18113	Pwwp2a	1026.58	361.726	1691.44	4.67603	2.22528	1.46975e-08	5.91059e-07	up
18144	Qpctl	766.283	418.746	1113.82	2.65989	1.41137	0.000307533	0.0053435	up
18175	Rab12	479.318	135.593	823.044	6.06997	2.60169	1.6201e-10	8.94327e-09	up
18203	Rab35	326.524	144.549	508.498	3.51782	1.81468	9.47844e-06	0.000233028	up
18218	Rab40c	1087.14	591.388	1582.89	2.67657	1.42039	0.000235539	0.00421197	up
18221	Rab44	259.932	97.31	422.554	4.34235	2.11848	8.91139e-07	2.69846e-05	up
18230	Rab7b	17.2145	4.04301	30.386	7.51569	2.90991	0.00262062	0.0342166	up
18248	Rac1	7573.58	1077.21	14069.9	13.0615	3.70725	2.67551e-20	5.79967e-18	up
18288	Ralgapa1	2191.05	1139.26	3242.83	2.84643	1.50915	4.89409e-05	0.00101984	up
18291	Ralgds	716.204	394.254	1038.15	2.63321	1.39682	0.000260008	0.00459408	up
18311	Rap1b	26726.1	10938.9	42513.4	3.88646	1.95846	2.62866e-07	8.63667e-06	up
18313	Rap1gap2	99.0253	47.8336	150.217	3.1404	1.65095	0.00123138	0.017795	up
18315	Rap2a	518.606	139.895	897.317	6.4142	2.68127	1.44731e-10	8.01429e-09	up
18319	Rapgef2	484.709	170.819	798.599	4.67511	2.225	2.03218e-08	7.92147e-07	up
18322	Rapgef5	74.1391	18.3792	129.899	7.06771	2.82124	7.97594e-08	2.82415e-06	up
18326	Rapsn	255.007	139.472	370.542	2.65675	1.40967	0.000842466	0.0129205	up
18329	Rarg	382.333	228.559	536.108	2.3456	1.22996	0.00284446	0.036691	up
18334	Rasa1	2033.45	657.09	3409.81	5.18925	2.37553	8.00245e-10	3.95121e-08	up
18339	Rasal2	167.377	76.7817	257.973	3.35982	1.74839	6.92945e-05	0.00139334	up
18353	Rasip1	138.958	66.3647	211.551	3.18771	1.67252	0.000144689	0.00269868	up
18363	Rassf3	504.51	140.946	868.074	6.15891	2.62268	1.2972e-10	7.22815e-09	up
18373	Rb1	692.394	174.049	1210.74	6.95632	2.79832	8.5424e-12	5.66572e-10	up
18399	Rbm15b	930.341	129.05	1731.63	13.4183	3.74613	8.84236e-19	1.60437e-16	up
18407	Rbm26	1510.66	743.498	2277.83	3.06367	1.61526	1.66986e-05	0.000390037	up
18432	Rbms1	610.421	327.96	892.882	2.72253	1.44495	0.000225504	0.00404474	up
18447	Rbpms	2016.9	979.528	3054.28	3.11812	1.64067	2.06118e-05	0.000473353	up
18459	Rcc2	3415.12	2010.57	4819.67	2.39717	1.26133	0.000616527	0.00989059	up
18468	Rcor2	564.795	279.172	850.418	3.04622	1.60702	4.10807e-05	0.00087555	up
18523	Reps1	560.648	323.085	798.21	2.47059	1.30485	0.000777674	0.0121043	up
18535	Retnlg	58.6843	2.29415	115.074	50.1599	5.64846	2.60132e-21	6.42202e-19	up
18537	Rev1	1914.98	1202.32	2627.64	2.18547	1.12794	0.00270469	0.0351175	up
18576	Rgmb	37.7181	18.9124	56.5239	2.98872	1.57953	0.00187112	0.0257151	up
18581	Rgs10	503.717	241.152	766.283	3.1776	1.66794	3.43663e-05	0.000742238	up
18609	Rhbdf2	746.292	450.286	1042.3	2.31475	1.21085	0.00129429	0.0185792	up
18624	Rhobtb3	1379.21	670.671	2087.74	3.11291	1.63826	1.00758e-05	0.000246012	up
18626	Rhod	239.846	64.7813	414.911	6.40479	2.67915	2.7233e-09	1.24439e-07	up
18631	Rhoq	339.267	165.835	512.7	3.09162	1.62836	8.62882e-05	0.00168732	up
18672	Ric1	226.85	120.553	333.146	2.76348	1.46649	0.000401929	0.0067847	up
18719	Rmi2	345.11	141.75	548.47	3.86927	1.95206	3.14537e-06	8.49681e-05	up
18749	Rnf103	578.723	111.181	1046.26	9.41047	3.23427	3.79832e-15	4.19349e-13	up
18750	Rnf11	1259.89	256.629	2263.15	8.81876	3.14058	5.38375e-15	5.79977e-13	up
18761	Rnf126	1089.17	458.279	1720.06	3.75331	1.90816	7.72309e-07	2.36279e-05	up
18764	Rnf130	3526.31	1435.52	5617.1	3.91294	1.96825	1.56271e-07	5.31111e-06	up
18769	Rnf139	1572.26	931.988	2212.54	2.37399	1.24732	0.00077717	0.0121043	up
18777	Rnf149	686.293	235.951	1136.63	4.81724	2.26821	6.48501e-09	2.77761e-07	up
18786	Rnf169	1137.46	420.597	1854.32	4.40877	2.14038	3.76898e-08	1.4254e-06	up
18795	Rnf187	5924.18	599.873	11248.5	18.7515	4.22893	1.09834e-24	3.9843e-22	up
18797	Rnf19b	452.181	198.832	705.53	3.54838	1.82716	7.38893e-06	0.000185244	up
18805	Rnf217	162.137	35.2863	288.988	8.18983	3.03383	4.35571e-10	2.22479e-08	up
18807	Rnf220	4312.05	2114.56	6509.54	3.07843	1.6222	1.16606e-05	0.000280424	up
18839	Rnpepl1	989.627	391.421	1587.83	4.05659	2.02027	2.6433e-07	8.66875e-06	up
18848	Robo3	1424.54	883.931	1965.15	2.2232	1.15264	0.00202721	0.0275276	up
18957	Rprm	131.91	41.344	222.475	5.38108	2.4279	1.72388e-06	4.91844e-05	up
18983	Rps27l	11507.4	4929.31	18085.4	3.66896	1.87537	5.31266e-07	1.67434e-05	up
18994	Rps6ka2	75.6285	16.1837	135.073	8.34625	3.06113	2.13047e-08	8.28647e-07	up
19038	Rrs1	2236.19	1127.48	3344.91	2.96672	1.56887	5.51425e-05	0.00113313	up
19080	Rtn4	660.84	356.859	964.821	2.70364	1.4349	0.000174455	0.00319905	up
19082	Rtn4r	55.7526	1.97686	109.528	55.4052	5.79195	5.83266e-12	4.00292e-10	up
19083	Rtn4rl1	32.1729	3.93016	60.4156	15.3723	3.94226	1.18977e-05	0.000285015	up
19091	Rufy1	900.01	527.512	1272.51	2.41228	1.2704	0.00106049	0.015761	up
19093	Rufy3	563.132	246.915	879.349	3.56134	1.83242	2.39967e-06	6.6856e-05	up
19101	Runx3	1907.96	1217.15	2598.77	2.13512	1.09432	0.00305713	0.038898	up
19118	Rybp	176.08	79.5519	272.609	3.4268	1.77686	4.28347e-05	0.000908577	up
19135	S100a8	7892.06	75.1226	15709	209.112	7.70813	4.90901e-56	2.90859e-52	up
19136	S100a9	7095.87	72.4445	14119.3	194.898	7.60657	2.12784e-55	9.45559e-52	up
19151	Sac3d1	1670.92	1034.67	2307.17	2.22987	1.15696	0.00214883	0.0288485	up
19166	Samd14	854.998	383.946	1326.05	3.45374	1.78816	2.70452e-06	7.44161e-05	up
19170	Samd4b	827.666	357.338	1297.99	3.63239	1.86092	1.27361e-06	3.7357e-05	up
19187	Sap30l	432.151	77.8433	786.46	10.1031	3.33673	2.47974e-14	2.42183e-12	up
19208	Sav1	155.108	51.5821	258.635	5.01403	2.32597	4.71521e-07	1.49666e-05	up
19216	Sbk1	645.073	107.033	1183.11	11.0537	3.46646	1.86827e-16	2.53499e-14	up
19228	Scaf4	2113.31	1281.74	2944.88	2.29757	1.20011	0.00170737	0.0236727	up
19235	Scamp5	164.385	46.2755	282.494	6.10462	2.6099	7.66731e-08	2.73119e-06	up
19244	Scarf2	6.16958	0	12.3392	Inf	Inf	0.000409757	0.00690373	up
19295	Sclt1	432.133	177.023	687.243	3.88222	1.95688	8.64e-07	2.62973e-05	up
19303	Scn1b	80.1863	7.90745	152.465	19.2812	4.26912	2.20078e-13	1.85398e-11	up
19307	Scn3b	124.236	28.1479	220.325	7.82739	2.96853	4.95039e-08	1.83702e-06	up
19316	Scnn1b	10.347	0	20.6939	Inf	Inf	0.0008421	0.0129205	up
19326	Scrib	709.894	342.941	1076.85	3.14003	1.65078	1.87587e-05	0.000434161	up
19344	Sdc3	276.236	42.9866	509.485	11.8522	3.56708	6.65976e-15	7.01006e-13	up
19383	Sec16b	249.501	113.145	385.856	3.41028	1.76989	4.93545e-05	0.00102726	up
19401	Sec63	1506.16	741.445	2270.88	3.06278	1.61484	2.67549e-05	0.000592978	up
19416	Selo	489.843	138.217	841.47	6.08805	2.60598	2.04213e-10	1.10667e-08	up
19427	Sema4a	124.194	44.1249	204.264	4.62922	2.21077	8.11845e-06	0.000201826	up
19441	Senp2	1570.91	958.586	2183.24	2.27757	1.18749	0.0020797	0.0280579	up
19459	Sept3	72.3785	13.8659	130.891	9.43979	3.23876	1.83104e-07	6.17584e-06	up
19492	Serpina3f	641.6	385.488	897.711	2.32877	1.21957	0.00139666	0.0197814	up
19505	Serpinb10	116.118	60.31	171.925	2.8507	1.51131	0.00142046	0.0200705	up
19535	Serpine2	8463.03	1424.13	15501.9	10.8852	3.44429	6.01235e-18	1.04774e-15	up
19549	Sesn2	3082.74	750.147	5415.34	7.21904	2.85181	3.97159e-13	3.14783e-11	up
19552	Set	6185.7	3614.33	8757.07	2.42288	1.27672	0.000578177	0.00936837	up
19584	Sfpq	4159.82	1454.68	6864.96	4.71922	2.23855	2.96348e-09	1.33695e-07	up
19593	Sft2d3	476.331	102.267	850.396	8.31543	3.05579	2.05058e-13	1.74397e-11	up
19615	Sgms2	48.7368	0	97.4736	Inf	Inf	1.46791e-15	1.75115e-13	up
19620	Sgpp1	1952.61	281.966	3623.26	12.85	3.6837	2.38707e-19	4.71447e-17	up
19630	Sh2b3	1349.14	499.46	2198.82	4.40241	2.13829	2.31057e-08	8.9478e-07	up
19653	Sh3gl3	38.9165	4.19813	73.6348	17.5399	4.13257	8.96298e-10	4.3889e-08	up
19669	Shb	74.5563	26.8971	122.215	4.5438	2.1839	4.30799e-05	0.000912688	up
19682	Shisa2	13.2556	2.41636	24.0949	9.97158	3.31782	0.00138217	0.0196231	up
19688	Shisa8	799.144	292.491	1305.8	4.4644	2.15847	5.98541e-08	2.18014e-06	up
19700	Shroom3	98.4043	45.8059	151.003	3.29657	1.72097	0.000272816	0.00479654	up
19704	Siah1a	764.728	189.608	1339.85	7.06641	2.82098	2.94539e-12	2.06934e-10	up
19706	Siah2	395.6	56.0609	735.139	13.1132	3.71295	1.25581e-17	1.99615e-15	up
19713	Siglece	31.4547	2.14839	60.7609	28.2821	4.82182	5.87712e-08	2.14509e-06	up
19715	Siglecg	129.229	63.4105	195.047	3.07594	1.62103	0.000415594	0.00698883	up
19720	Sik3	983.313	266.577	1700.05	6.37732	2.67295	1.5221e-11	9.66264e-10	up
19730	Sipa1l2	22.9849	4.07593	41.8938	10.2783	3.36154	2.42929e-05	0.000547977	up
19744	Siva1	3376.96	2134.44	4619.49	2.16427	1.11388	0.00283471	0.0365918	up
19779	Slain1	1040.41	228.822	1852	8.09362	3.01679	7.91949e-14	7.03845e-12	up
19795	Slc11a1	33.1072	12.4672	53.7471	4.31107	2.10805	0.00229846	0.0304662	up
19815	Slc15a2	130.11	45.1111	215.109	4.76843	2.25351	4.80024e-09	2.11199e-07	up
19821	Slc16a11	82.3997	44.1407	120.659	2.7335	1.45075	0.000533337	0.00872934	up
19847	Slc19a2	2854.71	675.474	5033.95	7.45246	2.89772	2.6005e-13	2.14e-11	up
19889	Slc24a3	58.8499	14.1055	103.594	7.34428	2.87662	9.06547e-06	0.000224427	up
19912	Slc25a28	714.852	254.535	1175.17	4.61692	2.20693	1.96869e-08	7.74191e-07	up
19918	Slc25a33	198.787	53.8728	343.701	6.37987	2.67353	1.76953e-09	8.25547e-08	up
19952	Slc27a3	141.384	45.4027	237.365	5.22798	2.38625	1.3942e-06	4.06119e-05	up
19975	Slc2a9	409.858	135.807	683.908	5.03589	2.33225	1.66145e-08	6.60677e-07	up
19976	Slc30a1	60.3852	29.1019	91.6684	3.14991	1.65531	0.00273659	0.0355058	up
20006	Slc35d3	1686.24	350.069	3022.4	8.63374	3.10999	8.76661e-15	9.11266e-13	up
20007	Slc35e1	1003.01	296.203	1709.81	5.77241	2.52917	2.06183e-10	1.11395e-08	up
20009	Slc35e3	532.687	256.495	808.879	3.15359	1.65699	4.14777e-05	0.000882953	up
20017	Slc35g1	448.733	156.24	741.225	4.74413	2.24614	2.37658e-08	9.12393e-07	up
20056	Slc40a1	497.19	178.078	816.303	4.58396	2.19659	1.02425e-07	3.58388e-06	up
20063	Slc44a1	164.134	40.9515	287.317	7.01602	2.81065	1.26327e-09	6.03619e-08	up
20071	Slc45a4	599.802	346.182	853.422	2.46524	1.30173	0.000783607	0.0121754	up
20109	Slc6a12	9.41682	0.423094	18.4105	43.5141	5.44341	0.00209977	0.0282539	up
20137	Slc7a5	2152.45	1154.13	3150.77	2.73	1.4489	0.000120147	0.00230131	up
20172	Slco4c1	12.2821	0.423094	24.1411	57.0586	5.83437	5.50392e-05	0.00113232	up
20177	Slfn1	6.06466	0	12.1293	Inf	Inf	3.16358e-05	0.00069082	up
20182	Slfn4	14.2892	0.700424	27.8779	39.8015	5.31475	1.56224e-07	5.31111e-06	up
20203	Slpi	187.16	89.6187	284.701	3.1768	1.66758	6.65865e-05	0.00134497	up
20218	Smad6	181.589	75.4548	287.723	3.81319	1.931	6.36377e-06	0.000161134	up
20219	Smad7	201.127	86.669	315.586	3.64127	1.86444	1.17879e-05	0.000282766	up
20222	Smap1	650.427	156.636	1144.22	7.30493	2.86887	2.6419e-12	1.87091e-10	up
20227	Smarca5	3057.97	1008.67	5107.28	5.06338	2.3401	1.23923e-09	5.96947e-08	up
20228	Smarca5-ps	160.247	55.9344	264.56	4.72982	2.24179	6.50982e-07	2.01238e-05	up
20235	Smarcd2	4732.77	2813.02	6652.52	2.3649	1.24178	0.00114955	0.0167887	up
20272	Smim19	396.48	185.699	607.262	3.27014	1.70935	2.12601e-05	0.000486357	up
20313	Smurf1	610.038	120.953	1099.12	9.08722	3.18384	1.1921e-14	1.21779e-12	up
20322	Snai3	50.0116	2.96166	97.0616	32.7728	5.03443	1.50468e-09	7.11321e-08	up
20337	Sncg	8.52384	0	17.0477	Inf	Inf	0.00333266	0.041945	up
20489	Snta1	19.7431	1.7253	37.7609	21.8866	4.45198	1.36551e-07	4.71299e-06	up
20491	Sntb2	90.7754	37.4466	144.104	3.84825	1.9442	3.17533e-05	0.000690839	up
20507	Snx18	1039.72	222.607	1856.82	8.34125	3.06026	2.33426e-14	2.30508e-12	up
20510	Snx20	503.966	41.0146	966.917	23.575	4.55918	2.5603e-22	7.34021e-20	up
20554	Sorl1	180.076	57.4048	302.746	5.27388	2.39886	1.61959e-07	5.49392e-06	up
20555	Sort1	1333.96	647.187	2020.74	3.12234	1.64263	1.40159e-05	0.000329978	up
20567	Sox12	434.058	114.128	753.988	6.6065	2.72389	2.91682e-11	1.77556e-09	up
20568	Sox13	552.184	100.66	1003.71	9.97128	3.31778	6.08178e-15	6.47328e-13	up
20578	Sox4	2824.46	791.122	4857.79	6.14038	2.61833	1.00675e-11	6.6278e-10	up
20594	Sp6	70.1351	20.7343	119.536	5.76514	2.52736	4.49803e-05	0.000947304	up
20619	Sparc	49.9661	17.8761	82.0561	4.59027	2.19858	0.000312288	0.00542082	up
20685	Spen	1309.96	614.598	2005.33	3.26283	1.70612	7.60731e-06	0.000190183	up
20696	Spib	16.4563	0.300889	32.6116	108.384	6.76001	1.35713e-05	0.00032164	up
20697	Spic	187.305	109.504	265.107	2.42098	1.27559	0.0020804	0.0280579	up
20724	Spire2	37.8199	16.6539	58.986	3.54187	1.82451	0.00129269	0.0185753	up
20728	Spns2	5224.14	1889	8559.27	4.53111	2.17987	9.59818e-09	4.0143e-07	up
20745	Spred1	763.217	469.162	1057.27	2.25353	1.17219	0.00245205	0.0323572	up
20773	Spsb1	17.9973	4.81852	31.1761	6.47007	2.69378	0.00227616	0.0302765	up
20780	Sptb	177.321	77.1068	277.534	3.59935	1.84774	2.59545e-05	0.000576676	up
20797	Src	211.452	93.4229	329.482	3.52678	1.81835	3.96833e-05	0.000848821	up
20807	Srf	740.45	155.608	1325.29	8.51687	3.09032	1.34962e-14	1.35534e-12	up
20844	Srsf2	11962.9	1790.16	22135.6	12.3652	3.62821	9.32211e-20	1.94942e-17	up
20850	Srsf9	3201.71	626.828	5776.59	9.21558	3.20407	7.05055e-16	8.76388e-14	up
20858	Ssbp3	1323	497.546	2148.45	4.3181	2.1104	4.78295e-08	1.7786e-06	up
20861	Ssc5d	9.17949	0	18.359	Inf	Inf	0.00157709	0.0220905	up
20897	St14	1761.86	1046.13	2477.59	2.36835	1.24388	0.000985832	0.0147501	up
20900	St3gal2	1337.62	820.144	1855.1	2.26192	1.17755	0.00217707	0.0291396	up
20922	St8sia6	66.2849	14.6156	117.954	8.07041	3.01264	4.35637e-07	1.38523e-05	up
20939	Stard10	2220.02	829.112	3610.94	4.35519	2.12273	2.35033e-08	9.08199e-07	up
20970	Stim2	469.684	158.628	780.739	4.92184	2.2992	1.14548e-08	4.70227e-07	up
20974	Stk11	707.959	403.609	1012.31	2.50814	1.32662	0.000420481	0.00705764	up
20979	Stk24	424.341	258.169	590.514	2.28731	1.19365	0.00276506	0.0358228	up
20992	Stk39	174.75	41.9242	307.576	7.33648	2.87509	7.07982e-11	4.08584e-09	up
21009	Stox2	53.8062	22.8119	84.8005	3.71739	1.89429	0.00186476	0.0256747	up
21024	Strn3	1899.02	706.552	3091.49	4.37546	2.12943	2.02186e-08	7.91598e-07	up
21049	Stxbp5	2166.06	1000.27	3331.86	3.33096	1.73594	3.31537e-06	8.91538e-05	up
21061	Suds3	735.706	126.142	1345.27	10.6647	3.41477	1.62344e-16	2.23694e-14	up
21068	Sulf2	2554.83	44.0492	5065.61	114.999	6.84548	1.07863e-45	1.91727e-42	up
21120	Suz12	1814.56	783.139	2845.98	3.63407	1.86159	8.35254e-07	2.55097e-05	up
21131	Svop	66.7779	0	133.556	Inf	Inf	2.32963e-17	3.56976e-15	up
21156	Syde2	676.487	370.613	982.36	2.65064	1.40634	0.000277543	0.00486521	up
21182	Synm	186.429	67.1071	305.751	4.55617	2.18782	5.16183e-06	0.000133749	up
21195	Syt12	95.4183	3.40842	187.428	54.9897	5.78109	2.69321e-15	3.02986e-13	up
21241	Tacc2	407.465	170.132	644.797	3.78999	1.92219	2.84853e-06	7.77767e-05	up
21253	Taf10	1159.09	184.978	2133.2	11.5322	3.52759	1.25777e-17	1.99615e-15	up
21265	Taf4b	522.41	178.726	866.094	4.84594	2.27678	1.63067e-08	6.5135e-07	up
21266	Taf5	471.074	142.345	799.803	5.61878	2.49026	1.25111e-09	6.01042e-08	up
21276	Tagap1	1206.69	428.509	1984.88	4.63207	2.21166	1.30271e-08	5.27465e-07	up
21296	Tapt1	1969.47	1002.38	2936.56	2.92959	1.5507	4.88304e-05	0.00101873	up
21302	Tarsl2	645.317	355.614	935.019	2.62931	1.39468	0.000481638	0.00798612	up
21344	Tatdn2	36.0851	14.4391	57.7311	3.99823	1.99936	0.00192398	0.0262707	up
21352	Tbc1d10b	1537.54	858.957	2216.13	2.58002	1.36738	0.000303955	0.0052865	up
21354	Tbc1d12	107.814	47.4598	168.168	3.54339	1.82513	6.10654e-05	0.0012405	up
21361	Tbc1d2	1247.73	714.76	1780.7	2.49133	1.31691	0.000503399	0.00829279	up
21390	Tbkbp1	407.441	181.862	633.02	3.48077	1.79941	7.81138e-06	0.00019501	up
21416	Tbxa2r	2168.99	1212.76	3125.21	2.57695	1.36566	0.000234185	0.00419621	up
21442	Tcf15	631.247	79.1545	1183.34	14.9497	3.90205	2.07968e-19	4.20072e-17	up
21455	Tchh	5.00828	0	10.0166	Inf	Inf	0.00303446	0.0386649	up
21544	Tesc	82.1092	10.4883	153.73	14.6573	3.87355	3.68654e-10	1.92165e-08	up
21546	Tesk1	604.252	134.114	1074.39	8.01105	3.00199	5.88476e-13	4.58779e-11	up
21548	Tespa1	263.3	149.088	377.513	2.53216	1.34037	0.00108235	0.0160323	up
21559	Tex15	103.184	51.7711	154.597	2.98617	1.57829	0.00228502	0.0303302	up
21610	Tgfb1	6502.28	4088.31	8916.26	2.18092	1.12493	0.00213717	0.0287137	up
21648	Thbs2	69.7768	32.3788	107.175	3.31004	1.72685	0.00178271	0.0246405	up
21684	Thyn1	1452.83	824.929	2080.74	2.52233	1.33476	0.000375203	0.00640041	up
21699	Tigd5	116.838	21.1574	212.518	10.0446	3.32835	2.57805e-11	1.57474e-09	up
21720	Timp2	1015.21	229.5	1800.93	7.8472	2.97218	8.92694e-14	7.89435e-12	up
21744	Tle1	455.97	240	671.939	2.79975	1.4853	0.000166722	0.00307735	up
21781	Tm7sf3	3533.88	1642.08	5425.68	3.30416	1.72428	4.07677e-06	0.000108318	up
21784	Tm9sf3	10497.2	5776.45	15218	2.63448	1.39752	0.000216902	0.00390678	up
21799	Tmc8	592.971	333.798	852.144	2.55288	1.35212	0.000579495	0.00938116	up
21818	Tmed7	2602.17	612.303	4592.03	7.49961	2.90682	1.45565e-13	1.26834e-11	up
21851	Tmem131	1451.67	640.614	2262.72	3.53211	1.82053	1.5812e-06	4.57004e-05	up
21878	Tmem158	839.829	35.9873	1643.67	45.6736	5.51329	1.28624e-32	9.14517e-30	up
21880	Tmem160	1417.52	891.543	1943.51	2.17994	1.12429	0.00316251	0.0400382	up
21883	Tmem163	92.4366	26.3759	158.497	6.00916	2.58716	1.23656e-06	3.63304e-05	up
21885	Tmem165	1936.95	326.706	3547.19	10.8574	3.44061	2.12369e-17	3.28249e-15	up
21916	Tmem189	1271.91	615.645	1928.17	3.13195	1.64706	1.9198e-05	0.000443752	up
21918	Tmem190	20.3214	5.982	34.6608	5.79418	2.53461	0.00110051	0.0162202	up
21965	Tmem238	597.045	81.366	1112.72	13.6755	3.77353	7.4722e-19	1.39809e-16	up
21967	Tmem240	25.597	6.42876	44.7653	6.96329	2.79977	7.73951e-05	0.00153881	up
21970	Tmem243	129.591	23.5617	235.62	10.0001	3.32194	1.13442e-11	7.3862e-10	up
21971	Tmem245	454.403	278.216	630.59	2.26655	1.1805	0.00258755	0.0338936	up
21974	Tmem248	2036.77	1016.92	3056.62	3.00578	1.58774	4.2803e-05	0.000908577	up
21986	Tmem259	896.441	367.139	1425.74	3.8834	1.95732	4.12552e-07	1.32128e-05	up
22009	Tmem43	4903.13	2961.51	6844.76	2.31124	1.20867	0.00112425	0.0165154	up
22033	Tmem63b	931.78	557.53	1306.03	2.34253	1.22806	0.00150582	0.0211755	up
22035	Tmem64	1190.04	495.721	1884.35	3.80124	1.92647	7.41031e-07	2.27101e-05	up
22036	Tmem65	340.3	122.64	557.96	4.54957	2.18573	5.41249e-08	1.99186e-06	up
22051	Tmem86b	168.92	96.8964	240.943	2.4866	1.31418	0.00257177	0.0337616	up
22114	Tnfaip2	1429.39	893.049	1965.73	2.20115	1.13825	0.0037066	0.0459768	up
22119	Tnfaip8l2	342.715	211.284	474.146	2.24412	1.16615	0.00325145	0.0410181	up
22121	Tnfrsf10b	256.492	88.1292	424.856	4.82083	2.26928	2.27782e-07	7.58207e-06	up
22129	Tnfrsf18	1609.66	952.561	2266.76	2.37965	1.25075	0.00116255	0.0169241	up
22137	Tnfrsf26	569.648	343.811	795.485	2.31373	1.21022	0.00176052	0.0243717	up
22149	Tnfsf4	1273.18	280.5	2265.85	8.0779	3.01398	6.72111e-14	6.03373e-12	up
22160	Tnks	870.783	432.894	1308.67	3.02308	1.59602	3.1703e-05	0.000690839	up
22162	Tnks2	2328.79	808.752	3848.83	4.75898	2.25065	5.43443e-09	2.37339e-07	up
22189	Tob1	1789.35	618.225	2960.48	4.78868	2.25963	7.64799e-09	3.26002e-07	up
22197	Tomm20l	38.629	6.94114	70.3168	10.1304	3.34062	1.73598e-05	0.000403888	up
22212	Top2b	5407.35	1893.75	8920.94	4.71072	2.23595	3.79145e-09	1.68905e-07	up
22259	Tprgl	3528.9	1984.65	5073.16	2.5562	1.354	0.000318207	0.00550743	up
22281	Traf4	793.852	342.662	1245.04	3.63343	1.86133	2.23112e-06	6.27501e-05	up
22287	Trak1	815.122	331.534	1298.71	3.91728	1.96985	3.76676e-07	1.21075e-05	up
22296	Trappc10	589.673	190.472	988.875	5.1917	2.37621	2.64604e-09	1.2122e-07	up
22308	Trappc8	1117.03	497.984	1736.07	3.4862	1.80165	2.8296e-06	7.73785e-05	up
22315	Trem1	11.9878	1.20356	22.7721	18.9206	4.24189	0.000918602	0.0139081	up
22316	Trem2	33.8078	8.97669	58.639	6.53236	2.7076	0.00016445	0.00304173	up
22317	Trem3	118.114	0.723983	235.504	325.289	8.34558	2.26044e-25	9.5665e-23	up
22339	Trim14	1812.48	780.149	2844.81	3.6465	1.86651	9.23369e-07	2.77358e-05	up
22346	Trim24	436.439	245.593	627.284	2.55416	1.35285	0.000542332	0.00886024	up
22350	Trim28	4143.52	1913.82	6373.21	3.3301	1.73557	3.61983e-06	9.66149e-05	up
22373	Trim44	2049.14	1055.99	3042.29	2.88098	1.52656	4.35744e-05	0.000920969	up
22387	Trim62	292.038	121.614	462.461	3.80269	1.92702	2.21624e-06	6.24307e-05	up
22390	Trim66	20.33	5.79407	34.866	6.01753	2.58917	0.00131285	0.018789	up
22394	Trim7	471.219	68.8687	873.57	12.6846	3.665	2.93154e-16	3.9179e-14	up
22398	Trim8	3715.52	1355.3	6075.74	4.48294	2.16445	1.24825e-08	5.07728e-07	up
22403	Trio	241.681	142.07	341.293	2.4023	1.26441	0.00221277	0.0295285	up
22439	Trp53cor1	357.944	88.7839	627.105	7.06327	2.82034	3.32834e-11	1.99869e-09	up
22442	Trp53inp1	4379.74	1624.21	7135.26	4.39306	2.13523	2.58993e-08	9.90021e-07	up
22461	Trpm2	155.939	25.6992	286.179	11.1357	3.47712	3.49351e-11	2.09081e-09	up
22486	Tsc22d2	901.045	425.944	1376.15	3.23081	1.6919	9.6804e-06	0.000237664	up
22524	Tspan33	346.364	44.8976	647.829	14.429	3.8509	1.13938e-17	1.84114e-15	up
22526	Tspan5	780.868	257.028	1304.71	5.07613	2.34373	2.87163e-09	1.30545e-07	up
22555	Tstd3	145.494	77.032	213.957	2.77751	1.47379	0.00109338	0.0161418	up
22565	Ttc19	437.183	140.798	733.569	5.21009	2.38131	4.39645e-09	1.94395e-07	up
22596	Ttc7b	488.629	238.903	738.356	3.09061	1.62789	3.9342e-05	0.000842535	up
22609	Ttll11	31.5681	4.4519	58.6842	13.1818	3.72048	3.54422e-06	9.48773e-05	up
22625	Ttyh2	81.489	40.702	122.276	3.00417	1.58697	0.000885948	0.0134826	up
22626	Ttyh3	919.939	388.961	1450.92	3.73024	1.89927	9.52385e-07	2.84515e-05	up
22644	Tubb6	878.323	337.18	1419.47	4.20981	2.07376	2.88247e-07	9.38387e-06	up
22662	Tusc1	148.891	28.0464	269.737	9.6175	3.26566	9.44277e-11	5.39695e-09	up
22703	Tyrobp	328.04	93.8058	562.275	5.99403	2.58353	8.71143e-10	4.27751e-08	up
22705	Tysnd1	1357.41	154.559	2560.25	16.5649	4.05005	2.76288e-22	7.79526e-20	up
22737	Ubd	16.3621	3.29767	29.4266	8.92344	3.1576	0.00108592	0.0160584	up
22749	Ube2e2	482.1	219.629	744.57	3.39012	1.76134	1.00476e-05	0.000245663	up
22757	Ube2j2	415.571	198.284	632.858	3.19168	1.67432	2.50491e-05	0.000562893	up
22761	Ube2m	2081.03	281.05	3881.02	13.809	3.78754	3.0385e-20	6.50715e-18	up
22763	Ube2o	482.207	196.966	767.448	3.89634	1.96212	9.93184e-07	2.96205e-05	up
22764	Ube2q1	1506.15	470.756	2541.54	5.39885	2.43265	3.98326e-10	2.05225e-08	up
22765	Ube2q2	1394.94	872.541	1917.33	2.19741	1.1358	0.0020489	0.0278009	up
22767	Ube2r2	2352.39	1413.87	3290.91	2.32759	1.21883	0.000967989	0.0145198	up
22774	Ube2z	1508.62	782.982	2234.27	2.85353	1.51275	8.25025e-05	0.00162762	up
22777	Ube3c	1837.01	827.903	2846.13	3.43775	1.78147	3.51705e-06	9.4292e-05	up
22783	Ubl3	1122.94	395.303	1850.58	4.68141	2.22694	8.59693e-09	3.61254e-07	up
22789	Ubn1	2682.13	1341.45	4022.81	2.99886	1.58441	2.53254e-05	0.000566951	up
22792	Ubp1	1704.26	736.644	2671.88	3.6271	1.85881	9.15857e-07	2.75921e-05	up
22793	Ubqln1	4084.5	1768.5	6400.5	3.61918	1.85566	2.24552e-06	6.29561e-05	up
22800	Ubr3	1108.02	515.962	1700.07	3.29495	1.72026	4.73527e-06	0.000124144	up
22838	Ufsp1	462.37	256.423	668.317	2.6063	1.38201	0.000446087	0.00744526	up
22840	Ugcg	1422.37	764.766	2079.97	2.71974	1.44347	0.000141101	0.00264285	up
22866	Uhmk1	384.467	117.522	651.413	5.54291	2.47064	2.95155e-09	1.33496e-07	up
22873	Ulk1	1117.08	486.699	1747.45	3.59041	1.84415	1.02407e-06	3.04906e-05	up
22874	Ulk2	900.434	332.95	1467.92	4.40882	2.14039	3.53511e-08	1.34554e-06	up
22890	Unc5a	217.973	105.649	330.297	3.12636	1.64448	0.00011353	0.00218163	up
22905	Upf1	3584.15	1119.27	6049.03	5.40442	2.43414	4.31412e-10	2.2099e-08	up
22934	Uri1	4095.12	2481.45	5708.78	2.30058	1.202	0.00129613	0.0185796	up
22968	Usp24	2163.28	1206.75	3119.81	2.58529	1.37033	0.000247867	0.00441802	up
22969	Usp25	2077.38	611.982	3542.79	5.78904	2.53332	5.8828e-11	3.42842e-09	up
22994	Usp49	116.584	48.9663	184.202	3.76181	1.91143	1.84905e-05	0.000428512	up
23051	Vav2	203.527	80.9697	326.085	4.02724	2.00979	5.45439e-06	0.000140104	up
23052	Vav3	1604.32	664.688	2543.95	3.82729	1.93632	3.64617e-07	1.17624e-05	up
23057	Vcam1	411.891	58.9646	764.817	12.9708	3.69719	4.60788e-16	5.85036e-14	up
23068	Vegfb	534.028	188.822	879.234	4.65642	2.21922	2.25423e-08	8.74867e-07	up
23459	Vps37d	31.4818	12.6438	50.3198	3.97979	1.99269	0.00375718	0.0465392	up
23468	Vps54	729.772	379.513	1080.03	2.84583	1.50885	8.90703e-05	0.00173731	up
23506	Vwce	17.9609	2.77593	33.1459	11.9405	3.57779	0.00399225	0.0490071	up
23509	Wac	3000.16	1755.43	4244.9	2.41815	1.27391	0.00056255	0.00914015	up
23531	Wbscr27	1340.68	735.218	1946.14	2.64703	1.40437	0.000171812	0.00316472	up
23535	Wdfy3	2302.18	1325.78	3278.58	2.47294	1.30622	0.000490107	0.00810386	up
23556	Wdr35	256.887	157.019	356.755	2.27205	1.18399	0.00387219	0.047698	up
23583	Wdr72	7.24146	0	14.4829	Inf	Inf	0.0030368	0.038667	up
23618	Wfdc21	280.442	1.25288	559.632	446.677	8.80309	4.20055e-40	4.66655e-37	up
23628	Whamm	557.967	143.461	972.473	6.77867	2.761	1.84292e-11	1.14538e-09	up
23629	Whrn	95.1453	29.9274	160.363	5.35841	2.4218	1.17203e-06	3.44916e-05	up
23642	Wiz	987.075	535.413	1438.74	2.68716	1.42608	0.000192283	0.00349472	up
23644	Wnk1	2093.59	1175.53	3011.64	2.56195	1.35724	0.000271411	0.0047813	up
23672	Wsb2	865.16	324.295	1406.02	4.33564	2.11624	3.84161e-08	1.44978e-06	up
23715	Xpa	389.821	228.162	551.48	2.41705	1.27325	0.00119787	0.0174098	up
23737	Xxylt1	958.073	285.402	1630.74	5.71384	2.51446	3.14253e-10	1.66742e-08	up
23739	Xylt1	99.4878	17.7232	181.252	10.2269	3.35429	3.83466e-12	2.6419e-10	up
23742	Yaf2	1380.48	834.25	1926.71	2.30951	1.20759	0.00142186	0.0200743	up
23745	Yars2	1064.4	544.245	1584.56	2.91148	1.54175	7.8625e-05	0.00155457	up
23747	Ybx1	9825.54	3264.88	16386.2	5.01893	2.32738	1.6864e-09	7.93009e-08	up
23749	Ybx3	1152.76	709.913	1595.6	2.2476	1.16839	0.00196701	0.0267716	up
23772	Yrdc	1207.05	88.4766	2325.61	26.2851	4.71617	1.13125e-27	5.9141e-25	up
23773	Ythdc1	1870.78	790.508	2951.06	3.73312	1.90038	6.27416e-07	1.95312e-05	up
23775	Ythdf1	1798.98	357.169	3240.79	9.07355	3.18167	1.31655e-15	1.60076e-13	up
23834	Zbtb7b	208.555	98.4924	318.617	3.23494	1.69374	0.000133021	0.00251538	up
23872	Zcchc24	343.438	141.278	545.597	3.86186	1.94929	2.0907e-06	5.92697e-05	up
23887	Zdhhc14	136.72	19.519	253.921	13.0089	3.70143	6.90718e-14	6.16961e-12	up
23891	Zdhhc18	586.352	291.256	881.448	3.02636	1.59759	5.0937e-05	0.00105772	up
23893	Zdhhc2	71.0906	15.9886	126.193	7.89265	2.98051	7.72219e-09	3.28378e-07	up
23905	Zdhhc8	481.857	229.08	734.634	3.20689	1.68117	2.13586e-05	0.000487354	up
23918	Zfand5	5976.67	695.01	11258.3	16.1988	4.01782	9.01025e-23	2.81481e-20	up
23997	Zfp316	89.2252	43.3793	135.071	3.11372	1.63864	0.000957524	0.0143923	up
24019	Zfp365	1178.56	29.9337	2327.19	77.745	6.28068	9.92231e-40	1.03747e-36	up
24024	Zfp36l2	15800.8	3998.07	27603.5	6.90421	2.78748	5.36395e-13	4.20018e-11	up
24030	Zfp385a	3039.33	1654.4	4424.26	2.67424	1.41913	0.000146728	0.00273385	up
24115	Zfp598	613.815	267.887	959.743	3.58263	1.84102	3.0943e-06	8.37693e-05	up
24146	Zfp651	100.878	29.0083	172.748	5.95513	2.57413	8.97665e-07	2.7136e-05	up
24147	Zfp652	135.894	76.087	195.701	2.57206	1.36293	0.00187348	0.0257151	up
24187	Zfp746	1246.19	273.163	2219.22	8.12416	3.02222	3.99089e-14	3.71403e-12	up
24190	Zfp750	93.1204	14.4063	171.835	11.9277	3.57624	5.35551e-09	2.35048e-07	up
24198	Zfp771	604.2	91.9383	1116.46	12.1436	3.60212	1.05041e-17	1.74496e-15	up
24230	Zfp839	446.61	174.758	718.463	4.11119	2.03956	4.23492e-07	1.34903e-05	up
24295	Zfpm1	1309.15	265.711	2352.59	8.85397	3.14632	6.66498e-15	7.01006e-13	up
24339	Zmat3	953.224	56.4314	1850.02	32.7835	5.0349	1.16714e-28	6.69223e-26	up
24355	Zmynd19	488.27	49.8998	926.64	18.57	4.2149	2.81235e-21	6.75533e-19	up
24358	Znf512b	1664.67	988.337	2341	2.36863	1.24405	0.000724017	0.0113788	up
24366	Znrf1	2816.9	1423.02	4210.79	2.95906	1.56514	2.78544e-05	0.000614282	up
24379	Zranb1	654.194	222.715	1085.67	4.87472	2.28532	1.25397e-08	5.0889e-07	up
24414	Zxdc	1064.94	220.555	1909.32	8.65688	3.11385	1.67315e-14	1.66146e-12	up	x
1339	5330417C22Rik	39.9425	61.9046	17.9804	0.290453	-1.78363	0.00153856	0.0215867	down
1545	9530026P05Rik	13.768	23.2892	4.24685	0.182352	-2.4552	0.0019243	0.0262707	down
1828	Abca1	594.96	810.292	379.628	0.468508	-1.09385	0.00380612	0.0469817	down
1874	Abcg3	822.226	1167.17	477.287	0.408928	-1.29008	0.000745906	0.0116712	down
1906	Ablim2	12.1863	22.4387	1.93388	0.086185	-3.53642	6.02474e-05	0.00122777	down
1953	Ackr1	85.8597	120.518	51.2011	0.424841	-1.23501	0.00332558	0.0418939	down
2006	Acss3	13.3911	26.5377	0.244461	0.00921183	-6.7623	4.95374e-07	1.56957e-05	down
2154	Adgrg2	301.585	422.675	180.496	0.427031	-1.22759	0.00159587	0.0223008	down
2259	Agtr1a	33.6071	57.7722	9.44194	0.163434	-2.61322	6.93814e-05	0.00139351	down
2275	Ahsa2	1653.95	2291.11	1016.79	0.4438	-1.17202	0.00103823	0.015456	down
2352	Alcam	679.159	956.67	401.648	0.41984	-1.25209	0.00113363	0.0166119	down
2355	Aldh1a1	2723.5	3814.06	1632.93	0.428136	-1.22386	0.000954704	0.0143796	down
2449	Amot	148.364	225.582	71.1457	0.315388	-1.6648	0.000134137	0.00253108	down
2656	Aplp2	6414.53	8635.4	4193.65	0.485635	-1.04206	0.00404053	0.0494971	down
2663	Apob	116.074	192.445	39.7022	0.206304	-2.27716	4.27209e-06	0.000113001	down
2796	Arhgef26	103.455	165.653	41.2565	0.249054	-2.00547	1.13482e-05	0.000273697	down
3100	Atp7a	1060.22	1433.14	687.286	0.479565	-1.0602	0.00379937	0.0469637	down
3286	BC048507	16.5059	28.5523	4.45953	0.156188	-2.67864	0.00111157	0.0163426	down
3315	BC068281	262.987	400.134	125.841	0.314497	-1.66888	4.02477e-05	0.000859734	down
3462	Bgn	603.32	891.618	315.022	0.353315	-1.50097	8.57638e-05	0.00168262	down
3468	Bhlhe40	451.853	713.284	190.422	0.266966	-1.90527	7.03357e-07	2.163e-05	down
3509	Bmp4	45.9399	75.3796	16.5003	0.218896	-2.19168	5.56545e-05	0.00114101	down
3562	Brca1	1112.59	1552.49	672.69	0.433298	-1.20657	0.00107012	0.0158644	down
3738	C4b	55.7082	81.6132	29.8032	0.365176	-1.45334	0.000907824	0.0137684	down
3858	Camkk1	960.208	1354.31	566.107	0.418004	-1.25841	0.000325848	0.0056015	down
3918	Card6	44.2929	67.2905	21.2953	0.316469	-1.65987	0.00336866	0.0422794	down
3938	Casp12	1310.96	1818.03	803.893	0.442178	-1.1773	0.00187282	0.0257151	down
3985	Cbx2	874.923	1229.12	520.725	0.423657	-1.23903	0.000955404	0.0143796	down
4029	Ccdc136	117.877	171.634	64.1206	0.373589	-1.42048	0.00179307	0.0247645	down
4142	Ccdc92	115.781	167.047	64.5147	0.386207	-1.37255	0.00187781	0.0257546	down
4172	Ccl5	27.5068	50.094	4.91948	0.0982049	-3.34806	8.99842e-07	2.71557e-05	down
4629	Cftr	43.7738	79.502	8.04573	0.101202	-3.30469	1.59294e-06	4.5965e-05	down
4639	Chad	173.221	246.924	99.5174	0.403028	-1.31105	0.00232896	0.0308474	down
4742	Chst7	115.111	171.892	58.329	0.339335	-1.55922	0.00068835	0.0108797	down
4774	Cish	1849.4	2510.53	1188.26	0.473309	-1.07915	0.00344616	0.0430165	down
4797	Clca3a1	659.69	892.603	426.778	0.478127	-1.06453	0.00372672	0.0461942	down
5487	Cxcl16	40.1889	63.2854	17.0924	0.270084	-1.88852	0.000973314	0.0145751	down
5544	Cyp26b1	69.6852	103.297	36.0733	0.349219	-1.5178	0.00262183	0.0342166	down
5720	D630039A03Rik	578.46	822.002	334.918	0.407442	-1.29533	0.000703992	0.0111132	down
6000	Dennd5b	461.526	675.42	247.632	0.366634	-1.44759	0.000202072	0.00366139	down
6111	Dlec1	30.7019	48.3088	13.095	0.271069	-1.88327	0.00227834	0.0302765	down
6359	Dsg2	182.148	277.314	86.9811	0.313655	-1.67275	5.42774e-05	0.00112053	down
6392	Dusp1	2908.88	4578.8	1238.96	0.270586	-1.88584	3.45613e-07	1.11696e-05	down
6410	Dusp4	433.861	604.275	263.447	0.435972	-1.19769	0.00175364	0.0242954	down
6453	Dzank1	12.8544	23.8998	1.80908	0.0756941	-3.72368	0.000198356	0.00360141	down
6559	Edar	201	293.169	108.831	0.371222	-1.42965	0.000597042	0.00962141	down
6587	Eepd1	935.785	1376.87	494.699	0.359293	-1.47677	9.10526e-05	0.00177268	down
6834	Epb4.1l5	369.376	550.518	188.234	0.341921	-1.54827	8.31293e-05	0.00163816	down
6896	Ercc6l	933.638	1299.44	567.84	0.436989	-1.19433	0.00134252	0.0191484	down
6957	Esr1	892.351	1301.17	483.534	0.371615	-1.42812	0.000120063	0.00230131	down
6993	Evc	248.794	359.429	138.159	0.384385	-1.37937	0.000741438	0.0116201	down
7004	Exd1	36.7075	58.9663	14.4486	0.245032	-2.02896	0.00141835	0.0200566	down
7030	Exph5	85.9381	129.521	42.3555	0.327017	-1.61256	0.00108522	0.0160584	down
7276	Fam46c	124.886	198.338	51.4331	0.259321	-1.94719	9.22507e-06	0.000227744	down
7324	Fam84b	1238.35	1853.96	622.731	0.335892	-1.57393	2.57956e-05	0.000575216	down
7555	Fgfr3	472.116	659.887	284.344	0.430898	-1.21458	0.00109671	0.0161777	down
7566	Fhdc1	581.236	855.12	307.352	0.359426	-1.47623	0.000107818	0.00208085	down
7624	Flrt3	20.9678	34.7031	7.23261	0.208414	-2.26248	0.00389284	0.0479192	down
7672	Fos	1513.82	2832.23	195.411	0.0689956	-3.85735	1.41286e-21	3.58765e-19	down
7673	Fosb	134.544	245.542	23.5461	0.0958943	-3.38241	6.32138e-12	4.28864e-10	down
7766	Fsd1l	437.138	598.367	275.908	0.461101	-1.11685	0.00343074	0.042893	down
7803	Fut8	7076.98	9502.71	4651.26	0.489466	-1.03072	0.00403542	0.0494687	down
7821	Fzd1	32.3697	55.1848	9.55459	0.173138	-2.53	4.36416e-05	0.000921294	down
7824	Fzd3	326.192	457.942	194.441	0.424598	-1.23583	0.00221038	0.0295188	down
7900	Galm	590.871	806.287	375.456	0.46566	-1.10265	0.00342412	0.0428617	down
7977	Gbp5	381.065	561.031	201.099	0.358445	-1.48018	0.000126957	0.00240583	down
8135	Gkn3	33.7167	58.6124	8.82104	0.150498	-2.73218	2.71985e-05	0.000602059	down
8331	Gm11346	378.126	546.801	209.452	0.38305	-1.3844	0.000417368	0.00701202	down
8618	Gm15421	677.533	1031.25	323.814	0.314001	-1.67116	1.39746e-05	0.000329441	down
9060	Gm4759	2403.41	3341.46	1465.36	0.438539	-1.18922	0.00123768	0.0178714	down
9123	Gm5134	94.0103	135.367	52.6532	0.388965	-1.36229	0.00285444	0.0367664	down
9201	Gm5833	87.7375	160.85	14.6253	0.0909255	-3.45917	3.07258e-12	2.1502e-10	down
9594	Gpr157	171.615	245.143	98.0859	0.400116	-1.32151	0.00184956	0.025505	down
9644	Gprasp1	3632.92	4962.33	2303.5	0.464197	-1.10719	0.00182771	0.0252232	down
9653	Gprin3	30.846	52.4597	9.23223	0.175987	-2.50646	4.13288e-06	0.000109481	down
9723	Grm1	48.589	82.1302	15.0477	0.183218	-2.44837	6.22005e-06	0.000157945	down
9785	Gstt1	455.725	641.549	269.9	0.4207	-1.24914	0.00133922	0.0191202	down
9843	Gulo	28.2773	45.1419	11.4126	0.252816	-1.98384	0.000741984	0.0116201	down
9844	Gulp1	643.661	882.725	404.597	0.45835	-1.12548	0.00358768	0.0446264	down
9915	H2-T3	33.2469	55.9264	10.5674	0.188951	-2.40392	5.85161e-05	0.00119417	down
10107	Hid1	1068.97	1653.11	484.828	0.293283	-1.76963	2.7761e-06	7.60325e-05	down
10282	Hormad2	25.625	43.8522	7.39788	0.1687	-2.56747	0.000256925	0.00455318	down
10305	Hoxb5	261.74	360.956	162.524	0.450259	-1.15117	0.00343144	0.042893	down
10317	Hoxc6	17.797	30.6678	4.92631	0.160635	-2.63814	0.0013313	0.0190377	down
10415	Hspa1a	527.331	1039.28	15.3855	0.0148041	-6.07786	3.85501e-38	3.60647e-35	down
10416	Hspa1b	1790.22	3549.57	30.8679	0.00869624	-6.84539	2.74812e-48	5.42754e-45	down
10420	Hspa4l	2360.6	3291.98	1429.23	0.434155	-1.20372	0.000655971	0.0104573	down
10422	Hspa8	19051.6	26295.8	11807.3	0.449018	-1.15515	0.000916154	0.0138829	down
10424	Hspb1	31.9372	59.7181	4.15617	0.0695964	-3.84484	6.41775e-09	2.75545e-07	down
10437	Hsph1	4674.7	7112.51	2236.89	0.3145	-1.66887	2.2937e-06	6.42057e-05	down
10505	Ide	7567.63	10586.2	4549.05	0.429716	-1.21855	0.000809637	0.0125469	down
10534	Ifi44	1244.92	1745.11	744.719	0.426746	-1.22855	0.000890036	0.0135333	down
10627	Igsf3	70.7776	104.484	37.0714	0.354806	-1.4949	0.00310194	0.0393554	down
10645	Ikzf4	164.19	243.478	84.9033	0.348711	-1.5199	0.000259166	0.00458831	down
10690	Il1rapl2	34.7762	53.6113	15.9412	0.297347	-1.74978	0.000781211	0.0121487	down
10725	Il6st	1195.29	1670.97	719.618	0.430659	-1.21538	0.000863581	0.0132017	down
10790	Insig1	919.46	1345.73	493.189	0.366484	-1.44818	0.000102675	0.0019859	down
10887	Isl1	13.825	23.1199	4.53009	0.195939	-2.35152	0.00377102	0.0466781	down
10958	Itsn1	4246.18	5774.55	2717.8	0.470651	-1.08727	0.00318154	0.0401933	down
10982	Jam2	378.481	569.116	187.846	0.330066	-1.59917	5.54224e-05	0.00113757	down
10986	Jchain	8.42124	13.5884	3.25404	0.239471	-2.06208	0.00333436	0.041945	down
11006	Jun	15872.4	26182.3	5562.56	0.212455	-2.23477	2.34956e-09	1.08196e-07	down
11012	Kank2	271.019	383.378	158.66	0.413847	-1.27283	0.00200631	0.0272855	down
11192	Kdr	287.489	446.78	128.198	0.286938	-1.80119	5.69084e-06	0.000145756	down
11246	Kif6	49.2742	77.0673	21.481	0.278731	-1.84306	0.000518154	0.00850433	down
11251	Kifc2	108.559	166.348	50.7695	0.305201	-1.71217	0.000123829	0.00236166	down
11275	Klf12	275.953	392.551	159.355	0.405946	-1.30064	0.00156465	0.0219335	down
11327	Klhl4	937.3	1378.91	495.687	0.359476	-1.47603	8.39494e-05	0.00165249	down
11693	Ldhd	304.147	479.515	128.78	0.268563	-1.89667	2.48906e-06	6.92378e-05	down
11694	Ldlr	1706.73	2533.4	880.072	0.347388	-1.52538	2.09556e-05	0.000480007	down
12007	Lrrn1	22.8004	45.6008	0	0	-Inf	8.71496e-12	5.75868e-10	down
12059	Lurap1	168.491	238.842	98.1395	0.410898	-1.28315	0.00227257	0.0302583	down
12196	Mamld1	20.6385	35.8837	5.39327	0.150298	-2.7341	0.000136896	0.00257495	down
12220	Map1b	91.5664	132.564	50.569	0.381469	-1.39036	0.00309539	0.0393004	down
12224	Map2	31.85	55.8884	7.81159	0.139771	-2.83886	1.2524e-05	0.000298409	down
12331	Matn4	83.1487	139.533	26.7646	0.191816	-2.3822	3.71862e-07	1.19743e-05	down
12483	Meis2	18.0207	30.7966	5.24481	0.170305	-2.55381	0.000674582	0.0106869	down
13854	Mlph	224.28	322.879	125.681	0.389252	-1.36122	0.000877933	0.0133721	down
13893	Mmrn1	13113.8	18430.6	7796.94	0.423044	-1.24112	0.000654769	0.0104475	down
14025	Mroh7	40.5188	66.2433	14.7942	0.223332	-2.16274	0.000570546	0.0092616	down
14228	Mturn	385.142	539.644	230.64	0.427392	-1.22637	0.0019048	0.0260846	down
14234	Muc1	19.2813	31.0976	7.46491	0.240048	-2.05861	0.0013012	0.0186372	down
14321	Myh14	26.5234	49.8195	3.22725	0.0647788	-3.94833	1.07884e-06	3.19073e-05	down
14359	Myo1e	444.723	630.122	259.324	0.411546	-1.28087	0.000706974	0.0111444	down
14376	Myof	862.851	1287.94	437.76	0.339892	-1.55685	6.03008e-05	0.00122777	down
14479	Nav2	442.393	617.055	267.73	0.433883	-1.20462	0.00218285	0.029195	down
14490	Ncam2	84.838	146.512	23.1643	0.158106	-2.66104	2.01763e-07	6.76669e-06	down
14830	Nod1	735.297	1016.47	454.125	0.446767	-1.16241	0.00206769	0.0279918	down
14858	Nos3	6.21178	11.0715	1.3521	0.122125	-3.03357	0.00134335	0.0191484	down
14867	Nov	28.7838	48.854	8.71355	0.178359	-2.48714	0.000587926	0.00950036	down
14977	Nrk	306.602	434.042	179.163	0.412778	-1.27656	0.0011449	0.0167494	down
15108	Nupr1	885.367	1264.56	506.177	0.40028	-1.32092	0.000316721	0.00548704	down
16489	P4ha1	1592.92	2202.66	983.192	0.446366	-1.1637	0.00100104	0.0149487	down
16584	Park2	74.6113	109.986	39.2362	0.356737	-1.48707	0.00285932	0.0368026	down
16629	Pbld1	54.6904	89.6891	19.6916	0.219554	-2.18735	5.23046e-06	0.000135329	down
16730	Pclo	69.782	122.369	17.1949	0.140517	-2.83118	5.07727e-08	1.87627e-06	down
16794	Pde4dip	1092.01	1566.27	617.753	0.39441	-1.34223	0.000248304	0.00441802	down
16811	Pdgfd	277.589	389.556	165.622	0.425156	-1.23394	0.00258733	0.0338936	down
16875	Peg3	22.9994	37.7541	8.24458	0.218376	-2.19512	0.00292361	0.0374744	down
16959	Pgr	68.3108	115.36	21.2615	0.184306	-2.43983	5.24705e-07	1.65954e-05	down
17009	Phldb2	285.839	455.212	116.467	0.255853	-1.96662	2.66668e-06	7.34887e-05	down
17095	Pim2	1853.14	3123.33	582.944	0.186642	-2.42166	1.74501e-10	9.57331e-09	down
17152	Pkhd1l1	46.8286	71.3621	22.2951	0.312422	-1.67843	0.00121725	0.0176482	down
17153	Pkia	382.145	546.015	218.276	0.399762	-1.32279	0.000767107	0.0119608	down
17229	Plch1	6.01381	12.0276	0	0	-Inf	5.47851e-05	0.00112839	down
17231	Plcl1	329.843	466.211	193.476	0.414997	-1.26883	0.00113058	0.0165809	down
17261	Plekhg1	211.67	326.845	96.4958	0.295234	-1.76007	1.94565e-05	0.000449141	down
17303	Plscr2	268.052	466.479	69.6254	0.149257	-2.74413	2.19138e-11	1.34781e-09	down
17315	Plxna4os1	343.279	495.567	190.991	0.385399	-1.37558	0.000421435	0.00706698	down
17377	Podxl	475.477	695.263	255.69	0.367759	-1.44317	0.000171392	0.00316027	down
17672	Prelp	32.2	55.997	8.40301	0.150062	-2.73637	0.000140821	0.00264285	down
17676	Prex2	330.235	478.454	182.016	0.380426	-1.39431	0.000323816	0.00558276	down
17683	Prickle2	9.0581	18.1162	0	0	-Inf	5.26495e-06	0.000136024	down
17772	Procr	2122.31	2906.7	1337.92	0.460289	-1.11939	0.00236975	0.031341	down
18010	Ptger4	1187.66	1697.93	677.383	0.398946	-1.32574	0.000388439	0.00660086	down
18070	Ptprk	123.521	196.844	50.1982	0.255015	-1.97135	2.51792e-05	0.000565101	down
18131	Pygm	847.214	1261.93	432.497	0.342726	-1.54487	4.34675e-05	0.000919804	down
18328	Rarb	238.018	357.066	118.971	0.33319	-1.58558	4.80829e-05	0.00100787	down
18364	Rassf4	717.151	1016.76	417.545	0.410663	-1.28397	0.000728569	0.0114402	down
18454	Rcan2	18.4711	30.522	6.4202	0.210347	-2.24916	0.00297928	0.0380984	down
18471	Rcvrn	13.8734	23.4022	4.3447	0.185654	-2.42932	0.00216618	0.0290594	down
18524	Reps2	166.716	240.889	92.5442	0.384179	-1.38015	0.00124999	0.0180346	down
18858	Ror2	80.8668	119.255	42.4789	0.356203	-1.48923	0.00099507	0.0148758	down
18861	Rorc	181.431	291.549	71.313	0.244601	-2.0315	2.54927e-06	7.05815e-05	down
18900	Rpl22l1	893.38	1251.51	535.249	0.427682	-1.22539	0.00114299	0.0167352	down
19099	Runx1t1	157.769	220.873	94.6654	0.428596	-1.22231	0.00342278	0.0428617	down
19240	Scara5	49.6177	88.5147	10.7206	0.121117	-3.04553	6.24651e-07	1.94793e-05	down
19257	Scd2	9270.59	12994.3	5546.83	0.426865	-1.22815	0.000811983	0.0125614	down
19259	Scd4	6.87652	13.753	0	0	-Inf	2.59532e-05	0.000576676	down
19439	Sema7a	97.6371	153.199	42.0756	0.274648	-1.86435	6.4882e-05	0.00131353	down
19623	Sgsm1	463.795	713.447	214.144	0.300154	-1.73622	9.31157e-06	0.00022956	down
19646	Sh3bp4	120.942	171.146	70.7382	0.41332	-1.27467	0.00360454	0.0448046	down
19840	Slc17a8	42.2499	71.5811	12.9186	0.180476	-2.47012	4.83296e-05	0.00101185	down
20186	Slfn9	2216.71	3014.05	1419.38	0.47092	-1.08645	0.00260931	0.0341285	down
20309	Smtnl1	130.97	191.714	70.2262	0.366306	-1.44888	0.000828636	0.0127745	down
20493	Sntg2	24.0219	38.9414	9.10243	0.233747	-2.09698	0.00282389	0.0364787	down
20533	Socs3	394.419	634.633	154.205	0.242984	-2.04107	2.68447e-07	8.77142e-06	down
20547	Sorbs2	201.433	298.737	104.129	0.348565	-1.5205	0.000400767	0.00677151	down
20581	Sox6	1884.46	2741.38	1027.53	0.374822	-1.41572	0.000172942	0.00317894	down
20920	St8sia4	979.138	1419.81	538.464	0.37925	-1.39878	0.00017787	0.00324604	down
21069	Sult1a1	1287.18	1756.23	818.13	0.465845	-1.10208	0.00297034	0.0380114	down
21146	Syce1	24.331	47.5764	1.08567	0.0228195	-5.45359	5.39023e-09	2.35988e-07	down
21170	Syne2	1251.36	1779.17	723.56	0.406684	-1.29802	0.000536423	0.00877177	down
21418	Tc2n	41.7865	72.0479	11.5251	0.159964	-2.64418	4.11862e-06	0.000109266	down
21598	Tff2	12.8441	21.8155	3.87276	0.177523	-2.49392	0.00258109	0.0338589	down
21613	Tgfb3	102.042	151.788	52.2965	0.344535	-1.53728	0.0014684	0.0206821	down
21731	Tjp1	527.251	772.541	281.962	0.36498	-1.45411	0.000152923	0.00284331	down
21773	Tm4sf1	53.8237	77.3626	30.2848	0.391465	-1.35304	0.00316653	0.0400402	down
21891	Tmem170	37.9336	58.0397	17.8276	0.307163	-1.70292	0.00309266	0.0392938	down
21945	Tmem215	30.8241	49.2581	12.3901	0.251534	-1.99117	9.76005e-05	0.00189394	down
21975	Tmem25	47.1686	73.6164	20.7207	0.281469	-1.82895	0.00125145	0.0180409	down
22014	Tmem47	75.4917	129.586	21.3977	0.165124	-2.59838	6.12251e-08	2.22097e-06	down
22102	Tmtc2	65.4911	98.326	32.6562	0.332122	-1.59022	0.00115041	0.0167887	down
22141	Tnfsf10	1725.98	2424.75	1027.22	0.423641	-1.23909	0.000863775	0.0132017	down
22144	Tnfsf13	178.908	254.945	102.871	0.403502	-1.30935	0.0019536	0.0266093	down
22231	Tpbg	48.836	75.1571	22.515	0.299572	-1.73902	0.000687464	0.0108797	down
22363	Trim36	85.2406	134.593	35.8882	0.266643	-1.90702	3.51248e-05	0.000757698	down
22617	Ttll7	158.461	247.954	68.9678	0.278148	-1.84607	1.07199e-05	0.000260664	down
23070	Veph1	40.3387	70.2665	10.4108	0.148161	-2.75476	1.32287e-05	0.000314357	down
23627	Wfs1	149.553	212.038	87.0687	0.410629	-1.28409	0.00261738	0.0342087	down
23684	Wwtr1	175.865	322.166	29.5642	0.0917672	-3.44588	2.86873e-15	3.20702e-13	down
23753	Yes1	425.225	602.703	247.747	0.41106	-1.28258	0.000799078	0.0124049	down
23808	Zbtb20	3016.34	4088.39	1944.3	0.475566	-1.07228	0.00368731	0.0457696	down
24017	Zfp36	3083.09	4308.59	1857.59	0.431137	-1.21378	0.000873912	0.0133223	down
24071	Zfp473	106.663	153.4	59.9248	0.390643	-1.35608	0.00298748	0.0381579	down
24085	Zfp521	1311.03	1790.09	831.976	0.464768	-1.10542	0.00337046	0.0422794	down
24152	Zfp658	28.6097	45.9682	11.2512	0.24476	-2.03056	0.000428459	0.00717124	down

## Sheet: 4. WT RNAseq D3vsD0 DEGs
Supplementary Table 4. RNA-seq WT HSCs (LSK/SLAM). Differentially expressed genes D3 versus D0	FOLD cut-off 1,5 padj<0.05
X	Genes	baseMean	baseMeanA	baseMeanB	foldChange	log2FoldChange	pval	padj	cat
7	0610010F05Rik	1170.24	751.296	1798.65	2.39406	1.25946	0.00209067	0.0421759	up
30	1110008P14Rik	298.368	167.821	494.189	2.94474	1.55814	0.000554698	0.0143332	up
40	1110032F04Rik	13.3053	2.24703	29.8928	13.3032	3.7337	0.00210117	0.0423391	up
475	1810026J23Rik	1319.09	468.168	2595.46	5.54386	2.47089	4.03805e-09	3.94181e-07	up
603	2410016O06Rik	1061.16	220.503	2322.15	10.5312	3.39659	3.31375e-15	1.23885e-12	up
609	2410127L17Rik	194.908	55.4221	404.136	7.29196	2.86631	2.82479e-09	2.91967e-07	up
618	2510039O18Rik	537.081	137.789	1136.02	8.24464	3.04346	8.44944e-13	1.81055e-10	up
661	2700094K13Rik	2975.69	1896.27	4594.81	2.42307	1.27684	0.00156675	0.0331679	up
747	4631405J19Rik	41.9554	18.9453	76.4704	4.03637	2.01306	0.00199124	0.0406365	up
997	4930515G01Rik	73.9994	32.4516	136.321	4.20075	2.07065	6.88961e-05	0.00234153	up
1135	4930577N17Rik	85.329	24.7401	176.212	7.12255	2.83239	1.91936e-07	1.25372e-05	up
1171	4930599N23Rik	36.8827	17.3379	66.1999	3.81821	1.9329	0.00203045	0.0412451	up
1379	5730508B09Rik	212.907	81.6433	409.803	5.01943	2.32752	2.51991e-07	1.61009e-05	up
1392	5830473C10Rik	34.6579	11.8633	68.8499	5.80363	2.53695	0.00144361	0.0311291	up
1467	9030617O03Rik	555.866	124.379	1203.1	9.67285	3.27394	1.1187e-14	3.64014e-12	up
1685	A930001C03Rik	9.79012	2.14839	21.2527	9.89239	3.30632	1.02104e-05	0.000433352	up
1891	Abhd17b	483.081	171.178	950.936	5.55524	2.47385	5.08769e-09	4.7551e-07	up
1892	Abhd17c	221.249	112.683	384.097	3.40865	1.7692	7.77228e-05	0.00260623	up
1963	Acot1	471.959	261.883	787.072	3.00543	1.58757	0.000131984	0.00414124	up
1968	Acot2	359.057	129.372	703.584	5.43848	2.4432	1.49057e-08	1.25917e-06	up
1970	Acot4	66.2241	26.7563	125.426	4.68771	2.22888	0.000162916	0.00499579	up
2007	Acta1	82.3324	4.59767	198.934	43.2686	5.43525	4.11862e-11	6.34809e-09	up
2031	Actr5	403.781	72.6042	900.546	12.4035	3.63268	1.81278e-16	7.76886e-14	up
2082	Adam8	39.4034	19.1497	69.784	3.64414	1.86558	0.000598026	0.0151629	up
2125	Adcy3	309.419	182.631	499.6	2.73557	1.45184	0.000529636	0.013726	up
2139	Adgra2	353.054	212.925	563.247	2.64529	1.40342	0.00103447	0.0238226	up
2208	Aebp2	1434.1	785.191	2407.45	3.06607	1.61639	4.8761e-05	0.00171699	up
2210	Aes	6131.39	2714.14	11257.3	4.14764	2.05229	3.72598e-07	2.28116e-05	up
2222	Afp	310.548	179.784	506.694	2.81834	1.49485	0.000661497	0.0163476	up
2234	Agfg1	947.272	258.909	1979.82	7.64676	2.93485	3.89075e-12	7.2728e-10	up
2236	Aggf1	1897.83	823.992	3508.59	4.25804	2.09019	5.58301e-07	3.2809e-05	up
2247	Agpat3	812.866	479.093	1313.53	2.7417	1.45507	0.000392355	0.0105575	up
2249	Agpat5	2807.42	1697.3	4472.6	2.63513	1.39787	0.000637627	0.0159144	up
2267	Ahcyl1	3986.41	1200.25	8165.64	6.80329	2.76623	8.52497e-12	1.51305e-09	up
2322	Akirin2	467.08	166.292	918.263	5.52201	2.46519	5.87663e-09	5.40619e-07	up
2396	Alkbh5	1219.76	522.196	2266.1	4.33956	2.11755	3.18282e-07	1.9692e-05	up
2403	Alox12	152.858	92.0445	244.078	2.65174	1.40694	0.00190608	0.0391716	up
2415	Alpl	95.3316	18.9781	209.862	11.0581	3.46703	2.57608e-08	2.06686e-06	up
2424	Alyref	2751.74	313.52	6409.06	20.4423	4.35348	2.18946e-23	4.80888e-20	up
2438	Amfr	1640.19	909.412	2736.37	3.00894	1.58926	6.79725e-05	0.00231462	up
2445	Ammecr1	185.4	98.0113	316.483	3.22905	1.69111	0.000290493	0.00821941	up
2488	Angptl2	475.321	264.868	791.001	2.98639	1.5784	0.000139586	0.00436417	up
2493	Ank	618.382	309.088	1082.32	3.50167	1.80804	1.37557e-05	0.000563408	up
2503	Ankib1	892.997	551.711	1404.93	2.54649	1.34851	0.00057573	0.0147251	up
2514	Ankrd13a	9971.04	3526.48	19637.9	5.5687	2.47734	7.34706e-10	8.4376e-08	up
2515	Ankrd13b	226.065	133.047	365.59	2.74783	1.45829	0.000430352	0.0114398	up
2560	Anks6	35.7486	9.63483	74.9192	7.77587	2.959	2.15571e-06	0.000107608	up
2564	Ano1	20.8088	0	52.022	Inf	Inf	4.09067e-09	3.97111e-07	up
2572	Ano8	65.167	26.8906	122.582	4.55852	2.18857	1.18144e-05	0.00049663	up
2601	Ap1ar	1405.3	599.282	2614.32	4.36243	2.12513	2.70585e-07	1.71023e-05	up
2679	Apol10b	35.3668	12.8053	69.209	5.40469	2.43421	0.00213106	0.0428432	up
2722	Arc	52.0047	19.9023	100.158	5.03251	2.33128	0.000608747	0.0153682	up
2731	Arf6	1240.56	310.127	2636.22	8.50046	3.08754	2.69216e-13	6.85563e-11	up
2757	Arhgap23	569.648	208.995	1110.63	5.31414	2.40984	1.62432e-09	1.75098e-07	up
2786	Arhgef10l	220.353	123.926	364.995	2.94527	1.5584	0.000273766	0.00783802	up
2837	Arl5a	899.825	269.383	1845.49	6.85079	2.77627	2.6648e-11	4.29571e-09	up
2845	Arl8a	537.149	248.75	969.748	3.89849	1.96292	1.77511e-06	9.22797e-05	up
2862	Armcx4	71.6195	34.6421	127.086	3.66853	1.8752	0.00032377	0.00901578	up
2884	Arrdc2	246.236	123.022	431.057	3.5039	1.80896	3.39036e-05	0.00124368	up
2910	Asap2	200.014	122.908	315.673	2.56837	1.36086	0.00119288	0.0267348	up
3013	Atg9b	67.7749	28.8861	126.108	4.3657	2.12621	0.000153156	0.00475461	up
3016	Atl1	41.9955	20.1324	74.7902	3.71492	1.89333	0.0012608	0.0277426	up
3047	Atp2a2	4027.36	1505.05	7810.83	5.18973	2.37566	3.01492e-09	3.04711e-07	up
3140	Aven	674.461	88.2141	1553.83	17.6143	4.13868	2.42543e-20	3.27824e-17	up
3207	B430306N03Rik	33.576	16.16	59.7	3.6943	1.8853	0.00108388	0.0247015	up
3214	B4galt2	83.0043	22.5701	173.656	7.69406	2.94375	7.67402e-07	4.40654e-05	up
3221	B630005N14Rik	456.353	234.48	789.161	3.36557	1.75085	2.49702e-05	0.000960069	up
3226	B930041F14Rik	90.1808	42.1924	162.164	3.84343	1.94239	6.3084e-05	0.00216494	up
3243	BC005561	753.453	483.215	1158.81	2.39812	1.26191	0.00251099	0.0489103	up
3334	Bag1	3766.62	1687.31	6885.59	4.08081	2.02886	1.22633e-06	6.69187e-05	up
3359	Basp1	260.124	121.342	468.297	3.85931	1.94834	1.49794e-05	0.000606704	up
3381	Bcam	921.456	379.124	1734.95	4.57622	2.19416	1.52269e-07	1.02905e-05	up
3393	Bcat1	56.6353	14.3663	120.039	8.35561	3.06274	1.04699e-05	0.000442227	up
3419	Bcl6b	160.738	82.8119	277.627	3.3525	1.74524	0.000501733	0.013119	up
3453	Bex2	205.69	82.0741	391.115	4.76539	2.25259	5.45709e-06	0.000246495	up
3458	Bfsp2	47.9691	20.4355	89.2695	4.36836	2.12709	0.00020917	0.00621883	up
3469	Bhlhe41	43.504	13.7551	88.1272	6.40686	2.67962	2.98605e-06	0.000143748	up
3493	Bloc1s3	162.69	72.0974	298.578	4.14131	2.05009	7.62951e-06	0.000335985	up
3502	Bmi1	1349.19	776.396	2208.39	2.84442	1.50813	0.000278554	0.00790706	up
3503	Bmp1	556.71	284.174	965.513	3.39761	1.76452	1.45052e-05	0.000591665	up
3516	Bmpr1a	76.58	37.049	135.877	3.66748	1.87479	0.000806828	0.0192561	up
3530	Bod1	557.988	106.385	1235.39	11.6125	3.53761	1.06416e-15	4.34846e-13	up
3532	Bok	345.567	143.385	648.841	4.52517	2.17797	1.81919e-06	9.42921e-05	up
3560	Brap	1052.63	656.378	1647.01	2.50924	1.32725	0.0012206	0.0272172	up
3568	Brd4	2891.07	1271.51	5320.41	4.18433	2.06499	3.28384e-07	2.02457e-05	up
3590	Brpf3	241.843	120.564	423.761	3.51483	1.81345	1.37256e-05	0.000563408	up
3594	Brwd1	1275.6	778.595	2021.1	2.59583	1.37619	0.000634683	0.0158861	up
3603	Bspry	64.4538	32.233	112.785	3.49906	1.80697	0.00182617	0.0377503	up
3608	Btbd1	1181.39	310.956	2487.04	7.99803	2.99965	9.43407e-13	1.9734e-10	up
3615	Btbd2	349.405	160.36	632.974	3.94722	1.98084	3.43544e-06	0.000164033	up
3629	Btg3	118.14	38.1023	238.196	6.25148	2.6442	3.73668e-08	2.87446e-06	up
3649	Bvht	26.8888	7.79669	55.5269	7.12185	2.83225	0.000787465	0.0188752	up
3687	C1ql1	14.9932	2.25419	34.1017	15.1281	3.91916	0.000341979	0.00944798	up
3755	C77370	14.113	2.35284	31.7532	13.4957	3.75443	5.48618e-06	0.000247173	up
3771	Caap1	675.146	400.53	1087.07	2.71408	1.44046	0.000794129	0.0189845	up
3772	Cab39	2071.44	881.972	3855.64	4.37161	2.12816	1.25757e-07	8.73393e-06	up
3775	Cables1	238.313	75.0408	483.222	6.43946	2.68694	1.24447e-09	1.35818e-07	up
3776	Cables2	698.584	165.944	1497.54	9.02439	3.17383	7.73723e-14	2.19276e-11	up
3863	Camp	49.8346	18.1491	97.3628	5.3646	2.42347	1.19603e-05	0.000500368	up
3902	Car12	136.327	59.8906	250.981	4.19066	2.06718	2.00636e-05	0.000786915	up
3924	Carm1	577.274	228.008	1101.17	4.82953	2.27188	5.05582e-08	3.8127e-06	up
3987	Cbx4	714.157	300.332	1334.89	4.44474	2.1521	1.31253e-07	9.00877e-06	up
4019	Ccdc122	822.805	526.96	1266.57	2.40355	1.26517	0.00220047	0.0435901	up
4178	Ccm2l	274.307	133.785	485.089	3.62589	1.85833	2.08253e-05	0.00081497	up
4186	Ccnd1	2699.81	1005.43	5241.36	5.21303	2.38212	5.42543e-09	5.04393e-07	up
4190	Ccne1	510.762	256.373	892.344	3.48064	1.79935	3.1377e-05	0.00115825	up
4205	Ccny	518.637	207.262	985.699	4.75581	2.24969	1.90971e-07	1.25207e-05	up
4222	Ccrn4l	188.972	51.7666	394.779	7.62614	2.93095	3.32178e-10	4.05326e-08	up
4246	Cd177	13.4043	1.87106	30.7042	16.4101	4.03651	8.51468e-08	6.03272e-06	up
4273	Cd276	336.662	194.208	550.343	2.83378	1.50273	0.000456571	0.012082	up
4282	Cd300lf	42.722	3.22479	101.968	31.62	4.98276	3.26705e-10	4.04263e-08	up
4285	Cd302	441.064	269.977	697.694	2.58428	1.36976	0.00179959	0.0373324	up
4287	Cd33	21.0513	6.47093	42.922	6.63304	2.72967	5.40327e-05	0.00188749	up
4305	Cd53	1169.67	401.153	2322.45	5.78944	2.53342	2.35992e-10	2.94086e-08	up
4313	Cd68	279.759	172.363	440.853	2.5577	1.35485	0.00171537	0.0359675	up
4335	Cdan1	912.89	415.168	1659.47	3.9971	1.99896	5.55821e-07	3.27729e-05	up
4348	Cdc34	873.974	483.544	1459.62	3.01859	1.59387	0.000157881	0.00486689	up
4367	Cdc73	786.9	313.171	1497.49	4.78171	2.25753	6.06769e-08	4.41601e-06	up
4384	Cdh17	40.4058	0.723983	99.9285	138.026	7.1088	7.31265e-10	8.4376e-08	up
4413	Cdk16	1928.16	1112	3152.41	2.83491	1.5033	0.000210267	0.00624088	up
4414	Cdk17	4808.46	2173.71	8760.59	4.03025	2.01087	5.16389e-07	3.06536e-05	up
4439	Cdkn1a	804.243	204.786	1703.43	8.31808	3.05625	2.36349e-13	6.10718e-11	up
4455	Cdr2l	93.3431	23.287	198.427	8.52093	3.09101	1.74246e-07	1.16414e-05	up
4458	Cds1	26.5168	12.0798	48.1722	3.98783	1.9956	0.00241337	0.0474332	up
4484	Cebpa	9.66546	2.77373	20.0031	7.21163	2.85032	0.000443395	0.011751	up
4528	Cenpv	291.094	84.9602	600.294	7.06559	2.82081	5.40894e-10	6.33603e-08	up
4533	Cep126	121.213	56.0239	218.998	3.909	1.9668	7.83868e-05	0.00261851	up
4588	Ces2e	31.4723	14.5407	56.8698	3.91109	1.96757	0.000667406	0.0164705	up
4628	Cfp	477.584	129.114	1000.29	7.74735	2.9537	2.29074e-11	3.7269e-09	up
4661	Chd7	426.852	248.292	694.694	2.7979	1.48434	0.000462258	0.0122087	up
4669	Chga	16.2028	1.47373	38.2965	25.9861	4.69967	0.000234707	0.00687339	up
4673	Chic2	902.752	579.312	1387.91	2.39579	1.2605	0.0024984	0.048777	up
4712	Chrm3	27.1141	7.42513	56.6475	7.62916	2.93152	0.000622252	0.0156642	up
4777	Cited2	1049.91	639.239	1665.91	2.60609	1.38189	0.000603604	0.0152603	up
4786	Ckm	24.0049	4.62838	53.0698	11.4662	3.51931	0.00186085	0.0383768	up
4892	Clip4	31.443	11.7575	60.9714	5.18576	2.37456	0.00101347	0.023462	up
4913	Clptm1l	1855.04	507.213	3876.78	7.6433	2.9342	1.49534e-12	3.02007e-10	up
4981	Cnn3	300.873	134.395	550.591	4.09682	2.0345	1.49855e-05	0.000606704	up
4992	Cnot6	3066.4	1649.52	5191.72	3.14741	1.65416	2.80786e-05	0.00105196	up
5091	Colgalt1	1542.59	608.322	2943.99	4.83953	2.27487	2.53852e-08	2.04607e-06	up
5126	Coq2	1400.25	384.832	2923.38	7.5965	2.92533	3.59685e-12	6.8696e-10	up
5153	Cox4i2	178.431	67.846	344.308	5.07485	2.34337	2.77264e-06	0.000134209	up
5204	Cpox	1034.42	412.384	1967.47	4.77096	2.25428	1.10124e-07	7.73995e-06	up
5218	Cpt1c	292.051	180.836	458.873	2.53751	1.34341	0.00125184	0.0275986	up
5263	Crip2	72.0042	36.9409	124.599	3.37293	1.754	0.000218197	0.00644359	up
5282	Crocc	170.59	90.898	290.127	3.19179	1.67436	3.96179e-05	0.00142942	up
5287	Crtap	1799.84	824.917	3262.22	3.9546	1.98353	2.23863e-06	0.00011065	up
5346	Csnk1g2	949.994	348.788	1851.8	5.30926	2.40851	5.91004e-09	5.40861e-07	up
5347	Csnk1g3	603.337	249.786	1133.66	4.53853	2.18223	1.85338e-07	1.2289e-05	up
5382	Ctbp1	2628.73	829.615	5327.39	6.42152	2.68291	3.69705e-11	5.74876e-09	up
5390	Ctdp1	733.956	134.653	1632.91	12.1268	3.60013	2.788e-17	1.74957e-14	up
5395	Ctf1	224.12	22.9489	525.877	22.9151	4.51823	1.21972e-19	1.42878e-16	up
5409	Ctnnbip1	422.197	159.266	816.592	5.12721	2.35817	5.11937e-08	3.84358e-06	up
5442	Ctss	363.506	207.193	597.975	2.88608	1.52911	0.000353708	0.0097236	up
5481	Cxcl10	201.917	31.7601	457.152	14.3939	3.84739	2.98493e-15	1.14018e-12	up
5505	Cyb561	207.954	104.505	363.127	3.47473	1.7969	0.000115531	0.00367041	up
5680	D15Ertd621e	1388.24	547.189	2649.82	4.8426	2.27578	1.23938e-08	1.0623e-06	up
5686	D17Wsu92e	1013.43	612.568	1614.72	2.63598	1.39834	0.000634035	0.0158861	up
5716	D630023F18Rik	15.7184	1.37508	37.2334	27.0772	4.75901	2.20109e-10	2.7824e-08	up
5758	Dab2	33.1175	11.0242	66.2574	6.01016	2.5874	0.00166847	0.0351941	up
5764	Dact3	8.91802	1.89682	19.4498	10.2539	3.3581	0.0015385	0.0326485	up
5778	Dapk3	166.096	65.6416	316.777	4.82586	2.27079	6.7274e-07	3.90122e-05	up
5870	Ddit4l	44.9333	23.7075	76.7719	3.2383	1.69524	0.000788482	0.0188752	up
6017	Dexi	247.59	71.7467	511.354	7.12722	2.83334	5.65734e-10	6.58312e-08	up
6069	Dhx36	1577.03	818.089	2715.45	3.31926	1.73086	1.81596e-05	0.000721509	up
6094	Dirc2	357.229	74.8908	780.737	10.425	3.38198	2.37905e-14	7.20729e-12	up
6113	Dleu7	142.529	79.1732	237.563	3.00055	1.58523	0.00240899	0.0474003	up
6124	Dlk1	234.107	122.562	401.424	3.27526	1.71161	9.42739e-05	0.00309354	up
6162	Dmwd	361.876	222.208	571.377	2.57137	1.36254	0.00183086	0.0378027	up
6169	Dnaaf5	234.383	139.324	376.973	2.70573	1.43602	0.00125045	0.0275986	up
6212	Dnajc21	244.568	142.446	397.751	2.79229	1.48145	0.0011497	0.0259325	up
6215	Dnajc25	161.103	43.1186	338.081	7.84071	2.97098	8.18062e-10	9.21421e-08	up
6280	Donson	607.885	157.124	1284.03	8.17207	3.0307	6.51193e-12	1.1796e-09	up
6402	Dusp2	780.742	216.841	1626.59	7.50134	2.90715	3.74093e-12	7.06795e-10	up
6411	Dusp5	132.465	12.1899	312.878	25.667	4.68184	1.20754e-18	1.11672e-15	up
6413	Dusp7	297.493	144.393	527.143	3.65076	1.8682	8.82352e-06	0.000381867	up
6469	E130012A19Rik	588.079	315.112	997.53	3.16564	1.6625	0.000114121	0.00364584	up
6474	E130201H02Rik	82.5177	26.9306	165.898	6.16022	2.62298	1.31896e-06	7.10006e-05	up
6490	E2f1	1066.8	281.438	2244.84	7.97632	2.99572	1.54141e-12	3.07773e-10	up
6553	Ecscr	360.368	203.385	595.841	2.92962	1.55071	0.000642671	0.0159948	up
6576	Eed	2652.01	1405.32	4522.04	3.2178	1.68608	3.48703e-05	0.00127382	up
6600	Efcc1	673.351	368.194	1131.09	3.07198	1.61917	6.2146e-05	0.00213692	up
6607	Efhd2	3719.48	1894.35	6457.18	3.40865	1.7692	2.34134e-05	0.00090816	up
6639	Ehd2	256.07	83.8061	514.467	6.13877	2.61795	6.66294e-08	4.79814e-06	up
6648	Eid2	51.2728	25.8794	89.3628	3.45304	1.78787	0.000881412	0.0208162	up
6659	Eif2ak3	318.195	147.351	574.461	3.8986	1.96296	1.88307e-06	9.70308e-05	up
6709	Elavl1	5226.54	2035.65	10012.9	4.91876	2.29829	2.06601e-08	1.68064e-06	up
6712	Elavl4	36.8806	11.2966	75.2565	6.66187	2.73593	0.0011852	0.0265967	up
6775	Emp2	121.521	46.1082	234.641	5.08892	2.34736	1.20949e-05	0.000504797	up
6786	Endog	271.875	111.493	512.447	4.59622	2.20045	2.22481e-06	0.00011065	up
6838	Epcam	177.138	84.7189	315.766	3.72722	1.8981	8.58291e-05	0.00285086	up
6844	Epha2	112.265	20.036	250.608	12.5078	3.64476	3.57631e-13	8.85062e-11	up
6987	Etv4	107.399	4.05457	262.415	64.7208	6.01616	6.6508e-17	3.65191e-14	up
7018	Exoc8	554.232	253.01	1006.06	3.97639	1.99146	1.15566e-06	6.36553e-05	up
7026	Exosc6	1188.78	109.916	2807.07	25.5383	4.67459	4.67505e-25	1.64291e-21	up
7080	Fabp4	42.3483	18.2449	78.5033	4.30275	2.10526	0.000108517	0.00347948	up
7090	Faf1	1562.62	344.609	3389.63	9.83617	3.2981	7.26777e-15	2.45581e-12	up
7100	Fam102a	832.962	517.494	1306.16	2.52401	1.33572	0.000565719	0.0145752	up
7120	Fam120aos	748.09	466.4	1170.62	2.50991	1.32764	0.00115161	0.0259421	up
7148	Fam149a	7.36089	0.350212	17.8769	51.046	5.67373	0.00113594	0.0257211	up
7172	Fam168b	2340.98	1550.9	3526.1	2.27359	1.18497	0.00168781	0.0355061	up
7178	Fam171a2	100.473	14.2118	229.865	16.1742	4.01562	2.67696e-14	7.97236e-12	up
7180	Fam172a	1718.52	1017.49	2770.08	2.72247	1.44492	0.000480446	0.0126187	up
7196	Fam184a	163.747	101.206	257.56	2.54491	1.34762	0.00243389	0.0477298	up
7215	Fam198b	334.897	98.3601	689.702	7.01201	2.80983	8.35482e-11	1.15593e-08	up
7281	Fam49b	2353.51	983.793	4408.08	4.4807	2.16372	1.47264e-07	9.99062e-06	up
7292	Fam63b	824.546	479.924	1341.48	2.79519	1.48295	0.000314159	0.00877597	up
7327	Fam8a1	47.0741	21.381	85.6139	4.00421	2.00152	0.000203415	0.00607857	up
7366	Fat1	35.1299	15.5512	64.4979	4.14745	2.05223	5.48332e-05	0.00190787	up
7386	Fbrsl1	57.9314	31.1352	98.1256	3.15159	1.65608	0.000750502	0.018139	up
7421	Fbxo31	771.672	481.433	1207.03	2.50717	1.32606	0.0016256	0.0343311	up
7425	Fbxo36	113.858	54.5862	202.765	3.71459	1.8932	0.000252278	0.00727877	up
7463	Fbxw8	1564.09	639.684	2950.71	4.61276	2.20563	5.82585e-08	4.2831e-06	up
7509	Fetub	97.8313	18.6774	216.562	11.5949	3.53542	4.16789e-08	3.18409e-06	up
7521	Fgd1	234.533	121.779	403.663	3.31471	1.72888	6.98249e-05	0.00236852	up
7550	Fgfbp3	272.233	129.542	486.268	3.75375	1.90833	7.17195e-06	0.000318228	up
7594	Fjx1	209.638	24.5722	487.236	19.8288	4.30952	1.34271e-16	6.20862e-14	up
7595	Fkbp10	309.178	142.565	559.098	3.92171	1.97148	9.05009e-06	0.000389753	up
7604	Fkbp5	1393.45	449.423	2809.5	6.25135	2.64417	1.04534e-10	1.4129e-08	up
7625	Flt1	7.44669	0	18.6167	Inf	Inf	0.000278153	0.00790706	up
7644	Fmr1	1951.96	1247.14	3009.18	2.41286	1.27074	0.00145315	0.0312144	up
7674	Fosl1	92.4258	9.51483	216.792	22.7847	4.50999	5.04201e-13	1.15056e-10	up
7684	Foxd2	141.639	37.4002	297.997	7.96779	2.99418	1.10592e-10	1.47212e-08	up
7710	Foxo1	473.098	220.444	852.079	3.86529	1.95058	3.58757e-06	0.000169911	up
7735	Frat2	432.239	113.7	910.048	8.00394	3.00071	1.7903e-12	3.49526e-10	up
7809	Fxr2	1099.74	500.87	1998.06	3.98917	1.99609	7.44043e-07	4.30052e-05	up
7819	Fyn	2377.3	1081.63	4320.81	3.9947	1.99809	1.66566e-06	8.71053e-05	up
7828	Fzd7	195.099	111.804	320.04	2.86251	1.51728	0.000249395	0.00720742	up
7830	Fzd9	62.607	8.39847	143.92	17.1364	4.099	1.64343e-11	2.75016e-09	up
7902	Galnt1	2930.78	1599.34	4927.95	3.08124	1.62351	5.68872e-05	0.00197542	up
7912	Galnt3	12.8149	2.44928	28.3633	11.5803	3.5336	0.000570963	0.0146458	up
7923	Galr3	36.849	4.995	84.6301	16.943	4.08261	8.71263e-09	7.77105e-07	up
7932	Gapt	92.573	26.8828	191.108	7.10893	2.82963	3.07867e-07	1.9217e-05	up
7935	Garem	49.7358	22.9583	89.902	3.91589	1.96934	0.000274253	0.00783802	up
7946	Gas6	803.444	407.492	1397.37	3.42921	1.77788	2.11569e-05	0.000824274	up
7976	Gbp4	639.38	389.862	1013.66	2.60004	1.37853	0.000520432	0.0135474	up
7993	Gch1	4023.25	2129.12	6864.44	3.22408	1.68889	3.69579e-05	0.00133894	up
7997	Gclc	1081.48	287.829	2271.96	7.89342	2.98065	1.06736e-12	2.20642e-10	up
7998	Gclm	2240.04	664.566	4603.26	6.92671	2.79217	3.13146e-11	4.95702e-09	up
8034	Gem	10906.3	413.352	26645.8	64.4628	6.0104	3.18923e-39	2.80189e-35	up
8042	Get4	1713.96	755.326	3151.91	4.17291	2.06105	5.68147e-07	3.32764e-05	up
8045	Gfi1	120.985	43.8542	236.68	5.39698	2.43215	9.86476e-08	6.96119e-06	up
8091	Gimap4	471.274	215.81	854.469	3.95936	1.98527	7.91301e-06	0.000347599	up
8099	Gins1	879.195	565.137	1350.28	2.3893	1.25659	0.00250431	0.0488382	up
8100	Gins2	1636.34	977.413	2624.74	2.68539	1.42513	0.000592431	0.0150645	up
8105	Gipc2	31.6648	6.26648	69.7622	11.1326	3.47672	0.000155927	0.00482982	up
8174	Glrx5	2152.93	1249.86	3507.54	2.80634	1.48869	0.000388259	0.0104794	up
8187	Glud1	2398.02	913.267	4625.16	5.06441	2.34039	1.4032e-08	1.19109e-06	up
8435	Gm13034	52.3708	21.0729	99.3177	4.71305	2.23666	7.42436e-05	0.00249911	up
8505	Gm13889	34.7349	7.15054	76.1113	10.6441	3.41199	2.44159e-06	0.00011917	up
8509	Gm14005	52.2838	20.4968	99.9643	4.87707	2.28602	0.000197076	0.00594987	up
8633	Gm15706	250.59	149.346	402.456	2.69478	1.43017	0.00152239	0.0323849	up
8719	Gm17296	211.365	130.79	332.229	2.54017	1.34492	0.00107115	0.0245388	up
9093	Gm4980	45.3261	8.29762	100.869	12.1564	3.60364	4.05084e-07	2.44596e-05	up
9198	Gm5801	363.743	201.207	607.548	3.01952	1.59432	0.000246543	0.00713676	up
9454	Gnai1	68.7856	17.8153	145.241	8.1526	3.02726	2.07481e-06	0.000104443	up
9460	Gnas	10164.4	4375.2	18848.2	4.30797	2.10701	1.56476e-07	1.05342e-05	up
9465	Gnb1	2485.11	1010.33	4697.27	4.64923	2.21699	6.08203e-08	4.41601e-06	up
9524	Gp1bb	142.099	53.3224	275.263	5.16224	2.368	1.23686e-07	8.62415e-06	up
9526	Gp5	883.568	275.569	1795.57	6.51587	2.70396	1.45506e-10	1.90797e-08	up
9632	Gpr62	21.8753	6.77182	44.5306	6.57587	2.71718	0.00176426	0.0368169	up
9639	Gpr84	40.6093	19.0861	72.894	3.81921	1.93327	0.00251358	0.0489103	up
9676	Grap	57.596	19.4249	114.853	5.91264	2.5638	6.68187e-05	0.00227975	up
9678	Grasp	409.747	67.2356	923.515	13.7355	3.77984	1.17167e-16	5.56415e-14	up
9681	Grb2	2789.15	1238.7	5114.82	4.12918	2.04585	4.62604e-07	2.7837e-05	up
9704	Grik5	347.897	135.363	666.697	4.92526	2.3002	3.24074e-08	2.5421e-06	up
9722	Grk6	1199.37	547.099	2177.78	3.98059	1.99298	8.23813e-07	4.68454e-05	up
9737	Grsf1	948.189	457.662	1683.98	3.67953	1.87952	5.09676e-06	0.000232008	up
9760	Gsk3a	778.328	205.282	1637.9	7.97878	2.99617	6.1408e-13	1.36582e-10	up
9766	Gsr	3113.15	1692.94	5243.46	3.09724	1.63098	6.37305e-05	0.00218286	up
9873	H1fx	130.759	50.6637	250.902	4.95229	2.3081	3.10332e-07	1.9268e-05	up
9924	H2afy2	251.753	107.787	467.701	4.33913	2.11741	3.87587e-06	0.000182093	up
9935	Habp4	378.869	134.568	745.321	5.53862	2.46953	2.82661e-08	2.24734e-06	up
9956	Hap1	124.057	50.3536	234.613	4.65931	2.22012	3.00384e-05	0.00111117	up
10029	Hdgfrp3	878.936	318.028	1720.3	5.40925	2.43543	6.97371e-09	6.25179e-07	up
10070	Hes1	178.75	42.3689	383.322	9.04725	3.17748	5.59897e-11	8.06389e-09	up
10216	Hmga1	553.745	325.807	895.653	2.74903	1.45892	0.000923451	0.0216058	up
10256	Hnrnpab	19385.1	7206.75	37652.6	5.22463	2.38533	8.87556e-09	7.87638e-07	up
10258	Hnrnpd	1554.16	495.909	3141.53	6.33488	2.66332	7.34478e-11	1.02425e-08	up
10259	Hnrnpdl	5295.94	3311.31	8272.89	2.49837	1.32099	0.00091421	0.0214754	up
10280	Hopx	100.767	42.2674	188.516	4.46008	2.15707	4.15421e-05	0.00148966	up
10294	Hoxa5	202.944	120.944	325.943	2.695	1.43029	0.00106146	0.0243484	up
10295	Hoxa6	41.4629	20.1067	73.4971	3.65535	1.87001	0.00179443	0.0372695	up
10350	Hras	577.286	95.6449	1299.75	13.5893	3.7644	3.48352e-17	2.11065e-14	up
10373	Hs6st2	51.9207	22.3816	96.2294	4.29949	2.10416	0.000813735	0.0193742	up
10501	Id1	235.44	82.0511	465.524	5.67359	2.50426	3.87948e-07	2.36689e-05	up
10521	Ier5	714.304	391.972	1197.8	3.05584	1.61157	0.000126864	0.00400002	up
10539	Ifit1bl1	84.8757	24.5979	175.292	7.12631	2.83315	6.88979e-08	4.94124e-06	up
10542	Ifit3	159.173	67.0736	297.322	4.43277	2.14821	4.66371e-06	0.000213401	up
10543	Ifit3b	69.4	15.8987	149.652	9.41285	3.23463	5.29588e-07	3.13313e-05	up
10613	Igfbp7	19.4495	1.32576	46.6351	35.1761	5.13652	3.08417e-07	1.9217e-05	up
10697	Il20rb	24.4751	9.78787	46.506	4.7514	2.24835	0.00251902	0.0489298	up
10753	Inafm1	654.84	327.045	1146.53	3.50573	1.80972	2.36653e-05	0.000915911	up
10759	Ing2	453.356	194.981	840.919	4.31283	2.10864	6.7033e-07	3.90012e-05	up
10779	Inpp5a	398.229	158.184	758.297	4.79377	2.26116	1.30652e-07	9.00272e-06	up
10816	Ipmk	634.07	226.022	1246.14	5.51335	2.46293	3.98645e-09	3.92222e-07	up
10886	Isg20l2	1573.92	1024.16	2398.55	2.34198	1.22773	0.00239734	0.0472238	up
10893	Isoc1	3969.97	1782.13	7251.74	4.06914	2.02472	8.82934e-07	4.98844e-05	up
10949	Itpka	55.1506	6.1794	128.607	20.8123	4.37936	2.01883e-09	2.16298e-07	up
10973	Jag1	53.8848	18.6258	106.773	5.73254	2.51917	3.24548e-06	0.000155385	up
11008	Jund	1367.99	408.78	2806.81	6.86632	2.77954	1.60856e-11	2.7177e-09	up
11037	Kbtbd11	89.2292	47.5777	151.706	3.18861	1.67293	0.000783055	0.0187965	up
11107	Kcnk12	92.6559	9.25181	217.762	23.5372	4.55687	5.05155e-18	3.69837e-15	up
11158	Kctd2	175.817	74.3547	328.011	4.41143	2.14125	1.93005e-06	9.88716e-05	up
11174	Kdm1a	1079.46	358.145	2161.44	6.0351	2.59338	4.21468e-10	5.03784e-08	up
11207	Khsrp	2487.59	1172.98	4459.49	3.80183	1.92669	9.10872e-07	5.12979e-05	up
11224	Kif1c	45.6892	22.1563	80.9885	3.65532	1.87	0.00193336	0.0396395	up
11247	Kif7	75.9281	30.5423	144.007	4.715	2.23726	3.69703e-06	0.000174625	up
11252	Kifc3	70.6947	34.8632	124.442	3.56944	1.8357	0.00108021	0.0246498	up
11276	Klf13	753.876	256.322	1500.21	5.85281	2.54913	9.03008e-10	9.9791e-08	up
11279	Klf16	263.424	75.4439	545.395	7.22914	2.85382	1.61266e-10	2.08353e-08	up
11281	Klf2	88.4236	19.3641	192.013	9.91591	3.30974	4.98504e-09	4.68407e-07	up
11288	Klf9	577.069	262.766	1048.52	3.99032	1.99651	2.07374e-06	0.000104443	up
11291	Klhdc2	1593.8	799.496	2785.25	3.48376	1.80065	1.46549e-05	0.00059607	up
11310	Klhl21	676.253	174.763	1428.49	8.17383	3.03101	3.69515e-13	9.0177e-11	up
11331	Klhl5	1244.93	426.301	2472.88	5.80078	2.53625	5.33558e-10	6.29205e-08	up
11422	Kras	1959.31	769.379	3744.2	4.86652	2.28289	3.40723e-08	2.66082e-06	up
11425	Kremen1	567.063	332.771	918.501	2.76016	1.46475	0.000179411	0.00545404	up
11473	Krt8	78.9148	38.0195	140.258	3.68911	1.88327	0.000599736	0.0151844	up
11474	Krt80	172.072	78.0325	313.131	4.01283	2.00462	2.52166e-05	0.000967424	up
11580	Lacc1	444.621	266.468	711.85	2.67143	1.41761	0.00107553	0.024575	up
11597	Lamb3	35.0431	6.58169	77.7353	11.8109	3.56204	1.11709e-06	6.17245e-05	up
11598	Lamc1	321.814	137	599.034	4.3725	2.12846	2.40878e-07	1.5447e-05	up
11601	Lamp1	3949.6	528.594	9081.1	17.1797	4.10263	1.41925e-21	2.26706e-18	up
11672	Lcn2	46.9112	8.58926	104.394	12.154	3.60336	2.2407e-10	2.81224e-08	up
11686	Ldb1	2613.94	1452.4	4356.25	2.99934	1.58465	8.24761e-05	0.00274467	up
11726	Lgals1	1710.75	440.636	3615.92	8.20614	3.0367	1.33445e-13	3.60732e-11	up
11741	Lgmn	108.406	28.8604	227.725	7.89057	2.98013	2.85422e-09	2.93284e-07	up
11797	Lincred1	1163.08	747.28	1786.77	2.39103	1.25763	0.00124217	0.0274622	up
11815	Lipt2	339.131	147.024	627.293	4.26661	2.09309	2.55109e-06	0.000123827	up
11835	Lmna	1243.44	602.445	2204.94	3.65999	1.87184	3.80657e-06	0.000179317	up
11836	Lmnb1	2488.34	982.471	4747.15	4.83185	2.27257	5.96528e-08	4.36733e-06	up
11839	Lmo1	142.84	38.5982	299.203	7.75172	2.95452	1.36797e-08	1.16682e-06	up
11862	Lor	87.5415	34.1212	167.672	4.914	2.2969	0.000294067	0.00829382	up
11904	Lrfn4	133.9	53.4045	254.644	4.76821	2.25345	9.22699e-07	5.1469e-05	up
11909	Lrig1	28.2893	10.1309	55.5269	5.48093	2.45442	0.000629991	0.0158137	up
11911	Lrig3	94.0302	33.8697	184.271	5.44059	2.44376	4.08071e-06	0.000189688	up
11925	Lrp5	116.572	49.6039	217.023	4.37513	2.12933	4.64185e-06	0.000212957	up
11927	Lrp8	539.552	323.467	863.68	2.67007	1.41688	0.00059528	0.0151151	up
11967	Lrrc47	316.722	115.671	618.3	5.34535	2.41828	1.76981e-08	1.46685e-06	up
11979	Lrrc6	7.63382	0.350212	18.5592	52.9943	5.72776	0.000853962	0.0202223	up
11990	Lrrc75a	263.888	71.2571	552.834	7.7583	2.95574	4.23594e-11	6.40948e-09	up
11995	Lrrc8d	1140.27	549.871	2025.86	3.68426	1.88137	4.03416e-06	0.000188522	up
12027	Lsm14b	88.4882	31.7628	173.576	5.46477	2.45016	1.95022e-06	9.96141e-05	up
12037	Lsr	502.41	281.726	833.436	2.95832	1.56478	0.000156129	0.00482982	up
12044	Ltb4r2	48.7625	27.609	80.4927	2.91545	1.54372	0.00237095	0.0468089	up
12051	Ltf	141.425	21.2029	321.759	15.1752	3.92364	4.2586e-15	1.49656e-12	up
12149	Maff	238.735	147.198	376.04	2.55466	1.35313	0.00253083	0.0490288	up
12201	Man1c1	293.947	108.015	572.844	5.30337	2.40691	1.55465e-08	1.30702e-06	up
12218	Map10	114.391	54.7523	203.85	3.72313	1.89652	0.000101537	0.00327359	up
12234	Map3k10	342.639	116.143	682.383	5.87535	2.55467	4.64413e-09	4.48363e-07	up
12242	Map3k3	805.349	381.772	1440.71	3.77376	1.916	1.40202e-06	7.48781e-05	up
12246	Map3k7	949.064	365.124	1824.98	4.99824	2.32142	1.64221e-08	1.37406e-06	up
12259	Map7d1	581.568	167.252	1203.04	7.19298	2.84659	9.90168e-12	1.73982e-09	up
12262	Mapk1	5820.45	3431.36	9404.1	2.74064	1.45451	0.000407434	0.0109298	up
12264	Mapk11	168.506	74.2161	309.941	4.1762	2.06219	2.67597e-05	0.00101348	up
12267	Mapk14	5691.06	2888.53	9894.85	3.42557	1.77635	1.00447e-05	0.000428389	up
12281	Mapkapk2	2219.68	672.346	4540.67	6.75348	2.75563	1.20665e-11	2.05844e-09	up
12309	Mark3	706.356	283.599	1340.49	4.72672	2.24084	6.13548e-08	4.43648e-06	up
12328	Matn1	17.9452	5.60339	36.4579	6.50639	2.70186	1.5622e-06	8.21838e-05	up
12336	Maz	1458.38	861.445	2353.79	2.73237	1.45015	0.000201895	0.00605376	up
12382	Mcl1	2799.95	1482.97	4775.4	3.22015	1.68713	3.35856e-05	0.00123459	up
12392	Mcm9	535.909	286.454	910.092	3.17709	1.66771	6.1989e-05	0.0021357	up
12393	Mcmbp	2179.75	568.807	4596.16	8.08036	3.01442	5.30115e-13	1.19419e-10	up
12411	Mcur1	1181.12	395.215	2359.99	5.9714	2.57807	3.81242e-10	4.58822e-08	up
12441	Med14	1536.19	880.185	2520.21	2.86327	1.51766	0.000101535	0.00327359	up
12495	Mesdc1	365.717	107.235	753.439	7.02605	2.81271	4.26788e-11	6.40948e-09	up
12505	Metrn	659.633	366.437	1099.43	3.00031	1.58511	0.000176812	0.00538433	up
12549	Mfhas1	151.028	67.2415	276.708	4.11514	2.04094	8.13323e-06	0.000356381	up
12572	Mgam	51.234	10.6549	112.103	10.5213	3.39524	5.30983e-08	3.95335e-06	up
12578	Mgat4b	1937.22	469.092	4139.41	8.82429	3.14148	4.27233e-14	1.23064e-11	up
13066	Mir3960	8.88698	1.07419	20.6062	19.1829	4.26175	0.000403609	0.0108438	up
13832	Mknk2	1794.62	965.438	3038.4	3.14717	1.65406	2.6763e-05	0.00101348	up
13842	Mlf1	231.16	133.922	377.016	2.81518	1.49323	0.00218233	0.0434267	up
13859	Mlycd	570.619	73.0552	1316.96	18.027	4.17208	1.11611e-20	1.63426e-17	up
13892	Mmp9	22.7598	4.61198	49.9815	10.8373	3.43794	4.79846e-07	2.86781e-05	up
13918	Mocs3	122.999	13.7037	286.943	20.9391	4.38812	7.81069e-18	5.27853e-15	up
13922	Mogs	1129.16	336.913	2317.54	6.87874	2.78214	2.72707e-11	4.35612e-09	up
13969	Mpp6	2507.75	675.357	5256.35	7.78308	2.96034	1.63854e-12	3.23493e-10	up
13979	Mpv17l	71.4315	35.603	125.174	3.51583	1.81387	0.00122379	0.0272192	up
13992	Mreg	5.26079	0.350212	12.6267	36.0543	5.1721	0.000314789	0.00877962	up
14095	Mrps30	1850.11	1164.21	2878.97	2.4729	1.30621	0.00189623	0.0390147	up
14106	Mrs2	297.554	100.323	593.401	5.9149	2.56435	5.59052e-09	5.17005e-07	up
14126	Msantd2	413.315	253.746	652.669	2.57214	1.36297	0.000923206	0.0216058	up
14162	Mt1	1363.04	622.947	2473.18	3.97013	1.98919	2.92271e-06	0.000141085	up
14163	Mt2	147.468	73.1795	258.901	3.53789	1.82289	0.000556507	0.0143589	up
14173	Mtch1	1517.93	242.55	3431.01	14.1456	3.82228	5.02678e-19	5.52035e-16	up
14283	Mx1	81.0621	37.9115	145.788	3.84548	1.94317	0.000214734	0.00635201	up
14288	Mxi1	589.774	356.454	939.753	2.63639	1.39857	0.000815235	0.0193836	up
14356	Myo1b	40.8543	18.3692	74.5819	4.06016	2.02154	0.00254878	0.049268	up
14411	Naa30	858.079	461.575	1452.84	3.14756	1.65424	5.13601e-05	0.0018049	up
14429	Nadk2	2090.11	1366.09	3176.13	2.32498	1.21722	0.00259042	0.0499629	up
14447	Nanos1	110.517	24.1427	240.078	9.94412	3.31384	8.67717e-11	1.19114e-08	up
14620	Nek6	1408.38	755.8	2387.25	3.15857	1.65927	4.87316e-05	0.00171699	up
14639	Neto2	447.161	163.037	873.347	5.35674	2.42136	2.76302e-08	2.20677e-06	up
14644	Neurl1a	32.0505	7.11983	69.4466	9.75398	3.28599	6.83086e-09	6.15513e-07	up
14674	Nfil3	136.7	39.0719	283.143	7.24672	2.85733	1.94546e-08	1.58994e-06	up
14699	Ngp	142.934	31.5318	310.037	9.83251	3.29756	4.89477e-11	7.22739e-09	up
14712	Nhsl2	316.593	186.492	511.745	2.74406	1.45631	0.000580984	0.0148379	up
14756	Nkx2-3	1012.29	389.43	1946.59	4.99855	2.32151	1.83555e-08	1.50712e-06	up
14843	Nol9	1643.85	769.005	2956.11	3.84407	1.94263	1.84741e-06	9.54731e-05	up
14856	Nos1ap	234.463	125.799	397.459	3.15949	1.65969	9.56546e-05	0.00311827	up
14869	Nova2	51.043	18.5107	99.8416	5.39373	2.43128	0.000430245	0.0114398	up
14877	Npas2	53.8618	13.9859	113.676	8.12789	3.02288	3.60307e-07	2.21362e-05	up
14947	Nr2f6	584.573	163.616	1216.01	7.43211	2.89377	3.64308e-11	5.71541e-09	up
14958	Nrarp	414.979	90.6955	901.403	9.93879	3.31307	8.07773e-14	2.25292e-11	up
14966	Nrep	86.4892	38.9034	157.868	4.05794	2.02075	0.000174778	0.00533164	up
14989	Nrtn	60.1839	26.9028	110.106	4.09273	2.03306	0.00188841	0.0388995	up
15004	Nsmce4a	3029.21	830.801	6326.82	7.61533	2.92891	2.9254e-12	5.6486e-10	up
15019	Nt5dc2	2020.43	829.458	3806.88	4.5896	2.19837	1.14003e-07	7.98067e-06	up
15142	Oaf	176.412	25.2424	403.166	15.9718	3.99745	3.68982e-15	1.35071e-12	up
15183	Odc1	2711.23	748.919	5654.69	7.55046	2.91657	4.55824e-12	8.43082e-10	up
15200	Ogfrl1	1401.76	888.077	2172.3	2.44607	1.29046	0.00175476	0.0366621	up
15209	Olfm1	20.9943	3.20618	47.6764	14.8702	3.89435	4.59916e-05	0.00164252	up
15212	Olfm4	12.0087	0	30.0219	Inf	Inf	1.59099e-06	8.34488e-05	up
15978	Olfr56	29.2079	9.03317	59.47	6.58352	2.71886	0.000923379	0.0216058	up
16380	Orai1	1738.31	1128.6	2652.87	2.35058	1.23302	0.00255554	0.0493443	up
16441	Otud3	73.2285	15.1259	160.382	10.6031	3.40642	4.40037e-10	5.22426e-08	up
16443	Otud5	1692.11	973.369	2770.23	2.84603	1.50895	0.000223	0.00656338	up
16448	Otulin	381.982	75.6525	841.476	11.1229	3.47546	5.08869e-15	1.7532e-12	up
16467	Oxsr1	601.693	351.37	977.177	2.78105	1.47563	0.00021206	0.0062835	up
16487	P3h3	342.232	206.989	545.097	2.63345	1.39696	0.00122873	0.0272602	up
16502	Pabpn1	3416.21	2013.77	5519.87	2.74106	1.45473	0.000277828	0.00790706	up
16537	Pald1	51.063	21.4018	95.5548	4.46481	2.1586	0.00104474	0.0240276	up
16543	Pam	248.272	104.111	464.512	4.46169	2.15759	1.54486e-06	8.15156e-05	up
16549	Pank1	606.521	371.495	959.06	2.58163	1.36828	0.000870663	0.0205901	up
16560	Papd5	588.732	362.856	927.545	2.55623	1.35402	0.00102648	0.023732	up
16581	Pard6b	139.446	38.8212	290.383	7.48	2.90304	2.9844e-09	3.04711e-07	up
16592	Parp12	1095.45	188.554	2455.81	13.0244	3.70315	7.34025e-18	5.15902e-15	up
16614	Pawr	108.312	5.20881	262.967	50.4851	5.65779	2.44225e-17	1.58936e-14	up
16626	Paxip1	2095.21	1063.31	3643.07	3.42616	1.77659	9.22473e-06	0.000395336	up
16644	Pcbp4	389.416	249.787	598.859	2.39748	1.26152	0.00254006	0.0491535	up
16809	Pdgfb	153.33	89.4407	249.164	2.7858	1.47809	0.000727659	0.0177087	up
16850	Pdxp	159.888	49.3048	325.762	6.6071	2.72402	2.65236e-09	2.75767e-07	up
16890	Perp	268.403	115.858	497.22	4.29162	2.10152	2.23227e-06	0.00011065	up
16910	Pex6	1051.25	228.792	2284.94	9.98699	3.32005	2.2704e-15	8.86517e-13	up
16956	Pgp	1928.11	1130.41	3124.66	2.76418	1.46685	0.000424148	0.0113435	up
16976	Phf10	897.85	551.186	1417.85	2.57235	1.36309	0.0013194	0.0287991	up
17007	Phlda3	556.794	208.131	1079.79	5.18802	2.37518	9.41926e-09	8.27529e-07	up
17030	Pi4k2a	328.989	161.239	580.614	3.60096	1.84838	1.25607e-05	0.000521761	up
17044	Piezo1	816.547	507.218	1280.54	2.52463	1.33607	0.00021869	0.00644731	up
17159	Pkn1	1616.74	820.99	2810.37	3.42315	1.77532	7.16944e-06	0.000318228	up
17171	Pla2g12a	777.039	221.265	1610.7	7.27951	2.86384	1.97731e-11	3.27767e-09	up
17215	Plaur	577.379	258.087	1056.32	4.09287	2.03311	2.09851e-06	0.000105051	up
17227	Plcg1	1182.75	655.188	1974.1	3.01303	1.59121	3.67382e-05	0.00133373	up
17246	Plek2	115.491	49.0728	215.118	4.38366	2.13214	0.00010477	0.00336547	up
17289	Plk3	128.255	15.0745	298.025	19.7701	4.30525	1.79905e-15	7.18436e-13	up
17298	Plp2	1077.87	656.746	1709.55	2.60306	1.38021	0.000968542	0.0225407	up
17322	Pm20d2	98.0957	38.7348	187.137	4.83124	2.27239	2.48808e-06	0.000121102	up
17360	Pnp2	147.821	56.9887	284.069	4.98466	2.3175	4.46796e-06	0.000206054	up
17370	Pnrc1	2463.12	1313.46	4187.61	3.18823	1.67276	4.64061e-05	0.00165396	up
17436	Pom121	1036.84	510.867	1825.79	3.5739	1.8375	1.53087e-06	8.1021e-05	up
17457	Postn	52.6842	13.6945	111.169	8.11779	3.02109	9.43679e-05	0.00309354	up
17486	Ppapdc2	356.701	60.0284	801.71	13.3555	3.73936	3.98043e-17	2.33134e-14	up
17500	Ppfia1	1007	652.262	1539.1	2.35964	1.23857	0.00149731	0.0319674	up
17524	Ppm1a	565.883	275.614	1001.29	3.63294	1.86114	5.33557e-06	0.000241627	up
17526	Ppm1d	645.523	196.108	1319.64	6.72917	2.75043	7.33809e-11	1.02425e-08	up
17577	Ppp1r3f	83.607	37.7286	152.425	4.04003	2.01436	9.93055e-05	0.00321937	up
17585	Ppp2ca	5009.62	547.459	11702.9	21.3767	4.41797	2.49312e-24	7.3011e-21	up
17593	Ppp2r2d	402.029	197.8	708.373	3.58126	1.84047	2.64071e-05	0.00100433	up
17603	Ppp3ca	1957.2	1183.95	3117.07	2.63276	1.39658	0.000482769	0.0126419	up
17605	Ppp3cc	136.878	40.9873	280.715	6.84883	2.77586	2.92951e-08	2.30827e-06	up
17615	Ppp6r1	7358.54	3645.87	12927.5	3.5458	1.82611	4.05878e-06	0.000189169	up
17621	Pptc7	791.89	400.35	1379.2	3.44499	1.7845	1.37476e-05	0.000563408	up
17650	Prdm11	57.9175	28.5073	102.033	3.57919	1.83963	0.000274337	0.00783802	up
17694	Prkaca	638.447	103.749	1440.49	13.8844	3.7954	2.92184e-18	2.44474e-15	up
17702	Prkar2a	606.765	203.205	1212.1	5.96493	2.57651	7.97773e-10	9.04366e-08	up
17705	Prkcb	272.8	150.661	456.009	3.02671	1.59775	0.000275926	0.00787061	up
17923	Psip1	5251.69	1739.22	10520.4	6.04894	2.59668	3.79213e-10	4.58822e-08	up
18017	Ptgir	48.6876	12.6981	102.672	8.0856	3.01535	2.2928e-06	0.000112848	up
18030	Ptk2	817.113	463.829	1347.04	2.90417	1.53813	0.000199712	0.00600879	up
18037	Ptov1	2187.29	784.696	4291.17	5.46858	2.45117	2.12276e-09	2.24693e-07	up
18059	Ptpn9	553.242	255.852	999.327	3.90587	1.96565	1.72185e-06	8.97764e-05	up
18060	Ptpra	2538.15	944.432	4928.74	5.21873	2.3837	3.676e-09	3.66994e-07	up
18072	Ptprn	41.6279	8.74152	90.9574	10.4052	3.37923	1.63924e-05	0.000657604	up
18095	Pura	368.007	214.178	598.751	2.79558	1.48315	0.000267464	0.00769168	up
18104	Pvalb	19.8212	0.423094	48.9184	115.621	6.85326	5.97391e-05	0.00207037	up
18110	Pvt1	289.129	143.458	507.635	3.53855	1.82316	1.81907e-05	0.000721509	up
18175	Rab12	233.228	135.593	379.68	2.80015	1.4855	0.000660616	0.0163476	up
18181	Rab19	102.945	48.5171	184.587	3.80457	1.92773	0.000387074	0.0104635	up
18202	Rab34	175.314	90.6528	302.306	3.33477	1.73759	0.000246026	0.00713352	up
18203	Rab35	258.718	144.549	429.972	2.97457	1.57268	0.000359106	0.00982842	up
18248	Rac1	5317.15	1077.21	11677.1	10.8401	3.43831	1.7835e-16	7.76886e-14	up
18291	Ralgds	636.001	394.254	998.622	2.53294	1.34081	0.0010989	0.0250114	up
18297	Ramp2	146.857	71.4804	259.921	3.63626	1.86246	0.000782866	0.0187965	up
18322	Rapgef5	79.3321	18.3792	170.761	9.29101	3.21584	3.01746e-09	3.04711e-07	up
18334	Rasa1	1891.48	657.09	3743.05	5.69641	2.51005	8.97608e-10	9.9791e-08	up
18339	Rasal2	175.061	76.7817	322.481	4.19997	2.07038	1.16414e-05	0.000490531	up
18353	Rasip1	264.641	66.3647	562.055	8.46919	3.08222	1.58373e-10	2.06131e-08	up
18363	Rassf3	323.862	140.946	598.236	4.24443	2.08557	5.9528e-07	3.47497e-05	up
18399	Rbm15b	332.473	129.05	637.608	4.94077	2.30474	5.55101e-08	4.09819e-06	up
18432	Rbms1	580.846	327.96	960.174	2.92772	1.54978	0.000245266	0.00712519	up
18447	Rbpms	2320.95	979.528	4333.07	4.42363	2.14523	2.65374e-07	1.68335e-05	up
18535	Retnlg	9.8372	2.29415	21.1518	9.21986	3.20475	3.33392e-05	0.0012281	up
18576	Rgmb	78.293	18.9124	167.364	8.84943	3.14558	3.99566e-09	3.92222e-07	up
18611	Rhbdl2	81.7073	26.6719	164.26	6.15856	2.62259	1.62769e-05	0.000654465	up
18624	Rhobtb3	1126.94	670.671	1811.35	2.70081	1.43339	0.000245333	0.00712519	up
18626	Rhod	133.165	64.7813	235.74	3.63901	1.86355	6.47047e-05	0.00221192	up
18719	Rmi2	418.059	141.75	832.523	5.87317	2.55414	1.11689e-08	9.62004e-07	up
18728	Rnase10	49.8061	19.4271	95.3746	4.90936	2.29553	0.00117626	0.0264636	up
18749	Rnf103	324.655	111.181	644.867	5.80016	2.53609	4.72671e-09	4.53841e-07	up
18750	Rnf11	1168.92	256.629	2537.36	9.88726	3.30557	8.083e-15	2.67974e-12	up
18761	Rnf126	770.485	458.279	1238.79	2.70314	1.43464	0.00042234	0.0113124	up
18764	Rnf130	2425.54	1435.52	3910.58	2.72415	1.44581	0.000344099	0.00948912	up
18777	Rnf149	485.109	235.951	858.844	3.63992	1.86391	9.18671e-06	0.000394669	up
18795	Rnf187	5191.25	599.873	12078.3	20.1348	4.33162	9.58677e-24	2.40642e-20	up
18807	Rnf220	3379.28	2114.56	5276.35	2.49524	1.31918	0.000991199	0.0230071	up
19026	Rrm2	6320.23	3965.21	9852.75	2.4848	1.31313	0.00112496	0.0255383	up
19038	Rrs1	2259.29	1127.48	3957	3.5096	1.81131	1.4513e-05	0.000591665	up
19082	Rtn4r	13.1979	1.97686	30.0295	15.1905	3.9251	8.39469e-06	0.000366923	up
19091	Rufy1	861.838	527.512	1363.33	2.58445	1.36986	0.00113874	0.0257514	up
19093	Rufy3	522.713	246.915	936.408	3.79243	1.92312	3.45307e-06	0.000164177	up
19131	S100a4	1488.76	324.942	3234.48	9.95401	3.31528	1.92082e-14	5.92118e-12	up
19133	S100a6	3147.13	982.114	6394.65	6.5111	2.7029	1.24794e-10	1.64869e-08	up
19135	S100a8	212.173	75.1226	417.749	5.5609	2.47532	2.12694e-07	1.3766e-05	up
19136	S100a9	214.919	72.4445	428.631	5.91667	2.56479	3.44998e-08	2.68228e-06	up
19187	Sap30l	136.069	77.8433	223.407	2.86996	1.52103	0.00107453	0.024575	up
19216	Sbk1	346.514	107.033	705.735	6.5936	2.72107	9.68371e-11	1.31901e-08	up
19239	Scara3	95.8411	20.7414	208.491	10.0519	3.3294	2.04851e-07	1.33312e-05	up
19244	Scarf2	7.99254	0	19.9814	Inf	Inf	0.000114999	0.00366059	up
19295	Sclt1	422.215	177.023	790.002	4.4627	2.15792	4.6974e-07	2.81699e-05	up
19303	Scn1b	39.3693	7.90745	86.562	10.9469	3.45245	1.03255e-08	9.0263e-07	up
19342	Sdc1	493.906	250.695	858.723	3.42537	1.77626	2.59342e-05	0.00098848	up
19344	Sdc3	164.892	42.9866	347.751	8.08974	3.01609	4.51041e-11	6.71631e-09	up
19401	Sec63	1439.85	741.445	2487.46	3.35488	1.74626	2.68531e-05	0.0010147	up
19409	Sel1l3	67.5613	29.8709	124.097	4.15444	2.05466	0.000636943	0.0159144	up
19416	Selo	315.67	138.217	581.85	4.2097	2.07372	1.96721e-06	0.000100191	up
19417	Selp	2630.28	1623.19	4140.91	2.5511	1.35112	0.00113321	0.0256923	up
19425	Sema3f	48.7234	13.0926	102.17	7.80363	2.96415	2.38261e-06	0.000116615	up
19454	Sept10	69.3872	24.0227	137.434	5.72101	2.51627	0.000295912	0.00833249	up
19552	Set	6618	3614.33	11123.5	3.07762	1.62181	5.45554e-05	0.00190197	up
19584	Sfpq	3045.98	1454.68	5432.93	3.73479	1.90103	1.42345e-06	7.57921e-05	up
19586	Sfrp1	124.84	34.2922	260.662	7.60121	2.92623	1.76053e-08	1.46608e-06	up
19593	Sft2d3	215.505	102.267	385.361	3.76818	1.91387	1.79823e-05	0.000716477	up
19620	Sgpp1	1080.61	281.966	2278.59	8.08109	3.01455	7.59182e-13	1.64686e-10	up
19630	Sh2b3	1836.01	499.46	3840.83	7.68998	2.94298	6.37325e-13	1.3998e-10	up
19642	Sh3bgrl2	400.825	153.263	772.168	5.03818	2.3329	1.75488e-07	1.16799e-05	up
19649	Sh3d19	247.92	128.41	427.185	3.32674	1.73411	9.46946e-05	0.00309847	up
19653	Sh3gl3	63.1723	4.19813	151.634	36.1193	5.1747	4.51665e-13	1.0603e-10	up
19688	Shisa8	1587.36	292.491	3529.68	12.0677	3.59307	9.73246e-17	4.84583e-14	up
19700	Shroom3	140.822	45.8059	283.346	6.18579	2.62896	4.56383e-08	3.47147e-06	up
19704	Siah1a	497.26	189.608	958.737	5.05642	2.33812	3.74624e-08	2.87446e-06	up
19706	Siah2	259.378	56.0609	564.354	10.0668	3.33153	1.50184e-13	3.93863e-11	up
19730	Sipa1l2	16.6955	4.07593	35.6248	8.74028	3.12768	0.000117176	0.00370974	up
19755	Skap1	49.4813	20.6141	92.7821	4.50089	2.17021	0.00215777	0.0432316	up
19779	Slain1	371.806	228.822	586.281	2.56217	1.35736	0.00127405	0.0279828	up
19800	Slc12a4	422.182	268.447	652.785	2.43171	1.28197	0.00208297	0.0420689	up
19912	Slc25a28	550.515	254.535	994.486	3.90706	1.96608	2.0215e-06	0.000102362	up
19918	Slc25a33	265.225	53.8728	582.252	10.8079	3.43402	4.52579e-13	1.0603e-10	up
20007	Slc35e1	528.567	296.203	877.112	2.96118	1.56617	0.000114704	0.00365782	up
20017	Slc35g1	714.283	156.24	1551.35	9.92923	3.31168	3.72113e-14	1.08973e-11	up
20027	Slc37a3	126.503	72.3428	207.743	2.87165	1.52188	0.00253047	0.0490288	up
20063	Slc44a1	77.6371	40.9515	132.666	3.23958	1.69581	0.000467715	0.0123027	up
20087	Slc4a8	76.5315	37.8541	134.548	3.55437	1.8296	0.00178175	0.0370937	up
20137	Slc7a5	1785.78	1154.13	2733.26	2.36824	1.24382	0.00124253	0.0274622	up
20170	Slco3a1	2379.99	1496.02	3705.94	2.4772	1.30871	0.00146341	0.0313581	up
20182	Slfn4	5.00837	0.700424	11.4703	16.3762	4.03353	0.000267956	0.00769324	up
20218	Smad6	160.745	75.4548	288.681	3.82588	1.93579	2.76359e-05	0.00103981	up
20222	Smap1	270.311	156.636	440.824	2.81431	1.49278	0.000573138	0.0146802	up
20227	Smarca5	2553.27	1008.67	4870.18	4.82832	2.27152	3.72361e-08	2.87446e-06	up
20228	Smarca5-ps	130.12	55.9344	241.399	4.31575	2.10961	1.2712e-05	0.000526799	up
20235	Smarcd2	4934.53	2813.02	8116.78	2.88543	1.52879	0.000192774	0.00584374	up
20303	Smpdl3b	101.873	50.1744	179.422	3.57597	1.83833	0.001361	0.0295966	up
20313	Smurf1	269.24	120.953	491.671	4.06498	2.02325	7.87207e-07	4.49091e-05	up
20350	Snhg4	885.792	489.469	1480.28	3.02425	1.59658	0.000148544	0.00462779	up
20489	Snta1	29.6755	1.7253	71.6009	41.5007	5.37506	8.33265e-10	9.32566e-08	up
20491	Sntb2	77.3931	37.4466	137.313	3.66689	1.87456	0.000140398	0.00438176	up
20507	Snx18	826.738	222.607	1732.93	7.78472	2.96064	1.18761e-12	2.42644e-10	up
20513	Snx24	285.196	130.013	517.97	3.98399	1.99421	8.72483e-06	0.000379465	up
20519	Snx31	254.26	136.989	430.166	3.14015	1.65083	0.000337187	0.00934497	up
20551	Sorcs2	32.0057	2.87458	75.7025	26.3352	4.71892	2.8356e-07	1.78582e-05	up
20567	Sox12	278.547	114.128	525.176	4.60163	2.20214	1.89401e-07	1.24643e-05	up
20568	Sox13	192.477	100.66	330.202	3.28037	1.71386	7.92172e-05	0.00264123	up
20578	Sox4	2381.9	791.122	4768.06	6.02696	2.59143	1.80089e-10	2.30974e-08	up
20582	Sox7	15.8377	1.75106	36.9677	21.1116	4.39996	0.00211849	0.0426392	up
20609	Spag17	89.4661	43.5533	158.335	3.63544	1.86213	0.00118377	0.0265967	up
20724	Spire2	76.9262	16.6539	167.335	10.0478	3.3288	2.24837e-08	1.82056e-06	up
20738	Spp1	276.201	105.353	532.471	5.05415	2.33747	9.66932e-07	5.37657e-05	up
20769	Spry4	188.205	100.636	319.559	3.1754	1.66694	0.00032921	0.00915277	up
20807	Srf	631.068	155.608	1344.26	8.63876	3.11082	1.39175e-13	3.70522e-11	up
20844	Srsf2	10106.2	1790.16	22580.3	12.6136	3.6569	3.84209e-18	2.93519e-15	up
20850	Srsf9	3278.38	626.828	7255.71	11.5753	3.53297	7.74215e-17	4.12234e-14	up
20886	Ssx2ip	1296.9	829.301	1998.31	2.40963	1.26881	0.00252015	0.0489298	up
20903	St3gal5	667.568	307.633	1207.47	3.92504	1.97271	3.45715e-06	0.000164177	up
20923	Stab1	15.492	1.9697	35.7755	18.1629	4.18292	0.000242241	0.00705872	up
20970	Stim2	407.486	158.628	780.774	4.92205	2.29926	5.51726e-08	4.09046e-06	up
20992	Stk39	220.175	41.9242	487.552	11.6294	3.5397	9.20788e-14	2.52799e-11	up
21024	Strn3	1644.78	706.552	3052.13	4.31976	2.11095	1.58735e-07	1.06455e-05	up
21061	Suds3	613.744	126.142	1345.15	10.6637	3.41464	4.06682e-15	1.45833e-12	up
21068	Sulf2	205.992	44.0492	448.906	10.191	3.34922	1.49336e-14	4.77089e-12	up
21117	Suv39h2	598.081	340.991	983.717	2.88488	1.52851	0.000535883	0.0138674	up
21120	Suz12	1343.91	783.139	2185.06	2.79013	1.48033	0.000165184	0.00505653	up
21131	Svop	4.48181	0	11.2045	Inf	Inf	1.00843e-05	0.000429034	up
21208	Syt9	46.259	18.5957	87.7541	4.71907	2.2385	0.00178712	0.0371615	up
21253	Taf10	1298.83	184.978	2969.62	16.0539	4.00485	7.6145e-20	9.55674e-17	up
21265	Taf4b	428.227	178.726	802.479	4.49	2.16672	3.08299e-07	1.9217e-05	up
21266	Taf5	468.962	142.345	958.889	6.73639	2.75198	2.14635e-10	2.73286e-08	up
21276	Tagap1	1033.12	428.509	1940.03	4.52741	2.17869	1.37089e-07	9.37273e-06	up
21296	Tapt1	1655.4	1002.38	2634.94	2.62868	1.39434	0.000589894	0.0150218	up
21302	Tarsl2	690.358	355.614	1192.47	3.35328	1.74557	4.66891e-05	0.00166068	up
21390	Tbkbp1	358.027	181.862	622.274	3.42168	1.7747	2.89982e-05	0.00107722	up
21442	Tcf15	962.771	79.1545	2288.2	28.908	4.8534	2.0417e-25	8.96867e-22	up
21452	Tcf7l1	102.543	43.925	190.469	4.33625	2.11645	2.8274e-05	0.00105408	up
21544	Tesc	26.6076	10.4883	50.7865	4.84221	2.27566	0.000617383	0.0155639	up
21546	Tesk1	219.427	134.114	347.397	2.59032	1.37313	0.00144387	0.0311291	up
21683	Thy1	57.5739	25.9523	105.006	4.04612	2.01654	0.00246406	0.0481601	up
21699	Tigd5	85.0264	21.1574	180.83	8.54691	3.0954	4.97929e-09	4.68407e-07	up
21720	Timp2	867.891	229.5	1825.48	7.95417	2.99171	9.19615e-13	1.94681e-10	up
21727	Tipin	5126.7	3237.21	7960.92	2.45919	1.29818	0.0012177	0.027187	up
21734	Tk1	3038.66	1790.73	4910.56	2.74222	1.45534	0.000378873	0.0102893	up
21744	Tle1	497.757	240	884.393	3.68497	1.88165	9.98915e-06	0.000427054	up
21773	Tm4sf1	278.918	77.3626	581.252	7.51334	2.90945	6.55e-09	5.93248e-07	up
21784	Tm9sf3	10551.2	5776.45	17713.4	3.06649	1.61659	6.19778e-05	0.0021357	up
21818	Tmed7	1117.68	612.303	1875.74	3.06342	1.61514	9.08575e-05	0.00300201	up
21842	Tmem121	314.912	146.585	567.401	3.87079	1.95263	1.03322e-05	0.000437462	up
21878	Tmem158	346.946	35.9873	813.385	22.602	4.49838	1.2801e-21	2.24927e-18	up
21880	Tmem160	1434.39	891.543	2248.67	2.52222	1.33469	0.00145569	0.0312307	up
21883	Tmem163	61.8816	26.3759	115.14	4.36534	2.12609	0.000306298	0.00858367	up
21885	Tmem165	1966.47	326.706	4426.12	13.5477	3.75998	2.19467e-18	1.92813e-15	up
21893	Tmem171	36.8451	2.62796	88.1707	33.551	5.06828	2.59839e-09	2.71764e-07	up
21916	Tmem189	1099.55	615.645	1825.41	2.96504	1.56805	0.000167256	0.00511105	up
21965	Tmem238	559.769	81.366	1277.37	15.6991	3.97261	8.13729e-19	8.41061e-16	up
21970	Tmem243	91.7237	23.5617	193.967	8.23228	3.04129	4.84729e-09	4.60388e-07	up
21971	Tmem245	491.53	278.216	811.502	2.91681	1.54439	0.000135399	0.00424081	up
21974	Tmem248	1853.94	1016.92	3109.47	3.05774	1.61247	0.000100086	0.00323869	up
22018	Tmem51	66.2175	28.7232	122.459	4.26342	2.09201	0.000568005	0.0146126	up
22036	Tmem65	286.133	122.64	531.373	4.33278	2.11529	7.72756e-07	4.42283e-05	up
22112	Tnf	46.4274	18.7996	87.8691	4.674	2.22466	0.00095564	0.02227	up
22122	Tnfrsf11a	56.667	16.0708	117.561	7.31524	2.8709	1.19093e-05	0.000499424	up
22124	Tnfrsf12a	262.82	154.584	425.174	2.75043	1.45966	0.00151143	0.0322296	up
22150	Tnfsf8	14.0806	2.81589	30.9776	11.001	3.45956	0.000680598	0.0167256	up
22166	Tnnc2	35.8384	2.55508	85.7634	33.5658	5.06892	6.15955e-06	0.000275393	up
22168	Tnni2	69.8006	22.0829	141.377	6.40211	2.67855	8.52011e-06	0.000371481	up
22173	Tnnt3	37.6644	3.70216	88.6077	23.9341	4.58099	1.44778e-06	7.68546e-05	up
22212	Top2b	4520.4	1893.75	8460.37	4.46751	2.15947	4.7354e-08	3.58645e-06	up
22248	Tpm4	1554.01	801.679	2682.51	3.34612	1.74249	1.84001e-05	0.000728171	up
22265	Tpst1	1036.94	590.393	1706.76	2.89089	1.53151	0.000231286	0.00678453	up
22287	Trak1	583.486	331.534	961.415	2.8999	1.536	7.32668e-05	0.00248048	up
22296	Trappc10	349.598	190.472	588.287	3.08857	1.62694	7.83274e-05	0.00261851	up
22308	Trappc8	861.085	497.984	1405.74	2.82286	1.49716	0.000160312	0.00493318	up
22341	Trim16	519.111	328.307	805.317	2.45294	1.29451	0.00133669	0.0291041	up
22350	Trim28	3101.81	1913.82	4883.8	2.55186	1.35155	0.000654863	0.0162523	up
22387	Trim62	302.558	121.614	573.973	4.71962	2.23867	2.13099e-07	1.3766e-05	up
22390	Trim66	26.3164	5.79407	57.0998	9.85488	3.30084	0.000115725	0.00367041	up
22394	Trim7	116.632	68.8687	188.278	2.73387	1.45094	0.00205435	0.0415863	up
22398	Trim8	2694.92	1355.3	4704.34	3.47106	1.79538	8.80349e-06	0.000381867	up
22450	Trpc1	26.7329	5.79407	58.1412	10.0346	3.32691	5.31798e-05	0.00186512	up
22486	Tsc22d2	695.378	425.944	1099.53	2.58139	1.36815	0.00058272	0.0148606	up
22524	Tspan33	138.794	44.8976	279.638	6.22834	2.63885	1.05353e-08	9.16412e-07	up
22526	Tspan5	851.306	257.028	1742.72	6.78028	2.76135	4.20304e-11	6.40948e-09	up
22565	Ttc19	408.288	140.798	809.523	5.74955	2.52345	6.11596e-09	5.56806e-07	up
22587	Ttc39a	241.173	123.217	418.107	3.39326	1.76267	0.000162826	0.00499579	up
22588	Ttc39aos1	74.4381	28.6433	143.13	4.997	2.32106	0.000237516	0.00694407	up
22609	Ttll11	17.4955	4.4519	37.0609	8.32474	3.05741	0.000365793	0.00996488	up
22625	Ttyh2	79.4986	40.702	137.693	3.38296	1.75829	0.000481192	0.0126195	up
22644	Tubb6	725.064	337.18	1306.89	3.87593	1.95454	4.37957e-06	0.000202509	up
22702	Tyro3	151.108	83.2042	252.964	3.04028	1.6042	0.0019277	0.0395696	up
22705	Tysnd1	1257.98	154.559	2913.12	18.8479	4.23633	3.02796e-22	5.9116e-19	up
22749	Ube2e2	390.843	219.629	647.663	2.94889	1.56017	0.000258159	0.00743623	up
22757	Ube2j2	432.512	198.284	783.853	3.95319	1.98302	4.64188e-06	0.000212957	up
22761	Ube2m	982.669	281.05	2035.1	7.24105	2.8562	1.20207e-11	2.05844e-09	up
22764	Ube2q1	900.647	470.756	1545.48	3.28298	1.71501	1.67481e-05	0.000670344	up
22767	Ube2r2	2258.98	1413.87	3526.65	2.49432	1.31865	0.00122853	0.0272602	up
22774	Ube2z	1313.26	782.982	2108.68	2.69313	1.42929	0.000364758	0.00995211	up
22792	Ubp1	1176.56	736.644	1836.43	2.49297	1.31786	0.00103213	0.0237999	up
22793	Ubqln1	3926.32	1768.5	7163.06	4.05037	2.01805	1.32134e-06	7.10006e-05	up
22866	Uhmk1	219.316	117.522	372.006	3.16542	1.6624	4.75186e-05	0.00168337	up
22874	Ulk2	615.544	332.95	1039.43	3.12189	1.64242	4.12396e-05	0.00148184	up
22890	Unc5a	267.047	105.649	509.145	4.81921	2.2688	3.89334e-07	2.36712e-05	up
22905	Upf1	2522.77	1119.27	4628.01	4.13484	2.04783	2.17102e-07	1.39732e-05	up
22949	Usp1	4620.89	2679.83	7532.48	2.8108	1.49098	0.000337984	0.00935231	up
22969	Usp25	1268.88	611.982	2254.23	3.6835	1.88108	3.98229e-06	0.000186594	up
22994	Usp49	105.03	48.9663	189.126	3.86238	1.94949	3.51762e-05	0.00128233	up
23052	Vav3	1299.08	664.688	2250.66	3.38604	1.7596	1.24803e-05	0.00051965	up
23068	Vegfb	542.588	188.822	1073.24	5.68387	2.50687	4.80344e-09	4.58703e-07	up
23556	Wdr35	299.337	157.019	512.815	3.26594	1.7075	7.40737e-05	0.00249817	up
23617	Wfdc2	397.833	241.723	631.997	2.61455	1.38656	0.00175245	0.0366575	up
23629	Whrn	61.4156	29.9274	108.648	3.63038	1.86012	0.000369255	0.0100436	up
23659	Wnt5b	39.2203	15.3444	75.0342	4.88999	2.28983	0.00067838	0.0166944	up
23660	Wnt6	25.0938	3.98653	56.7548	14.2367	3.83154	0.000206562	0.00616215	up
23672	Wsb2	733.01	324.295	1346.08	4.1508	2.05339	5.03127e-07	2.99676e-05	up
23737	Xxylt1	1161.14	285.402	2474.76	8.67111	3.11622	2.75266e-13	6.90958e-11	up
23739	Xylt1	99.7156	17.7232	222.704	12.5657	3.65142	3.79231e-13	9.12804e-11	up
23745	Yars2	1224.23	544.245	2244.21	4.12352	2.04388	1.35509e-06	7.25924e-05	up
23747	Ybx1	9521.55	3264.88	18906.6	5.79089	2.53379	7.39556e-10	8.43814e-08	up
23772	Yrdc	1170.7	88.4766	2794.03	31.5793	4.98091	3.25972e-28	1.90922e-24	up
23773	Ythdc1	1500.09	790.508	2564.46	3.24406	1.6978	2.58832e-05	0.00098848	up
23775	Ythdf1	1026.36	357.169	2030.13	5.68396	2.5069	1.42585e-09	1.54651e-07	up
23860	Zc3hav1l	561.507	347.314	882.795	2.54178	1.34584	0.0007559	0.0182194	up
23872	Zcchc24	239.01	141.278	385.608	2.72942	1.44859	0.000702205	0.0172084	up
23887	Zdhhc14	99.2757	19.519	218.911	11.2152	3.48739	2.28999e-11	3.7269e-09	up
23893	Zdhhc2	168.383	15.9886	396.976	24.8286	4.63393	9.92828e-17	4.84583e-14	up
23918	Zfand5	3568.29	695.01	7878.21	11.3354	3.50276	8.0926e-17	4.18221e-14	up
24019	Zfp365	155.572	29.9337	344.029	11.493	3.52269	8.65831e-16	3.62227e-13	up
24024	Zfp36l2	11371.4	3998.07	22431.3	5.61052	2.48814	3.31762e-10	4.05326e-08	up
24115	Zfp598	425.866	267.887	662.833	2.4743	1.30702	0.00141638	0.0306493	up
24187	Zfp746	523.78	273.163	899.706	3.29366	1.71969	2.49165e-05	0.000960069	up
24198	Zfp771	598.424	91.9383	1358.15	14.7724	3.88484	3.76534e-18	2.93519e-15	up
24230	Zfp839	368.83	174.758	659.938	3.7763	1.91697	5.92838e-06	0.000266413	up
24339	Zmat3	130.45	56.4314	241.478	4.27915	2.09732	1.30017e-06	7.02932e-05	up
24355	Zmynd19	375.575	49.8998	864.087	17.3164	4.11407	9.66394e-19	9.43362e-16	up
24366	Znrf1	2175.12	1423.02	3303.27	2.32132	1.21494	0.00197971	0.0404954	up
24414	Zxdc	621.001	220.555	1221.67	5.53909	2.46965	3.78272e-09	3.75515e-07	up	x
1384	5830416I19Rik	64.5784	92.9835	21.9708	0.236287	-2.08139	0.0011496	0.0259325	down
1557	9530091C08Rik	62.7644	96.1512	12.6842	0.131919	-2.92228	7.37423e-05	0.00249178	down
1793	AW549877	1963.32	2628.21	965.994	0.367549	-1.44399	0.00128841	0.0282084	down
1826	Aatk	108.973	152.107	44.2725	0.291061	-1.7806	0.00160515	0.0339399	down
1828	Abca1	557.166	810.292	177.477	0.219029	-2.19081	6.09933e-06	0.000273396	down
1837	Abca4	316.197	429.381	146.42	0.341003	-1.55214	0.00121694	0.027187	down
1951	Ache	877.679	1160.49	453.458	0.390746	-1.3557	0.00172408	0.0361071	down
1953	Ackr1	78.5597	120.518	15.6217	0.129621	-2.94763	2.56245e-07	1.63133e-05	down
1987	Acrbp	303.544	409.677	144.344	0.352336	-1.50497	0.00143651	0.0310467	down
2003	Acss1	1267.46	1693.01	629.139	0.371609	-1.42814	0.00103171	0.0237999	down
2063	Adam22	1001.94	1379.02	436.33	0.316407	-1.66015	0.000303341	0.0085144	down
2092	Adamts17	28.6657	43.5674	6.31333	0.14491	-2.78677	0.00205375	0.0415863	down
2378	Aldoc	407.05	573.266	157.725	0.275133	-1.8618	5.34574e-05	0.00187112	down
2639	Apc2	253.036	344.109	116.427	0.338342	-1.56345	0.00204988	0.0415863	down
2663	Apob	122.77	192.445	18.2577	0.094872	-3.39787	1.26271e-07	8.73508e-06	down
2705	Aqp1	844.319	1134.14	409.588	0.361145	-1.46935	0.000625891	0.0157332	down
2898	Art4	2177.58	2998.72	945.873	0.315425	-1.66463	9.31364e-05	0.00306461	down
2911	Asap3	33.9731	51.8958	7.08892	0.136599	-2.87198	0.000195495	0.00591229	down
3003	Atg2a	1898.43	2594.78	853.918	0.329091	-1.60344	0.00073333	0.0177974	down
3028	Atp10d	1280.53	1712.88	632.008	0.368973	-1.43841	0.00149317	0.031918	down
3043	Atp1b2	23.5488	38.7932	0.682315	0.0175885	-5.82922	1.19233e-06	6.54699e-05	down
3104	Atp8b1	16.5939	26.8856	1.15636	0.0430103	-4.53917	9.64286e-05	0.00313188	down
3301	BC051537	35.4224	51.6442	11.0895	0.214729	-2.21941	0.00111044	0.0252414	down
3314	BC065397	113.902	155.931	50.858	0.326158	-1.61636	0.00128913	0.0282084	down
3345	Baiap3	13.18	21.0185	1.42213	0.0676607	-3.88554	0.000926146	0.02164	down
3462	Bgn	673.064	891.618	345.235	0.3872	-1.36885	0.00198267	0.0405086	down
3628	Btg2	698.42	926.177	356.784	0.385222	-1.37624	0.00168933	0.0355061	down
3828	Calcoco1	1174.44	1604.19	529.801	0.33026	-1.59832	0.000357022	0.00978664	down
3852	Camk2b	87.4055	122.635	34.5617	0.281826	-1.82712	0.00152581	0.0324184	down
3899	Car1	796.773	1327.96	0	0	-Inf	3.26186e-40	5.73141e-36	down
3962	Catsperg1	85.5248	122.914	29.4405	0.23952	-2.06178	0.000192896	0.00584374	down
3998	Ccbe1	27.0428	39.8139	7.88623	0.198077	-2.33586	0.00217054	0.0432901	down
4057	Ccdc171	765.115	1019.4	383.69	0.376388	-1.40971	0.00181823	0.0376747	down
4170	Ccl3	56.6359	80.1625	21.346	0.266284	-1.90896	0.000720439	0.0175573	down
4213	Ccr2	14.6916	24.486	0	0	-Inf	1.24804e-06	6.76829e-05	down
4797	Clca3a1	642.022	892.603	266.149	0.298171	-1.74579	4.78158e-05	0.00169048	down
4819	Cldn13	14.7287	24.093	0.682315	0.02832	-5.14203	2.43724e-05	0.000941201	down
5063	Col28a1	28.0445	43.2407	5.25025	0.121419	-3.04193	2.54433e-05	0.000973995	down
5173	Cpa3	213.05	289.642	98.1614	0.338906	-1.56104	0.00101235	0.023462	down
5185	Cped1	36.7248	54.2316	10.4647	0.192964	-2.3736	0.000641272	0.0159827	down
5250	Crebrf	1544.35	2110.31	695.418	0.329533	-1.6015	0.000283955	0.00804737	down
5431	Ctsf	1346.85	1893.18	527.358	0.278557	-1.84396	3.4015e-05	0.00124516	down
5432	Ctsg	12.0239	19.0917	1.42213	0.0744892	-3.74683	2.74052e-05	0.00103334	down
5620	Cyp4f13	345.733	466.562	164.49	0.352558	-1.50407	0.000844239	0.0200191	down
6179	Dnah8	456.567	618.135	214.215	0.34655	-1.52886	0.00123373	0.0273366	down
6273	Dok3	200.396	290.338	65.4818	0.225536	-2.14857	1.77877e-05	0.000710337	down
6365	Dst	1652.61	2217.83	804.773	0.362864	-1.4625	0.00127606	0.027992	down
6392	Dusp1	3408.93	4578.8	1654.14	0.361261	-1.46889	0.000390801	0.0105318	down
6708	Elane	23.2563	38.3056	0.682315	0.0178124	-5.81097	5.87204e-11	8.38842e-09	down
6835	Epb4.2	69.0874	105.718	14.1421	0.133772	-2.90215	2.00012e-06	0.000101572	down
6873	Eps8l1	295.432	462.35	45.0545	0.0974467	-3.35924	5.06234e-11	7.40042e-09	down
6919	Ermap	96.6543	160.636	0.682315	0.0042476	-7.87914	1.75208e-16	7.76886e-14	down
6957	Esr1	935.938	1301.17	388.093	0.298265	-1.74533	0.000119231	0.00376799	down
7030	Exph5	89.5347	129.521	29.5555	0.228191	-2.13169	0.00038111	0.0103341	down
7043	F10	144.158	223.112	25.7274	0.115311	-3.1164	9.31289e-09	8.22295e-07	down
7047	F13a1	87.6642	132.925	19.7731	0.148754	-2.749	1.91611e-06	9.84445e-05	down
7057	F630028O10Rik	90.6945	129.495	32.493	0.25092	-1.9947	0.00015786	0.00486689	down
7059	F630111L10Rik	221.932	309.368	90.7786	0.293432	-1.7689	0.000676625	0.0166746	down
7466	Fcer1a	34.0887	56.0436	1.15636	0.0206332	-5.59889	2.10356e-09	2.2401e-07	down
7542	Fgf3	763.694	1065.16	311.5	0.292445	-1.77376	9.08925e-05	0.00300201	down
7567	Fhit	60.5026	86.1521	22.0283	0.255691	-1.96753	0.00137797	0.0299287	down
7589	Firre	2171.78	2905.13	1071.76	0.368919	-1.43862	0.00201193	0.0409163	down
7626	Flt3	898.857	1232.73	398.041	0.322893	-1.63087	0.000441861	0.011728	down
7640	Fmo5	727.914	963.948	373.864	0.387847	-1.36644	0.00219436	0.0435759	down
7648	Fn3k	120.531	183.949	25.4041	0.138104	-2.85617	3.97783e-07	2.41015e-05	down
7672	Fos	1832.79	2832.23	333.63	0.117798	-3.08562	1.08686e-10	1.4578e-08	down
7673	Fosb	150.609	245.542	8.2095	0.0334342	-4.90253	4.71221e-13	1.08945e-10	down
7852	Gab1	1098.52	1488.31	513.836	0.345247	-1.5343	0.000716966	0.0175139	down
7950	Gata1	1900.42	2818.59	523.157	0.185609	-2.42966	8.02778e-08	5.71077e-06	down
7963	Gatsl2	647.52	921.422	236.667	0.25685	-1.961	3.71076e-05	0.0013416	down
8648	Gm15915	70.7252	99.0958	28.1691	0.284262	-1.81471	0.000762061	0.0183427	down
9060	Gm4759	2485.22	3341.46	1200.86	0.359382	-1.47641	0.00095318	0.0222421	down
9452	Gna14	29.7546	45.6598	5.89679	0.129146	-2.95292	0.000354169	0.0097236	down
9644	Gprasp1	3621.52	4962.33	1610.3	0.324505	-1.62369	0.000208681	0.00621481	down
9723	Grm1	56.3686	82.1302	17.7261	0.21583	-2.21204	0.000752853	0.0181708	down
9853	Gypa	23.6814	39.0141	0.682315	0.017489	-5.83741	2.90798e-08	2.30163e-06	down
9885	H2-K2	600.994	795.575	309.122	0.388551	-1.36382	0.00199548	0.0406758	down
9901	H2-Ob	484.207	660.204	220.211	0.33355	-1.58402	0.000428087	0.0114218	down
10110	Hif3a	293.378	414.971	110.99	0.267465	-1.90258	0.000202955	0.00607517	down
10137	Hist1h2ac	344.669	496.448	117	0.235675	-2.08513	8.93962e-06	0.000385941	down
10153	Hist1h2bg	201.058	283.671	77.1386	0.27193	-1.87869	0.000201236	0.00604429	down
10167	Hist1h3e	143.688	213.61	38.8063	0.181669	-2.46061	6.73562e-06	0.000300385	down
10248	Hnf4a	352.872	522.334	98.6788	0.188919	-2.40416	1.24208e-06	6.75687e-05	down
10330	Hp	27.726	38.2999	11.8651	0.309796	-1.69061	0.00145131	0.031213	down
10415	Hspa1a	666.939	1039.28	108.432	0.104334	-3.26072	8.40983e-12	1.50785e-09	down
10416	Hspa1b	2241.87	3549.57	280.306	0.078969	-3.66257	1.54269e-14	4.84047e-12	down
10424	Hspb1	39.8042	59.7181	9.93318	0.166334	-2.58784	0.000344548	0.00948912	down
10492	Icam4	621.908	864.042	258.709	0.299417	-1.73977	0.000104243	0.00335468	down
10645	Ikzf4	179.413	243.478	83.3153	0.342189	-1.54714	0.00167061	0.0351971	down
10648	Il10ra	68.8671	100.471	21.461	0.213603	-2.22699	2.98918e-05	0.00110808	down
10691	Il1rl1	26.8018	44.6696	0	0	-Inf	1.78312e-08	1.47095e-06	down
10909	Itga2	99.4652	147.953	26.7329	0.180685	-2.46845	2.83152e-05	0.00105408	down
10910	Itga2b	17851.4	24611	7711.85	0.313349	-1.67416	0.00011121	0.00355933	down
10916	Itga8	42.7609	68.084	4.77621	0.0701516	-3.83338	5.14052e-08	3.84358e-06	down
10929	Itgb3	4119.89	5928.93	1406.32	0.237196	-2.07585	3.14147e-06	0.000150816	down
10933	Itgb6	99.226	135.302	45.112	0.333417	-1.5846	0.00182403	0.0377503	down
11006	Jun	17832.9	26182.3	5308.72	0.20276	-2.30216	1.86292e-07	1.23058e-05	down
11010	Kalrn	612.882	817.813	305.487	0.373541	-1.42066	0.000807678	0.0192561	down
11101	Kcnj5	290.215	419.357	96.5028	0.230121	-2.11954	1.97487e-05	0.000776294	down
11160	Kctd21	103.917	146.831	39.5462	0.26933	-1.89255	0.000513814	0.0134149	down
11185	Kdm5b	3397.2	4580.02	1622.96	0.354357	-1.49672	0.000896089	0.0210779	down
11192	Kdr	297.892	446.78	74.5602	0.166883	-2.58309	1.43017e-07	9.74013e-06	down
11196	Kel	38.2567	61.549	3.3183	0.0539131	-4.21322	2.24184e-06	0.00011065	down
11212	Kif13b	377.332	511.262	176.436	0.345098	-1.53492	0.00214091	0.0429429	down
11251	Kifc2	111.806	166.348	29.9937	0.180307	-2.47147	1.92273e-05	0.000759198	down
11272	Klf1	453.525	715.304	60.8564	0.0850776	-3.55508	5.97401e-12	1.09343e-09	down
11313	Klhl24	3032.23	4140.49	1369.85	0.330842	-1.59579	0.0003344	0.00928236	down
11694	Ldlr	1841.56	2533.4	803.814	0.317287	-1.65614	0.000127028	0.00400002	down
11750	Lhfpl2	966.639	1321.78	433.923	0.328286	-1.60698	0.00029261	0.008266	down
11868	Loxl4	12.9722	21.6203	0	0	-Inf	9.21563e-05	0.00303805	down
11881	Lpin1	1073.81	1431.7	536.975	0.375063	-1.4148	0.00138395	0.0300215	down
11985	Lrrc71	39.9473	57.845	13.1007	0.226479	-2.14255	0.00229063	0.045274	down
12068	Ly6c2	35.87	57.5089	3.41158	0.0593225	-4.07528	2.22749e-09	2.34366e-07	down
12142	Madd	4372.5	6001.1	1929.6	0.321541	-1.63693	0.000382273	0.0103496	down
12187	Malat1	34902	46309.7	17790.5	0.384163	-1.38021	0.000974549	0.0226505	down
12378	Mcf2l	180.288	257.002	65.216	0.253757	-1.97848	9.54043e-05	0.00311589	down
12438	Med12l	1709.53	2283.45	848.643	0.37165	-1.42798	0.00155145	0.0328837	down
12471	Meg3	122.483	179.995	36.2138	0.201193	-2.31335	7.49021e-05	0.00251645	down
12560	Mfsd2b	3809.6	5866.38	724.42	0.123487	-3.01757	6.75335e-11	9.56961e-09	down
13963	Mpo	156.928	255.858	8.53277	0.0333496	-4.90619	6.37932e-17	3.61584e-14	down
14025	Mroh7	45.2735	66.2433	13.8188	0.208607	-2.26114	0.00207295	0.0419146	down
14115	Ms4a3	85.5738	116.69	38.8996	0.333359	-1.58485	0.00130188	0.028452	down
14228	Mturn	364.479	539.644	101.731	0.188516	-2.40724	1.02236e-06	5.66687e-05	down
14345	Mylk3	62.7157	89.4862	22.5598	0.252104	-1.98791	0.00074628	0.0180618	down
14378	Myom1	549.22	803.633	167.6	0.208553	-2.26151	8.62529e-07	4.88887e-05	down
14399	N4bp2	1179.9	1565.69	601.223	0.384	-1.38082	0.00219496	0.0435759	down
14463	Narf	1740.16	2475.52	637.11	0.257364	-1.95812	5.11062e-06	0.000232038	down
14479	Nav2	455.425	617.055	212.979	0.345154	-1.53469	0.00122305	0.0272192	down
14490	Ncam2	97.7267	146.512	24.5493	0.167559	-2.57726	2.21445e-05	0.000860843	down
15117	Nwd1	1983.95	2867.22	659.036	0.229852	-2.12122	4.95384e-06	0.000226088	down
15126	Nxpe2	121.637	177.365	38.0448	0.2145	-2.22095	2.82802e-05	0.00105408	down
16368	Oplah	148.005	202.811	65.7974	0.324428	-1.62403	0.000882968	0.020825	down
16477	P2ry1	1023.22	1365.39	509.954	0.373486	-1.42088	0.000695884	0.0170773	down
16584	Park2	76.4407	109.986	26.1222	0.237504	-2.07398	0.000462752	0.0122087	down
16629	Pbld1	55.0345	89.6891	3.05253	0.0340345	-4.87686	5.09618e-11	7.40042e-09	down
16634	Pbx1	2124.6	2936.82	906.27	0.308589	-1.69624	9.58728e-05	0.00311959	down
16762	Pcyt1b	307.854	414.38	148.065	0.357317	-1.48472	0.00237522	0.0468407	down
16772	Pdcd4	4410.01	6147.8	1803.32	0.293327	-1.76942	4.23754e-05	0.00151645	down
16781	Pde10a	352.571	501.909	128.564	0.25615	-1.96494	1.36655e-05	0.000563408	down
16786	Pde1c	167.859	252.161	41.4066	0.164207	-2.60641	2.08042e-06	0.000104443	down
16813	Pdgfrb	414.139	583.348	160.326	0.274838	-1.86335	0.000230007	0.00675827	down
16827	Pdk2	936.315	1254.14	459.571	0.366442	-1.44834	0.00105298	0.0241855	down
16887	Per2	1052.86	1447.79	460.472	0.318052	-1.65267	0.000525051	0.0136273	down
16975	Phf1	709.084	936.295	368.269	0.393325	-1.3462	0.0022621	0.0447606	down
17081	Pik3cd	5732.54	7584.98	2953.89	0.38944	-1.36053	0.00216858	0.0432901	down
17083	Pik3ip1	4040.11	5472.21	1891.95	0.345739	-1.53225	0.000307086	0.00859204	down
17095	Pim2	2193.47	3123.33	798.685	0.255716	-1.96738	7.54192e-06	0.000332963	down
17156	Pklr	16.4104	27.3507	0	0	-Inf	3.98672e-05	0.00143546	down
17194	Plac8	869.473	1337.98	166.711	0.124599	-3.00464	1.16716e-09	1.28176e-07	down
17261	Plekhg1	234.731	326.845	96.5603	0.295431	-1.7591	0.000657535	0.0162955	down
17297	Plp1	88.9493	124.983	34.899	0.27923	-1.84047	0.000888804	0.0209345	down
17366	Pnpla7	2636.14	3490.63	1354.39	0.388007	-1.36585	0.00242272	0.0475639	down
17376	Podnl1	123.504	170.047	53.6882	0.315725	-1.66326	0.00196761	0.0402948	down
17456	Porcn	124.01	172.903	50.6715	0.293063	-1.77072	0.000717661	0.0175139	down
17883	Prss50	14.218	23.3807	0.474043	0.0202749	-5.62416	0.000522213	0.0135737	down
18134	Pyhin1	7.94723	13.2454	0	0	-Inf	0.000428375	0.0114218	down
18145	Qprt	144.317	211.034	44.2431	0.20965	-2.25395	7.48493e-06	0.000331279	down
18217	Rab40b	125.074	172.564	53.839	0.311995	-1.6804	0.00133651	0.0291041	down
18221	Rab44	66.8411	97.31	21.1377	0.21722	-2.20277	8.80374e-05	0.00291869	down
18483	Rdh5	100.704	139.024	43.2235	0.310907	-1.68545	0.00216966	0.0432901	down
18524	Reps2	163.408	240.889	47.1883	0.195893	-2.35186	1.94503e-05	0.000766279	down
18581	Rgs10	173.613	241.152	72.3049	0.299832	-1.73778	0.000297931	0.00837591	down
18604	Rhag	115.409	177.523	22.2366	0.12526	-2.997	7.69796e-08	5.49841e-06	down
18615	Rhd	45.4571	72.9559	4.20889	0.0576908	-4.11551	9.19597e-07	5.1469e-05	down
18848	Robo3	639.769	883.931	273.527	0.309443	-1.69225	0.000199182	0.00600312	down
19098	Runx1	4988.46	6565.77	2622.49	0.399419	-1.32403	0.00213581	0.0428895	down
19294	Scin	30.1698	50.2829	0	0	-Inf	3.15616e-09	3.16896e-07	down
19460	Sept4	134.753	182.983	62.4075	0.341056	-1.55192	0.00217509	0.0433317	down
19623	Sgsm1	490.759	713.447	156.727	0.219675	-2.18655	4.2478e-06	0.000196934	down
19777	Sla	3289.78	4399.8	1624.76	0.36928	-1.43721	0.000733149	0.0177974	down
19802	Slc12a6	2794.82	3796.6	1292.16	0.340346	-1.55492	0.000713251	0.0174548	down
19843	Slc18a2	7128.1	10345	2302.72	0.222592	-2.16752	9.20511e-07	5.1469e-05	down
19970	Slc2a4rg-ps	114.908	163.923	41.3848	0.252465	-1.98584	0.00023982	0.00699981	down
20035	Slc38a5	37.6494	56.8595	8.83432	0.155371	-2.68621	0.000736231	0.0178432	down
20070	Slc45a3	52.8687	85.0309	4.62543	0.054397	-4.20033	1.07212e-08	9.27991e-07	down
20334	Snca	94.2212	136.637	30.5968	0.223927	-2.1589	2.77091e-05	0.00104034	down
20529	Soat2	124.641	171.349	54.5788	0.318524	-1.65053	0.00126153	0.0277426	down
20533	Socs3	464.727	634.633	209.869	0.330694	-1.59643	0.000644211	0.0160105	down
20581	Sox6	1980.99	2741.38	840.396	0.306559	-1.70576	0.000149744	0.00465692	down
20692	Sphk1	41.8188	69.698	0	0	-Inf	1.01289e-11	1.76213e-09	down
20780	Sptb	50.8522	77.1068	11.4703	0.148759	-2.74896	1.6115e-05	0.000649442	down
20922	St8sia6	9.58816	14.6156	2.04695	0.140052	-2.83597	0.00219727	0.0435759	down
21002	Stom	1506.03	1977.18	799.29	0.404257	-1.30666	0.00243688	0.0477351	down
21184	Synpo2	196.366	295.148	48.1939	0.163288	-2.61451	1.2104e-06	6.62551e-05	down
21473	Tcp11l2	2578.46	3634.38	994.589	0.273661	-1.86954	1.30255e-05	0.000538521	down
21647	Thbs1	187.246	252.42	89.4855	0.35451	-1.4961	0.00141202	0.0305927	down
21721	Timp3	2002.15	2874.54	693.55	0.241273	-2.05126	2.37444e-06	0.00011654	down
21745	Tle2	1506.49	2042.71	702.156	0.343738	-1.54062	0.000518022	0.0135047	down
22072	Tmod1	211.298	301.992	75.2565	0.249201	-2.00462	3.56925e-05	0.00129845	down
22318	Treml1	768.615	1018.77	393.378	0.386129	-1.37285	0.00145104	0.031213	down
22433	Tro	212.273	295.38	87.611	0.296604	-1.75339	0.000817647	0.0194147	down
22442	Trp53inp1	1200.97	1624.21	566.114	0.348547	-1.52057	0.000465209	0.0122552	down
22487	Tsc22d3	7614.42	9934.45	4134.39	0.416167	-1.26477	0.00177509	0.0369989	down
22533	Tspo2	16.7038	27.8397	0	0	-Inf	7.6279e-07	4.39442e-05	down
22733	Ubash3a	282.962	387.708	125.842	0.32458	-1.62335	0.000570579	0.0146458	down
22951	Usp11	2033.44	2838.19	826.309	0.291139	-1.78022	4.71337e-05	0.0016731	down
23437	Vpreb1	34.0958	51.2145	8.41777	0.164363	-2.60504	0.000361454	0.00987729	down
23508	Vwf	5165.67	6870.71	2608.1	0.379597	-1.39746	0.00120307	0.0269289	down
23705	Xlr3b	308.092	438.848	111.958	0.255119	-1.97076	1.60568e-05	0.000648582	down
23769	Ypel3	2792.22	3830.75	1234.42	0.322239	-1.6338	0.000130658	0.00410697	down
23808	Zbtb20	3102.05	4088.39	1622.53	0.396863	-1.33329	0.00170428	0.0357777	down
24017	Zfp36	3063.86	4308.59	1196.77	0.277764	-1.84807	2.11105e-05	0.000824274	down
24229	Zfp831	244.109	349.581	85.9014	0.245727	-2.02487	6.193e-05	0.0021357	down
24298	Zfr2	183.672	251.873	81.3693	0.323056	-1.63014	0.00200834	0.0408905	down
24386	Zscan18	299.086	402.749	143.59	0.356525	-1.48792	0.00216505	0.0432901	down
24388	Zscan20	240.188	323.658	114.983	0.35526	-1.49305	0.0024555	0.0480463	down

## Sheet: 5. WT RNAseq D10vsD0 DEGs
Supplementary Table 5. RNA-seq WT HSCs (LSK/SLAM). Differentially expressed genes D10 versus D0	FOLD cut-off 1,5 padj<0.05
X	Genes	baseMean	baseMeanA	baseMeanB	foldChange	log2FoldChange	pval	padj	cat
53	1190002N15Rik	444.375	208.751	680	3.25748	1.70375	1.59713e-05	0.000480028	up
82	1600020E01Rik	903.875	527.372	1280.38	2.42785	1.27968	0.000767195	0.0135151	up
418	1700110K17Rik	33.4315	2.02618	64.8369	31.9995	4.99998	1.61108e-06	6.36177e-05	up
475	1810026J23Rik	1498.14	468.168	2528.11	5.4	2.43296	6.40342e-10	5.28373e-08	up
518	2210010C04Rik	23.5546	2.94525	44.1639	14.995	3.90641	0.000127941	0.00290282	up
603	2410016O06Rik	810.896	220.503	1401.29	6.35498	2.66789	2.32344e-11	2.80303e-09	up
609	2410127L17Rik	136.969	55.4221	218.517	3.94277	1.97921	7.26141e-06	0.00024195	up
618	2510039O18Rik	774.883	137.789	1411.98	10.2474	3.35719	1.21368e-16	3.53848e-14	up
759	4831440E17Rik	392.835	182.93	602.739	3.29492	1.72024	2.13255e-05	0.000629083	up
932	4930473A02Rik	43.4191	18.8581	67.9801	3.60482	1.84993	0.00138226	0.0217446	up
948	4930481A15Rik	957.033	588.617	1325.45	2.2518	1.17108	0.00185529	0.0278342	up
997	4930515G01Rik	71.3	32.4516	110.148	3.39423	1.76308	0.000230562	0.00485345	up
1074	4930550C14Rik	103.33	54.8591	151.8	2.76709	1.46837	0.0030678	0.0419914	up
1135	4930577N17Rik	72.8079	24.7401	120.876	4.88583	2.2886	8.54525e-06	0.000277848	up
1171	4930599N23Rik	58.8302	17.3379	100.322	5.78629	2.53264	1.31876e-05	0.000403305	up
1261	4933411E08Rik	33.6257	5.93983	61.3117	10.3221	3.36767	2.18663e-05	0.000639643	up
1320	4933439C10Rik	1563.87	974.059	2153.68	2.21104	1.14472	0.00264392	0.0374191	up
1330	5031434O11Rik	55.3262	23.6136	87.0388	3.68597	1.88204	0.00134182	0.0211845	up
1379	5730508B09Rik	290.759	81.6433	499.874	6.12266	2.61416	3.42755e-10	3.04356e-08	up
1385	5830416P10Rik	406.829	68.0969	745.561	10.9485	3.45266	1.91521e-14	4.24085e-12	up
1389	5830432E09Rik	202.057	105.297	298.818	2.83786	1.5048	0.000494346	0.00935886	up
1452	8030462N17Rik	116.216	65.543	166.889	2.54625	1.34838	0.00312895	0.0427282	up
1453	8430408G22Rik	53.9314	16.3667	91.4961	5.59038	2.48295	9.09036e-05	0.00217832	up
1467	9030617O03Rik	334.831	124.379	545.284	4.38406	2.13227	3.35545e-08	1.99649e-06	up
1564	9830107B12Rik	8.91711	0	17.8342	Inf	Inf	1.29352e-05	0.000397672	up
1617	A430035B10Rik	93.3205	24.7137	161.927	6.55212	2.71196	5.32451e-07	2.35206e-05	up
1626	A430105I19Rik	68.9825	25.0823	112.883	4.50049	2.17008	0.000128558	0.00291305	up
1637	A530064D06Rik	8.79395	0.423094	17.1648	40.5698	5.34233	0.000360229	0.00709627	up
1712	AA467197	21.8006	2.82305	40.7781	14.4447	3.85247	1.66185e-05	0.000497787	up
1830	Abca13	7.32737	0	14.6547	Inf	Inf	0.000106694	0.00250188	up
1837	Abca4	742.257	429.381	1055.13	2.45734	1.29709	0.000925934	0.0156648	up
1891	Abhd17b	737.331	171.178	1303.48	7.61478	2.9288	2.29462e-13	4.3161e-11	up
1951	Ache	1893.3	1160.49	2626.1	2.26292	1.17818	0.00127125	0.0202676	up
1953	Ackr1	466	120.518	811.483	6.73327	2.75131	1.74323e-10	1.72284e-08	up
1968	Acot2	418.413	129.372	707.455	5.46839	2.45112	1.36176e-09	1.07789e-07	up
2031	Actr5	505.733	72.6042	938.862	12.9312	3.69279	1.90349e-18	7.92803e-16	up
2041	Acvr2b	94.7961	39.0076	150.585	3.8604	1.94875	3.07115e-05	0.000855471	up
2042	Acvrl1	23.679	6.27364	41.0844	6.54874	2.71122	0.000691033	0.0124237	up
2082	Adam8	38.6337	19.1497	58.1177	3.03492	1.60166	0.00167415	0.0255326	up
2099	Adamts5	18.2591	3.54924	32.969	9.28903	3.21553	0.00336797	0.0454949	up
2104	Adamtsl1	14.9525	4.67991	25.2251	5.39008	2.43031	0.00165477	0.0252591	up
2139	Adgra2	447.377	212.925	681.83	3.20221	1.67907	1.49655e-05	0.000453712	up
2194	Adra2a	15.3939	0.601778	30.1861	50.1615	5.64851	4.74057e-05	0.00125424	up
2200	Adrbk1	3037.57	1850.92	4224.23	2.28224	1.19045	0.00110135	0.0180055	up
2208	Aebp2	1650.72	785.191	2516.25	3.20464	1.68016	7.80136e-06	0.000257004	up
2210	Aes	4436.47	2714.14	6158.8	2.26915	1.18215	0.00127507	0.0202956	up
2216	Aff3	2009.68	936.939	3082.42	3.28988	1.71804	4.64159e-06	0.000162066	up
2217	Aff4	2591.24	1087.16	4095.32	3.76701	1.91342	3.69357e-07	1.7093e-05	up
2230	Agbl3	223.416	128.718	318.115	2.47141	1.30534	0.00164789	0.0252201	up
2234	Agfg1	1307.63	258.909	2356.35	9.10108	3.18604	1.7177e-15	4.23207e-13	up
2236	Aggf1	2035.44	823.992	3246.89	3.94044	1.97836	3.3548e-07	1.56976e-05	up
2242	Ago2	766.879	413.264	1120.5	2.71133	1.439	0.000130634	0.00293724	up
2244	Ago4	467.948	292.086	643.809	2.20418	1.14024	0.00303199	0.0415338	up
2247	Agpat3	842.866	479.093	1206.64	2.51859	1.33262	0.000497574	0.00939964	up
2252	Agps	1995.41	1151.73	2839.1	2.46508	1.30163	0.000554954	0.0102946	up
2267	Ahcyl1	4422.65	1200.25	7645.04	6.36955	2.67119	2.83236e-12	4.09475e-10	up
2271	Ahnak	451.197	198.623	703.771	3.54324	1.82507	4.20353e-06	0.000147655	up
2272	Ahr	404.234	214.381	594.086	2.77117	1.47049	0.000303799	0.00617949	up
2316	Akap7	484.395	243.805	724.985	2.97363	1.57223	4.88316e-05	0.0012826	up
2322	Akirin2	690.769	166.292	1215.25	7.30793	2.86946	4.7503e-13	8.31263e-11	up
2329	Akr1b7	19.9715	2.35284	37.5901	15.9765	3.99788	0.000362075	0.0071166	up
2350	Alas2	155.694	19.387	292	15.0616	3.91281	3.18474e-13	5.80319e-11	up
2365	Aldh3b1	43.7348	21.3687	66.1009	3.09335	1.62917	0.0017415	0.0263302	up
2396	Alkbh5	1453.43	522.196	2384.66	4.56659	2.19112	1.13786e-08	7.4549e-07	up
2403	Alox12	319.818	92.0445	547.591	5.9492	2.5727	1.83759e-09	1.40371e-07	up
2424	Alyref	1181.49	313.52	2049.47	6.53696	2.70862	2.47651e-12	3.6497e-10	up
2438	Amfr	2088.55	909.412	3267.68	3.59318	1.84526	7.92823e-07	3.36623e-05	up
2442	Amigo1	348.983	215.517	482.45	2.23857	1.16258	0.00373678	0.0493339	up
2443	Amigo2	584.34	261.697	906.983	3.46578	1.79318	9.46932e-06	0.000303939	up
2493	Ank	1095.21	309.088	1881.33	6.08671	2.60566	2.93133e-11	3.48829e-09	up
2503	Ankib1	1126.93	551.711	1702.15	3.08522	1.62537	1.9514e-05	0.000578387	up
2514	Ankrd13a	12936.7	3526.48	22346.9	6.33688	2.66377	2.16707e-12	3.28114e-10	up
2516	Ankrd13c	555.475	334.323	776.628	2.32299	1.21598	0.00167768	0.0255641	up
2521	Ankrd22	7.10261	0	14.2052	Inf	Inf	0.0015945	0.0245818	up
2544	Ankrd50	281.197	138.14	424.255	3.0712	1.6188	0.00011046	0.00258327	up
2572	Ano8	90.6237	26.8906	154.357	5.74016	2.52109	9.44226e-08	5.11373e-06	up
2601	Ap1ar	1404.87	599.282	2210.45	3.6885	1.88303	9.30058e-07	3.90156e-05	up
2681	Apol11b	24.4247	2.30351	46.5458	20.2064	4.33674	0.000152881	0.00338526	up
2691	Apold1	25.7981	9.5691	42.0272	4.39196	2.13487	0.00171242	0.0259803	up
2731	Arf6	1073.34	310.127	1836.55	5.92194	2.56607	2.95192e-11	3.48905e-09	up
2743	Arglu1	743.978	473.793	1014.16	2.14052	1.09796	0.00302418	0.0414592	up
2757	Arhgap23	910.253	208.995	1611.51	7.71077	2.94688	9.65389e-14	1.9411e-11	up
2786	Arhgef10l	226.238	123.926	328.551	2.65119	1.40664	0.000749747	0.0133016	up
2817	Arid5a	2159.45	1126.2	3192.7	2.83493	1.50331	5.12503e-05	0.00133809	up
2818	Arid5b	541.968	297.095	786.841	2.64845	1.40515	0.000323297	0.00651547	up
2837	Arl5a	1007.47	269.383	1745.56	6.47985	2.69596	6.07499e-12	8.1122e-10	up
2845	Arl8a	1068.17	248.75	1887.59	7.58831	2.92378	1.56543e-13	3.07685e-11	up
2884	Arrdc2	519.372	123.022	915.722	7.44355	2.89599	4.31058e-12	5.89101e-10	up
2890	Arsg	136.207	72.1613	200.252	2.77507	1.47252	0.00101635	0.0168521	up
2903	Arx	33.9154	0.300889	67.5298	224.434	7.81015	7.04188e-09	4.84975e-07	up
2909	Asap1	3838.8	2208.57	5469.03	2.47627	1.30817	0.000433463	0.0083325	up
2910	Asap2	275.792	122.908	428.676	3.48779	1.80231	7.49791e-06	0.000248411	up
2978	Atad2b	1145.4	625.12	1665.67	2.66456	1.4139	0.000277967	0.00574761	up
3020	Atmin	1512.4	974.503	2050.3	2.10394	1.0731	0.00339857	0.0457373	up
3024	Atoh8	98.8203	33.468	164.173	4.90535	2.29436	2.57447e-05	0.000728659	up
3040	Atp1a3	21.1541	8.69	33.6182	3.8686	1.95181	0.0027184	0.0381645	up
3047	Atp2a2	3037.47	1505.05	4569.88	3.03636	1.60234	1.75934e-05	0.000525191	up
3107	Atp8b4	68.3027	25.8864	110.719	4.27712	2.09664	1.19314e-05	0.000371381	up
3117	Atrn	562.484	314.57	810.399	2.57621	1.36525	0.000373193	0.00728602	up
3118	Atrnl1	114.028	54.6497	173.406	3.17305	1.66587	0.000356306	0.00702691	up
3140	Aven	412.393	88.2141	736.573	8.34983	3.06175	8.50458e-14	1.72989e-11	up
3184	B330016D10Rik	223.959	109.004	338.915	3.10921	1.63655	7.82801e-05	0.00191786	up
3187	B3galt1	73.9438	34.6565	113.231	3.26724	1.70807	0.00099246	0.0165659	up
3201	B3gnt7	404.736	230.29	579.181	2.515	1.33056	0.00076242	0.0134854	up
3207	B430306N03Rik	37.0119	16.16	57.8638	3.58067	1.84023	0.000931071	0.0157061	up
3221	B630005N14Rik	892.634	234.48	1550.79	6.61372	2.72546	3.82331e-12	5.30803e-10	up
3222	B630019K06Rik	200.732	106.966	294.499	2.7532	1.46111	0.000509229	0.00957844	up
3243	BC005561	1076.65	483.215	1670.09	3.4562	1.78919	3.4062e-06	0.00012235	up
3275	BC035044	75.7244	38.6525	112.796	2.91822	1.54509	0.00155146	0.0240334	up
3331	Bach2	294.582	142.538	446.626	3.13339	1.64772	6.93218e-05	0.00173235	up
3334	Bag1	3036.93	1687.31	4386.55	2.59973	1.37836	0.000319593	0.00644859	up
3368	Bbc3	1194.63	553.033	1836.22	3.32028	1.7313	3.56797e-06	0.000127637	up
3387	Bcas1	75.3638	7.45364	143.274	19.222	4.26469	5.77994e-10	4.81469e-08	up
3417	Bcl3	1078.01	306.166	1849.85	6.042	2.59503	1.07911e-10	1.13716e-08	up
3418	Bcl6	187.036	50.8688	323.202	6.35364	2.66758	4.0058e-08	2.34359e-06	up
3458	Bfsp2	42.1845	20.4355	63.9335	3.12856	1.6455	0.00193862	0.0287392	up
3468	Bhlhe40	1115.78	713.284	1518.27	2.12857	1.08988	0.00348579	0.0466541	up
3493	Bloc1s3	345.299	72.0974	618.501	8.57868	3.10076	1.008e-12	1.64794e-10	up
3502	Bmi1	1355.38	776.396	1934.37	2.49148	1.317	0.000442765	0.00847405	up
3503	Bmp1	530.442	284.174	776.711	2.73322	1.4506	0.000150383	0.00333415	up
3507	Bmp2k	713.046	192.159	1233.93	6.42139	2.68289	1.55956e-11	1.94867e-09	up
3520	Bmx	19.1774	4.7856	33.5692	7.01463	2.81037	0.00269497	0.0379285	up
3530	Bod1	494.717	106.385	883.05	8.30055	3.05321	1.05532e-13	2.09781e-11	up
3531	Bod1l	2325.08	1155.4	3494.76	3.02472	1.5968	1.41572e-05	0.000431448	up
3560	Brap	1425.64	656.378	2194.91	3.34397	1.74156	5.74778e-06	0.000195996	up
3568	Brd4	3209.68	1271.51	5147.84	4.04861	2.01743	7.73179e-08	4.25321e-06	up
3590	Brpf3	336.16	120.564	551.757	4.57647	2.19424	5.75563e-08	3.23741e-06	up
3608	Btbd1	1203.85	310.956	2096.75	6.74291	2.75337	1.79341e-12	2.80108e-10	up
3615	Btbd2	421.081	160.36	681.802	4.25171	2.08804	1.12221e-07	5.9668e-06	up
3628	Btg2	1786.86	926.177	2647.55	2.85858	1.5153	4.56256e-05	0.00121481	up
3629	Btg3	93.858	38.1023	149.614	3.92664	1.97329	8.74399e-06	0.000283611	up
3658	C030016D13Rik	51.3385	19.124	83.553	4.36901	2.12731	0.00146423	0.0228491	up
3663	C030034L19Rik	1187.95	457.739	1918.16	4.19051	2.06713	6.70534e-08	3.74749e-06	up
3721	C3	71.5131	33.672	109.354	3.24763	1.69939	6.62602e-05	0.00166297	up
3738	C4b	399.263	81.6132	716.912	8.78426	3.13492	1.92589e-12	2.95523e-10	up
3744	C5ar1	28.9148	0.300889	57.5287	191.196	7.57891	9.19746e-13	1.51784e-10	up
3771	Caap1	728.755	400.53	1056.98	2.63895	1.39997	0.000318171	0.00643441	up
3772	Cab39	2458.44	881.972	4034.91	4.57487	2.19373	5.30905e-09	3.74481e-07	up
3775	Cables1	283.534	75.0408	492.027	6.55679	2.71299	7.26938e-11	7.99769e-09	up
3776	Cables2	697.111	165.944	1228.28	7.40176	2.88787	3.76638e-13	6.72299e-11	up
3818	Cadm3	39.7691	6.97406	72.5641	10.4049	3.37919	4.19275e-05	0.00112837	up
3863	Camp	1343.69	18.1491	2669.23	147.072	7.20038	1.3519e-47	4.72976e-44	up
3924	Carm1	394.556	228.008	561.104	2.46089	1.29918	0.000715488	0.0127877	up
3933	Casd1	3397.86	2003.26	4792.45	2.39233	1.25841	0.000884475	0.0151539	up
3962	Catsperg1	230.474	122.914	338.034	2.75016	1.45951	0.000929835	0.0157004	up
3987	Cbx4	987.015	300.332	1673.7	5.57283	2.47841	1.87336e-10	1.80059e-08	up
3990	Cbx7	1639.36	801.898	2476.81	3.08869	1.62699	1.51918e-05	0.000459774	up
4116	Ccdc71l	276.621	127.367	425.876	3.3437	1.74145	9.87659e-06	0.000316431	up
4170	Ccl3	236.445	80.1625	392.728	4.89915	2.29253	4.64759e-07	2.0872e-05	up
4171	Ccl4	1045.67	350.955	1740.38	4.95897	2.31004	3.91948e-09	2.8691e-07	up
4173	Ccl6	112.725	35.0767	190.373	5.42732	2.44024	1.16183e-07	6.14012e-06	up
4176	Ccl9	587.574	62.0116	1113.14	17.9504	4.16595	6.27357e-21	3.78426e-18	up
4194	Ccng2	3667.44	2092.27	5242.62	2.50571	1.32522	0.000284547	0.0058688	up
4205	Ccny	581.967	207.262	956.672	4.61576	2.20657	2.65443e-08	1.61791e-06	up
4210	Ccr1	48.6655	5.25581	92.0752	17.5188	4.13083	6.20022e-10	5.14031e-08	up
4222	Ccrn4l	118.677	51.7666	185.588	3.58509	1.84201	2.51751e-05	0.000717244	up
4246	Cd177	169.801	1.87106	337.732	180.503	7.49588	1.36969e-34	2.39599e-31	up
4255	Cd200r3	63.3276	0	126.655	Inf	Inf	2.0162e-16	5.59831e-14	up
4256	Cd200r4	118.766	23.6418	213.89	9.04711	3.17746	4.37291e-09	3.12225e-07	up
4266	Cd226	24.6551	8.72733	40.5829	4.65009	2.21726	0.00327742	0.0444959	up
4267	Cd244	253.889	132.567	375.212	2.83036	1.50099	0.000345426	0.00686652	up
4274	Cd28	13.528	2.62796	24.428	9.2954	3.21652	0.00324521	0.0441299	up
4280	Cd300lb	29.5945	2.10622	57.0828	27.102	4.76032	1.70665e-07	8.65344e-06	up
4281	Cd300ld	12.944	2.11547	23.7726	11.2375	3.49025	0.00101227	0.0168004	up
4282	Cd300lf	15.1289	3.22479	27.0329	8.38285	3.06744	4.93102e-05	0.00129323	up
4287	Cd33	30.0434	6.47093	53.6158	8.28564	3.05061	2.97442e-06	0.000108625	up
4304	Cd52	225.971	113.092	338.85	2.99624	1.58316	8.87606e-05	0.00214164	up
4305	Cd53	3179.36	401.153	5957.58	14.8511	3.8925	6.13035e-22	3.82993e-19	up
4313	Cd68	311.431	172.363	450.499	2.61366	1.38607	0.000522372	0.00979406	up
4315	Cd7	39.4315	7.67944	71.1836	9.26938	3.21247	9.54297e-05	0.00227123	up
4319	Cd79a	17.4213	2.54792	32.2947	12.6749	3.6639	1.27105e-05	0.000391453	up
4335	Cdan1	1473.32	415.168	2531.48	6.09747	2.60821	3.6768e-11	4.25949e-09	up
4367	Cdc73	863.038	313.171	1412.9	4.5116	2.17364	2.01029e-08	1.26043e-06	up
4413	Cdk16	2508.83	1112	3905.67	3.5123	1.81242	2.56317e-06	9.60117e-05	up
4414	Cdk17	5654.97	2173.71	9136.24	4.20307	2.07144	3.69599e-08	2.18426e-06	up
4458	Cds1	39.2062	12.0798	66.3326	5.49119	2.45712	6.80628e-05	0.00170332	up
4470	Ceacam10	14.9406	0.846187	29.035	34.3127	5.10067	0.000219455	0.0046589	up
4484	Cebpa	8.7997	2.77373	14.8257	5.34504	2.4182	0.00354144	0.0472544	up
4486	Cebpd	427.443	115.306	739.58	6.41405	2.68124	2.13199e-10	2.0051e-08	up
4487	Cebpe	30.1033	6.25724	53.9494	8.62192	3.10801	6.86133e-07	2.94902e-05	up
4491	Cecr2	7.48779	0.700424	14.2752	20.3807	4.34913	0.00152669	0.02371	up
4528	Cenpv	154.964	84.9602	224.969	2.64793	1.40486	0.000667065	0.0120547	up
4533	Cep126	101.572	56.0239	147.12	2.62602	1.39288	0.00281789	0.0391686	up
4569	Cerk	2921.46	1167.51	4675.41	4.00461	2.00166	1.48308e-07	7.65295e-06	up
4656	Chd3	2365.47	1411.96	3318.97	2.3506	1.23303	0.000859192	0.0147641	up
4673	Chic2	1238.02	579.312	1896.73	3.27411	1.7111	6.95801e-06	0.000232727	up
4675	Chil1	56.9343	7.69805	106.171	13.7919	3.78575	2.46553e-10	2.26216e-08	up
4676	Chil3	807.032	33.447	1580.62	47.2573	5.56247	3.72044e-34	5.91652e-31	up
4746	Chsy3	106.572	55.0168	158.126	2.87415	1.52313	0.00113464	0.0184807	up
4777	Cited2	3336.21	639.239	6033.19	9.43807	3.23849	1.97602e-16	5.57525e-14	up
4778	Cited4	532.201	92.9202	971.481	10.455	3.38612	5.46555e-15	1.30971e-12	up
4797	Clca3a1	2237.93	892.603	3583.25	4.01438	2.00518	1.3561e-07	7.07517e-06	up
4821	Cldn15	12.8236	2.20487	23.4423	10.6321	3.41035	0.000119812	0.00275049	up
4849	Clec10a	87.8493	30.6179	145.081	4.73843	2.24441	3.58472e-05	0.000978277	up
4851	Clec12a	97.8032	33.6811	161.925	4.80761	2.26532	7.12765e-07	3.04124e-05	up
4857	Clec1b	151.756	37.9329	265.579	7.00128	2.80762	3.15885e-09	2.36144e-07	up
4868	Clec4a2	31.8592	3.99589	59.7226	14.946	3.90169	1.58473e-09	1.23207e-07	up
4874	Clec4e	635.944	250.034	1021.85	4.08687	2.03099	2.75536e-07	1.32416e-05	up
4878	Clec5a	40.4492	2.59504	78.3033	30.1742	4.91524	2.62852e-12	3.83172e-10	up
4913	Clptm1l	1657.65	507.213	2808.09	5.53631	2.46893	1.01449e-10	1.07555e-08	up
4933	Cmah	28.9736	10.6219	47.3253	4.45542	2.15556	0.00256989	0.0365312	up
4934	Cmas	6507.45	2322.84	10692	4.603	2.20257	7.75032e-09	5.2549e-07	up
4992	Cnot6	3244.65	1649.52	4839.79	2.93405	1.55289	2.68543e-05	0.00075768	up
5045	Col11a2	336.397	196.815	475.979	2.41841	1.27406	0.00107703	0.0177405	up
5052	Col18a1	1868.11	628.119	3108.1	4.94827	2.30692	2.48574e-09	1.87427e-07	up
5055	Col1a2	519.909	322.534	717.284	2.2239	1.15309	0.00252588	0.0360695	up
5063	Col28a1	108.121	43.2407	173.001	4.00089	2.00032	9.43327e-05	0.00225124	up
5091	Colgalt1	2050.16	608.322	3492	5.74038	2.52115	9.41615e-11	1.01053e-08	up
5126	Coq2	1096.69	384.832	1808.54	4.69956	2.23252	7.69734e-09	5.23929e-07	up
5204	Cpox	1350.24	412.384	2288.09	5.54843	2.47208	3.36416e-10	3.00251e-08	up
5251	Crebzf	1043.24	487.746	1598.74	3.27781	1.71273	4.09659e-06	0.000144188	up
5261	Crim1	507.839	230.912	784.767	3.39856	1.76492	4.81772e-06	0.000167881	up
5282	Crocc	227.123	90.898	363.347	3.99731	1.99903	1.50197e-06	5.9986e-05	up
5287	Crtap	1333.98	824.917	1843.04	2.23422	1.15977	0.00265602	0.03756	up
5290	Crtc3	797.447	453.736	1141.16	2.51503	1.33057	0.000438469	0.00840103	up
5321	Csf1	595.059	370.63	819.487	2.21106	1.14474	0.00299655	0.0411772	up
5322	Csf1r	60.039	28.4442	91.6339	3.22153	1.68775	0.000942329	0.0158349	up
5325	Csf2rb	1073.5	548.796	1598.2	2.9122	1.54211	3.94382e-05	0.00106629	up
5326	Csf2rb2	432.426	136.684	728.168	5.32739	2.41343	1.0259e-08	6.84963e-07	up
5344	Csnk1e	2385.95	1394.45	3377.45	2.42206	1.27623	0.00052969	0.00992063	up
5346	Csnk1g2	1134.94	348.788	1921.09	5.50792	2.46151	1.54915e-10	1.57554e-08	up
5347	Csnk1g3	813.047	249.786	1376.31	5.50995	2.46204	2.46997e-10	2.26216e-08	up
5382	Ctbp1	2891.49	829.615	4953.36	5.97067	2.57789	2.25262e-11	2.7556e-09	up
5390	Ctdp1	566.327	134.653	998.002	7.41167	2.8898	2.22247e-13	4.22583e-11	up
5395	Ctf1	194.088	22.9489	365.227	15.9148	3.99229	1.01446e-17	3.77574e-15	up
5409	Ctnnbip1	332.369	159.266	505.471	3.17375	1.66619	3.28888e-05	0.00090745	up
5430	Ctse	1434.14	927.675	1940.6	2.0919	1.06481	0.00332551	0.0450605	up
5432	Ctsg	36.0196	19.0917	52.9475	2.77332	1.47161	0.00372625	0.0493066	up
5442	Ctss	338.084	207.193	468.976	2.26348	1.17854	0.00293885	0.0405436	up
5458	Cul3	834.118	492.008	1176.23	2.39067	1.25741	0.000778465	0.0136313	up
5481	Cxcl10	60.1184	31.7601	88.4767	2.78578	1.47808	0.000366993	0.00720517	up
5491	Cxcl5	53.1712	8.34915	97.9932	11.7369	3.55298	1.31707e-07	6.93963e-06	up
5493	Cxcr1	176.648	34.2849	319.011	9.3047	3.21796	2.34419e-10	2.16968e-08	up
5494	Cxcr2	92.2604	27.4069	157.114	5.73264	2.5192	2.05136e-06	7.85218e-05	up
5504	Cxxc5	4453.33	2733.25	6173.4	2.25863	1.17545	0.00124819	0.0199767	up
5519	Cybb	151.504	19.5661	283.442	14.4864	3.85662	6.80834e-17	2.20552e-14	up
5618	Cyp4b1	255.875	56.2388	455.51	8.09958	3.01785	3.90217e-11	4.40391e-09	up
5625	Cyp4f18	26.1996	2.22127	50.1779	22.5897	4.49759	1.24296e-08	8.05299e-07	up
5632	Cyp4x1os	81.8663	27.3909	136.342	4.97763	2.31546	5.66865e-05	0.00147124	up
5680	D15Ertd621e	1799.26	547.189	3051.33	5.57638	2.47933	9.54069e-11	1.01765e-08	up
5760	Dach1	1434.11	871.276	1996.95	2.29199	1.1966	0.000799701	0.0139334	up
5778	Dapk3	163.298	65.6416	260.954	3.97543	1.99111	1.26078e-06	5.11713e-05	up
5803	Dcaf10	995.149	616.641	1373.66	2.22764	1.15552	0.00309502	0.0423309	up
5863	Ddhd1	369.062	193.077	545.047	2.82295	1.4972	0.000124866	0.00284412	up
5898	Ddx4	94.5852	43.6354	145.535	3.33525	1.73779	0.000797109	0.0139134	up
6017	Dexi	320.34	71.7467	568.932	7.92974	2.98727	2.1758e-12	3.28114e-10	up
6036	Dgki	16.7549	3.10754	30.4022	9.78339	3.29033	0.000213247	0.00453812	up
6053	Dhrs3	1120.82	398.55	1843.09	4.6245	2.2093	2.65283e-08	1.61791e-06	up
6069	Dhx36	1607.01	818.089	2395.92	2.92868	1.55025	3.34713e-05	0.000919173	up
6094	Dirc2	498.611	74.8908	922.33	12.3157	3.62242	1.50134e-17	5.3598e-15	up
6212	Dnajc21	238.909	142.446	335.371	2.35437	1.23534	0.00250185	0.0357849	up
6215	Dnajc25	114.053	43.1186	184.988	4.29021	2.10105	2.24011e-06	8.50026e-05	up
6253	Dntt	124.538	2.81589	246.261	87.454	6.45045	1.04701e-22	7.32616e-20	up
6268	Dock8	3949.66	2182.9	5716.43	2.61873	1.38887	0.000168843	0.00369196	up
6269	Dock9	1134.87	413.362	1856.38	4.49093	2.16701	2.87594e-08	1.73059e-06	up
6273	Dok3	519.316	290.338	748.293	2.57731	1.36587	0.000414213	0.0079976	up
6280	Donson	363.554	157.124	569.985	3.62762	1.85902	5.38812e-06	0.00018554	up
6381	Dtx4	120.446	34.4964	206.395	5.98308	2.58089	1.6436e-07	8.38236e-06	up
6402	Dusp2	700.483	216.841	1184.13	5.46082	2.44912	2.15041e-10	2.01161e-08	up
6404	Dusp22	121.513	53.8012	189.225	3.51712	1.81439	0.000133795	0.00300447	up
6411	Dusp5	97.8245	12.1899	183.459	15.0501	3.9117	7.00304e-15	1.65546e-12	up
6413	Dusp7	239.059	144.393	333.726	2.31124	1.20867	0.00203485	0.0299999	up
6447	Dyrk2	395.944	219.813	572.075	2.60255	1.37993	0.000574825	0.0106182	up
6479	E130308A19Rik	835.84	389.868	1281.81	3.28782	1.71713	8.81247e-06	0.000283898	up
6490	E2f1	475.096	281.438	668.755	2.37621	1.24866	0.00100361	0.0166726	up
6494	E2f5	357.298	156.625	557.971	3.56246	1.83288	4.47301e-06	0.000156493	up
6520	Ear1	15.9288	0.846187	31.0113	36.6483	5.19568	6.91538e-06	0.000231745	up
6524	Ear2	10.7176	0.651101	20.7842	31.9216	4.99646	3.27238e-05	0.000904324	up
6551	Ecm1	1319.57	725.175	1913.96	2.63931	1.40016	0.000205167	0.00438751	up
6600	Efcc1	963.647	368.194	1559.1	4.23445	2.08217	5.12094e-08	2.91793e-06	up
6659	Eif2ak3	575.988	147.351	1004.63	6.81792	2.76933	3.74704e-12	5.24375e-10	up
6694	Eif4ebp2	465.363	285.768	644.958	2.25693	1.17436	0.00192556	0.0285698	up
6708	Elane	241.639	38.3056	444.973	11.6164	3.53809	8.02205e-17	2.50589e-14	up
6709	Elavl1	4240.2	2035.65	6444.76	3.16595	1.66264	8.44989e-06	0.000276288	up
6787	Endou	63.0399	18.5316	107.548	5.80351	2.53693	3.67886e-05	0.00100084	up
6796	Eno2	245.579	136.348	354.811	2.60224	1.37976	0.000932477	0.0157147	up
6835	Epb4.2	231.021	105.718	356.324	3.37052	1.75297	5.95823e-05	0.00153275	up
6860	Epm2a	14.2485	1.62665	26.8703	16.5188	4.04604	0.000127931	0.00290282	up
6955	Espn	130.972	73.3891	188.555	2.56926	1.36135	0.00203763	0.0300036	up
6977	Etnk1	5240.63	2153.43	8327.83	3.86723	1.9513	2.0245e-07	1.01474e-05	up
7018	Exoc8	826.259	253.01	1399.51	5.53144	2.46766	3.79372e-10	3.30166e-08	up
7026	Exosc6	594.284	109.916	1078.65	9.81343	3.29476	1.20469e-15	3.01052e-13	up
7043	F10	479.6	223.112	736.088	3.29918	1.72211	1.21509e-05	0.000376205	up
7057	F630028O10Rik	231.4	129.495	333.304	2.57386	1.36394	0.00100287	0.0166726	up
7080	Fabp4	39.2509	18.2449	60.2569	3.30267	1.72363	0.000774322	0.013586	up
7090	Faf1	1343.79	344.609	2342.97	6.79891	2.7653	1.53898e-12	2.4474e-10	up
7100	Fam102a	1086.46	517.494	1655.43	3.19894	1.67759	1.29681e-05	0.000397984	up
7120	Fam120aos	966.211	466.4	1466.02	3.14327	1.65227	1.09178e-05	0.000345361	up
7159	Fam160b1	1777.36	776.601	2778.13	3.57729	1.83887	1.11403e-06	4.58533e-05	up
7172	Fam168b	3410.59	1550.9	5270.28	3.39822	1.76478	1.85285e-06	7.17078e-05	up
7174	Fam169b	283.615	169.893	397.337	2.33874	1.22573	0.00302416	0.0414592	up
7177	Fam171a1	1155.71	696.899	1614.52	2.31672	1.21209	0.00100108	0.0166621	up
7178	Fam171a2	113.372	14.2118	212.533	14.9547	3.90252	1.30611e-14	3.00629e-12	up
7180	Fam172a	1921.77	1017.49	2826.05	2.77748	1.47378	9.20174e-05	0.002202	up
7196	Fam184a	310.576	101.206	519.946	5.13751	2.36107	2.25902e-08	1.4063e-06	up
7281	Fam49b	1583.89	983.793	2183.98	2.21996	1.15053	0.00205665	0.0302582	up
7292	Fam63b	1538.48	479.924	2597.03	5.41134	2.43599	3.2616e-10	2.92687e-08	up
7296	Fam65c	252.706	120.051	385.361	3.20998	1.68256	0.000118272	0.00272228	up
7327	Fam8a1	89.9369	21.381	158.493	7.4128	2.89002	1.4601e-08	9.25416e-07	up
7386	Fbrsl1	87.6768	31.1352	144.218	4.632	2.21164	1.8765e-06	7.2303e-05	up
7397	Fbxl20	1426.1	894.003	1958.2	2.19038	1.13118	0.00273634	0.0383548	up
7400	Fbxl3	2185.33	1346.92	3023.75	2.24493	1.16667	0.0015875	0.0245103	up
7418	Fbxo28	1066.07	507.973	1624.17	3.19736	1.67688	1.54323e-05	0.000465445	up
7421	Fbxo31	986.838	481.433	1492.24	3.09959	1.63208	2.31753e-05	0.000671201	up
7460	Fbxw4	296.614	159.569	433.66	2.71769	1.44238	0.000327743	0.00658234	up
7463	Fbxw8	1492.42	639.684	2345.15	3.6661	1.87425	1.21118e-06	4.93874e-05	up
7466	Fcer1a	126.922	56.0436	197.8	3.5294	1.81942	0.000344217	0.00685028	up
7468	Fcer2a	44.9066	14.0276	75.7856	5.40259	2.43365	0.000490824	0.00931236	up
7473	Fcgr3	71.4246	31.0414	111.808	3.60189	1.84875	8.08232e-05	0.00197188	up
7482	Fcnb	80.8603	1.74885	159.972	91.4724	6.51526	1.93758e-25	1.6947e-22	up
7516	Ffar2	506.831	176.3	837.362	4.74963	2.24782	4.77733e-08	2.73999e-06	up
7521	Fgd1	197.326	121.779	272.873	2.24072	1.16396	0.00366939	0.0487386	up
7550	Fgfbp3	397.805	129.542	666.068	5.14171	2.36225	5.42214e-09	3.79398e-07	up
7604	Fkbp5	1007.98	449.423	1566.54	3.48567	1.80143	2.1428e-06	8.18428e-05	up
7656	Fndc3b	317.413	153.954	480.872	3.12347	1.64315	7.32119e-05	0.00181917	up
7684	Foxd2	292.144	37.4002	546.887	14.6226	3.87013	1.42247e-17	5.18403e-15	up
7710	Foxo1	727.913	220.444	1235.38	5.60407	2.48647	2.55065e-10	2.31184e-08	up
7714	Foxp1	5123.3	3200.34	7046.26	2.20172	1.13863	0.00159495	0.0245818	up
7729	Fpr1	17.6704	0.700424	34.6403	49.4562	5.62808	5.42483e-07	2.38434e-05	up
7730	Fpr2	14.9248	1.69237	28.1573	16.6378	4.05639	0.000199816	0.00428881	up
7734	Frat1	82.4232	31.3332	133.513	4.26108	2.09122	4.30377e-05	0.00115292	up
7735	Frat2	2013.9	113.7	3914.09	34.4248	5.10537	2.43392e-31	3.54805e-28	up
7809	Fxr2	1485.97	500.87	2471.07	4.93355	2.30263	1.5807e-09	1.23207e-07	up
7819	Fyn	2809.32	1081.63	4537.01	4.19459	2.06853	7.43356e-08	4.12043e-06	up
7828	Fzd7	293.596	111.804	475.387	4.25197	2.08813	2.6771e-07	1.30447e-05	up
7843	G6b	41.2675	15.9113	66.6237	4.18718	2.06598	0.000288969	0.00594698	up
7887	Gadd45g	1332.67	654.67	2010.67	3.07127	1.61884	1.95408e-05	0.000578387	up
7902	Galnt1	2967.51	1599.34	4335.67	2.71092	1.43878	9.67516e-05	0.00229621	up
7923	Galr3	20.1237	4.995	35.2523	7.05752	2.81916	3.91977e-05	0.00106143	up
7935	Garem	98.62	22.9583	174.282	7.59123	2.92433	2.71474e-08	1.64321e-06	up
7997	Gclc	1139.18	287.829	1990.53	6.91567	2.78987	8.2222e-13	1.36982e-10	up
7998	Gclm	3993.87	664.566	7323.18	11.0195	3.46199	9.738e-18	3.70319e-15	up
8034	Gem	1110.87	413.352	1808.38	4.37491	2.12925	1.23651e-08	8.041e-07	up
8045	Gfi1	577.47	43.8542	1111.09	25.3359	4.66311	1.66036e-24	1.32021e-21	up
8053	Gfra1	7.18775	0	14.3755	Inf	Inf	0.00161137	0.0247694	up
8087	Gigyf1	830.766	467.845	1193.69	2.55146	1.35132	0.000337696	0.00674351	up
8091	Gimap4	396.624	215.81	577.438	2.67568	1.4199	0.000361313	0.00710962	up
8187	Glud1	2649.22	913.267	4385.17	4.80162	2.26352	3.75147e-09	2.76897e-07	up
8188	Glul	3137.9	1916.54	4359.26	2.27455	1.18558	0.00119792	0.0193313	up
8435	Gm13034	45.2748	21.0729	69.4768	3.29697	1.72114	0.00108037	0.0177788	up
8508	Gm13986	52.6441	18.1577	87.1304	4.79853	2.26259	0.000312183	0.00632062	up
8648	Gm15915	243.999	99.0958	388.902	3.9245	1.97251	2.20868e-06	8.39921e-05	up
8695	Gm16702	145.796	50.6796	240.912	4.75362	2.24903	6.25123e-06	0.000212335	up
8719	Gm17296	229.79	130.79	328.791	2.51388	1.32992	0.000822174	0.0142681	up
8728	Gm17745	79.9453	40.838	119.053	2.91524	1.54361	0.00271565	0.0381565	up
8762	Gm1968	83.4458	27.8918	139	4.98353	2.31717	7.16978e-06	0.000239353	up
9049	Gm4532	196.975	76.5095	317.44	4.14904	2.05278	3.85688e-06	0.00013741	up
9093	Gm4980	24.3127	8.29762	40.3277	4.86015	2.281	0.000595645	0.0109335	up
9136	Gm527	24.0821	6.7225	41.4417	6.16463	2.62401	0.000350196	0.00694555	up
9160	Gm5483	24.4598	0.423094	48.4965	114.623	6.84076	4.29584e-07	1.95187e-05	up
9198	Gm5801	328.96	201.207	456.714	2.26987	1.18261	0.00237247	0.034214	up
9334	Gm7694	638.737	316.191	961.283	3.0402	1.60417	3.62391e-05	0.000987431	up
9410	Gm973	661.221	279.704	1042.74	3.72801	1.89841	1.65808e-06	6.51793e-05	up
9460	Gnas	10433.9	4375.2	16492.6	3.76956	1.9144	2.83673e-07	1.35582e-05	up
9464	Gnaz	855.903	376.763	1335.04	3.54346	1.82516	1.83232e-06	7.12283e-05	up
9465	Gnb1	1850.8	1010.33	2691.26	2.66374	1.41345	0.000124388	0.00283693	up
9524	Gp1bb	984.355	53.3224	1915.39	35.9209	5.16675	5.15568e-31	6.93756e-28	up
9526	Gp5	1990.81	275.569	3706.05	13.4487	3.7494	5.7594e-20	3.05301e-17	up
9606	Gpr18	114.789	15.3676	214.211	13.9391	3.80107	5.51624e-11	6.10732e-09	up
9625	Gpr4	389.719	149.715	629.723	4.20615	2.0725	5.73376e-07	2.50751e-05	up
9653	Gprin3	149.612	52.4597	246.764	4.70389	2.23385	6.23388e-06	0.000212158	up
9664	Gpx3	159.343	73.134	245.552	3.35757	1.74742	2.15591e-05	0.000633872	up
9675	Gramd4	1553.08	944.838	2161.33	2.28751	1.19378	0.00125175	0.0200154	up
9678	Grasp	409.653	67.2356	752.07	11.1856	3.48357	5.24024e-16	1.4323e-13	up
9681	Grb2	3598.41	1238.7	5958.12	4.80998	2.26603	3.41707e-09	2.53283e-07	up
9704	Grik5	508.649	135.363	881.935	6.51533	2.70384	1.68428e-11	2.08958e-09	up
9722	Grk6	937.862	547.099	1328.62	2.42849	1.28006	0.000569008	0.0105218	up
9736	Grrp1	66.9008	25.0238	108.778	4.34698	2.12001	0.000182601	0.00396327	up
9737	Grsf1	977.411	457.662	1497.16	3.27132	1.70987	4.29719e-06	0.000150643	up
9760	Gsk3a	802.905	205.282	1400.53	6.82247	2.77029	2.48279e-12	3.6497e-10	up
9843	Gulo	97.8085	45.1419	150.475	3.33338	1.73698	0.00105363	0.0174044	up
9853	Gypa	112.504	39.0141	185.993	4.76734	2.25319	1.11685e-05	0.000352644	up
9859	Gzmb	25.671	7.46509	43.8768	5.8776	2.55523	0.00201671	0.0297958	up
9873	H1fx	119.862	50.6637	189.06	3.73167	1.89982	5.5762e-06	0.000190889	up
9901	H2-Ob	1218.96	660.204	1777.72	2.69268	1.42905	0.00015631	0.00345245	up
9932	H6pd	1387.38	780.323	1994.44	2.55592	1.35384	0.000370141	0.0072345	up
9935	Habp4	562.063	134.568	989.557	7.35359	2.87845	6.03589e-12	8.1122e-10	up
9997	Hcar2	13.3721	2.17195	24.5722	11.3135	3.49997	0.00277105	0.0387482	up
10023	Hdc	35.0653	17.7423	52.3882	2.95273	1.56205	0.00247896	0.0354864	up
10029	Hdgfrp3	626.352	318.028	934.676	2.93897	1.55531	4.85928e-05	0.00128017	up
10069	Herpud2	2315.43	1037.83	3593.03	3.46206	1.79163	2.27179e-06	8.58324e-05	up
10070	Hes1	219.254	42.3689	396.139	9.34977	3.22493	1.13205e-12	1.81679e-10	up
10218	Hmga2	644.964	370.721	919.207	2.47951	1.31006	0.000613076	0.0111762	up
10294	Hoxa5	324.099	120.944	527.255	4.3595	2.12416	3.18038e-07	1.49673e-05	up
10295	Hoxa6	68.3449	20.1067	116.583	5.79822	2.53561	4.07487e-06	0.000143713	up
10303	Hoxb3	152.632	75.3746	229.89	3.04997	1.60879	0.000450892	0.008592	up
10330	Hp	146.717	38.2999	255.135	6.6615	2.73585	1.67149e-10	1.68042e-08	up
10350	Hras	338.88	95.6449	582.115	6.08621	2.60554	1.79471e-10	1.74416e-08	up
10378	Hsd11b1	23.5778	9.54334	37.6123	3.9412	1.97864	0.000642866	0.0116656	up
10402	Hsf2bp	121.759	46.0216	197.497	4.2914	2.10145	2.90887e-05	0.000815461	up
10479	I730030J21Rik	1605.85	638.284	2573.41	4.03177	2.01141	1.03922e-07	5.57641e-06	up
10480	I830077J02Rik	135.312	55.9854	214.639	3.83385	1.93879	2.47911e-05	0.000708612	up
10494	Ice1	1068.52	555.174	1581.86	2.8493	1.51061	6.19318e-05	0.00157926	up
10521	Ier5	878.227	391.972	1364.48	3.48107	1.79953	3.38477e-06	0.000121831	up
10522	Ier5l	17.5978	1.07419	34.1214	31.7647	4.98935	8.84963e-07	3.73028e-05	up
10539	Ifit1bl1	139.054	24.5979	253.51	10.3062	3.36543	1.29964e-11	1.67166e-09	up
10549	Ifitm6	74.4421	6.94114	141.943	20.4495	4.35399	4.75198e-13	8.31263e-11	up
10643	Ikzf2	1322.84	777.704	1867.97	2.4019	1.26418	0.000709928	0.0127111	up
10648	Il10ra	1331.32	100.471	2562.18	25.5016	4.67252	1.42442e-26	1.55734e-23	up
10679	Il1b	188.058	73.0482	303.067	4.14887	2.05272	4.00187e-06	0.000141424	up
10680	Il1bos	73.1357	32.4659	113.805	3.50538	1.80957	0.00109868	0.0179956	up
10685	Il1f9	15.8457	0.350212	31.3412	89.4923	6.48369	1.92744e-06	7.41027e-05	up
10693	Il1rn	13.9106	1.05064	26.7705	25.4803	4.67131	0.000157485	0.00347401	up
10723	Il6	23.1383	5.63894	40.6377	7.20661	2.84932	0.00225501	0.032736	up
10753	Inafm1	746.182	327.045	1165.32	3.56317	1.83316	2.75144e-06	0.000101972	up
10759	Ing2	575.44	194.981	955.899	4.90253	2.29353	9.37977e-09	6.31078e-07	up
10764	Inhba	63.365	31.2175	95.5125	3.05958	1.61334	0.00299382	0.0411721	up
10779	Inpp5a	485.402	158.184	812.619	5.13718	2.36098	1.71142e-09	1.31307e-07	up
10792	Insl3	131.01	62.8707	199.149	3.16759	1.66339	0.000530984	0.00993422	up
10816	Ipmk	1014.82	226.022	1803.61	7.97979	2.99635	8.17583e-14	1.68259e-11	up
10893	Isoc1	2889.78	1782.13	3997.43	2.24306	1.16547	0.00185494	0.0278342	up
10914	Itga6	4238.78	2045.86	6431.7	3.14376	1.65249	6.41688e-06	0.000217119	up
10921	Itgam	450.176	189.209	711.143	3.7585	1.91016	1.72996e-06	6.77005e-05	up
10922	Itgav	886.538	393.112	1379.96	3.51036	1.81162	3.19324e-06	0.000115891	up
10928	Itgb2l	40.0544	0	80.1088	Inf	Inf	5.90776e-19	2.58361e-16	up
10959	Itsn2	2962.88	1467.82	4457.93	3.03711	1.6027	2.29609e-05	0.000666094	up
10973	Jag1	141.794	18.6258	264.963	14.2255	3.83041	6.648e-13	1.12906e-10	up
10977	Jak2	1857.29	793.946	2920.64	3.67864	1.87917	6.1362e-07	2.67016e-05	up
10986	Jchain	326.444	13.5884	639.3	47.0474	5.55604	1.11415e-25	1.08276e-22	up
10994	Jmy	633.47	313.052	953.888	3.04706	1.60742	2.80933e-05	0.000788823	up
11008	Jund	2066.22	408.78	3723.66	9.10922	3.18733	9.10254e-16	2.37658e-13	up
11010	Kalrn	1429.33	817.813	2040.86	2.4955	1.31933	0.000428517	0.00824648	up
11050	Kcna3	2534.96	693.357	4376.57	6.31214	2.65813	1.38103e-11	1.76338e-09	up
11107	Kcnk12	199.71	9.25181	390.169	42.1722	5.39822	1.00573e-25	1.0349e-22	up
11158	Kctd2	185.318	74.3547	296.281	3.9847	1.99447	1.33191e-06	5.39332e-05	up
11174	Kdm1a	1121.28	358.145	1884.41	5.26158	2.39549	4.12911e-10	3.54071e-08	up
11190	Kdm7a	1173.13	677.611	1668.65	2.46254	1.30015	0.000579589	0.0106836	up
11192	Kdr	916.183	446.78	1385.59	3.10127	1.63286	2.35697e-05	0.000681494	up
11207	Khsrp	2758.05	1172.98	4343.12	3.70262	1.88855	5.4653e-07	2.3961e-05	up
11222	Kif1b	810.598	430.097	1191.1	2.76937	1.46956	0.000148885	0.00330514	up
11247	Kif7	69.6461	30.5423	108.75	3.56064	1.83213	6.68216e-05	0.00167466	up
11251	Kifc2	275.606	166.348	384.864	2.31361	1.21015	0.00374155	0.0493464	up
11276	Klf13	830.309	256.322	1404.29	5.47863	2.45381	2.34062e-10	2.16968e-08	up
11279	Klf16	203.947	75.4439	332.451	4.4066	2.13967	4.11511e-07	1.88507e-05	up
11282	Klf3	1351.27	571.111	2131.42	3.73206	1.89997	1.01813e-06	4.22263e-05	up
11288	Klf9	960.295	262.766	1657.82	6.30912	2.65744	1.47718e-11	1.85902e-09	up
11291	Klhdc2	1945.34	799.496	3091.17	3.86641	1.95099	2.95325e-07	1.40766e-05	up
11310	Klhl21	1713.64	174.763	3252.52	18.611	4.21808	4.86612e-24	3.701e-21	up
11331	Klhl5	1081.55	426.301	1736.8	4.0741	2.02648	7.4433e-08	4.12043e-06	up
11388	Klrb1c	601.407	173.589	1029.23	5.92911	2.56782	4.12173e-10	3.54071e-08	up
11389	Klrb1f	79.7067	39.566	119.847	3.02905	1.59887	0.00228439	0.033135	up
11422	Kras	1584.94	769.379	2400.5	3.12005	1.64157	1.33685e-05	0.000408123	up
11425	Kremen1	798.335	332.771	1263.9	3.7981	1.92528	8.33943e-07	3.52371e-05	up
11586	Lag3	58.7554	26.5447	90.9661	3.4269	1.7769	0.00337487	0.0455529	up
11598	Lamc1	315.716	137	494.432	3.60899	1.85159	3.9591e-06	0.000140302	up
11601	Lamp1	4239.77	528.594	7950.94	15.0417	3.91089	5.66574e-22	3.67077e-19	up
11630	Lat2	1247.82	445.202	2050.44	4.60563	2.2034	9.82866e-09	6.58746e-07	up
11672	Lcn2	482.159	8.58926	955.73	111.27	6.79792	8.36041e-40	1.82811e-36	up
11686	Ldb1	3623.65	1452.4	5794.89	3.98988	1.99634	1.07349e-07	5.74265e-06	up
11711	Lemd2	578.216	339.786	816.646	2.40341	1.26508	0.000729277	0.0129911	up
11726	Lgals1	764.638	440.636	1088.64	2.47061	1.30487	0.000450057	0.00859053	up
11729	Lgals3	239.452	106.252	372.651	3.50724	1.81034	1.00344e-05	0.000319792	up
11741	Lgmn	207.695	28.8604	386.53	13.3931	3.74342	2.17e-14	4.74499e-12	up
11766	Lifr	94.8587	31.2904	158.427	5.06312	2.34003	1.72325e-05	0.000515297	up
11770	Lilr4b	44.3602	6.26648	82.4538	13.1579	3.71786	6.10763e-08	3.42439e-06	up
11773	Lilrb4a	64.4054	16.5994	112.211	6.75996	2.75701	3.03108e-07	1.43693e-05	up
11774	Lim2	122.265	28.0633	216.468	7.71356	2.9474	4.13608e-09	2.98977e-07	up
11859	Lonrf1	208.046	116.537	299.555	2.57048	1.36204	0.000536709	0.0100199	up
11904	Lrfn4	91.0576	53.4045	128.711	2.41011	1.2691	0.00333223	0.0451166	up
11906	Lrg1	67.6993	6.20076	129.198	20.8358	4.38099	3.80165e-14	8.11004e-12	up
11911	Lrig3	85.1938	33.8697	136.518	4.03068	2.01102	6.44928e-05	0.00163031	up
11916	Lrp1	96.3622	52.0785	140.646	2.70065	1.43331	0.00115924	0.0188113	up
11925	Lrp5	108.93	49.6039	168.256	3.392	1.76214	9.58837e-05	0.00227893	up
11926	Lrp6	923.016	585.867	1260.17	2.15094	1.10497	0.00276431	0.0386848	up
11938	Lrrc16b	52.2708	24.7958	79.7458	3.2161	1.68531	0.00229378	0.0332333	up
11954	Lrrc32	63.9159	22.4596	105.372	4.69164	2.23009	5.035e-05	0.00131655	up
11967	Lrrc47	392.043	115.671	668.415	5.7786	2.53072	2.48699e-10	2.26588e-08	up
11979	Lrrc6	9.66949	0.350212	18.9888	54.2208	5.76077	0.000502492	0.00947209	up
11990	Lrrc75a	265.14	71.2571	459.023	6.44179	2.68746	1.44346e-10	1.47663e-08	up
11995	Lrrc8d	881.656	549.871	1213.44	2.20678	1.14194	0.00207607	0.0305182	up
12027	Lsm14b	86.0279	31.7628	140.293	4.4169	2.14303	8.78478e-06	0.000283611	up
12042	Ltb	5314.42	3328.13	7300.72	2.19364	1.13333	0.00162496	0.0249374	up
12045	Ltbp1	257.02	69.2077	444.833	6.4275	2.68426	5.27602e-10	4.41595e-08	up
12047	Ltbp3	2224.12	1047.15	3401.1	3.24797	1.69954	6.48503e-06	0.000218699	up
12051	Ltf	920.746	21.2029	1820.29	85.8508	6.42376	2.54846e-40	6.36861e-37	up
12066	Ly6a	3698.97	2273.11	5124.82	2.25454	1.17283	0.00129513	0.0205588	up
12067	Ly6c1	26.7372	8.11893	45.3554	5.58638	2.48191	0.00140947	0.022093	up
12068	Ly6c2	163.043	57.5089	268.578	4.67019	2.22348	2.98436e-08	1.78786e-06	up
12069	Ly6d	13.8271	0.601778	27.0524	44.9542	5.49038	2.89645e-06	0.000106444	up
12127	M1ap	189.836	107.26	272.413	2.53974	1.34468	0.00172714	0.0261356	up
12135	Macrod1	921.69	502.972	1340.41	2.66498	1.41412	0.000324273	0.00652013	up
12145	Maf	39.6725	13.6095	65.7355	4.83012	2.27206	0.00085169	0.0147074	up
12148	Mafb	33.6304	12.9869	54.2739	4.17913	2.0632	0.000341863	0.00681116	up
12201	Man1c1	409.868	108.015	711.72	6.58908	2.72008	2.30546e-11	2.80065e-09	up
12203	Man2a2	3439.95	2005.74	4874.16	2.4301	1.28102	0.000493587	0.00935463	up
12218	Map10	119.189	54.7523	183.626	3.35375	1.74578	0.000129564	0.00292447	up
12221	Map1lc3a	499.981	281.033	718.929	2.55817	1.35511	0.000576845	0.0106443	up
12234	Map3k10	324.141	116.143	532.138	4.58173	2.19589	7.42246e-08	4.12043e-06	up
12242	Map3k3	1372.56	381.772	2363.34	6.19045	2.63005	1.39919e-11	1.77362e-09	up
12246	Map3k7	1074.94	365.124	1784.76	4.88809	2.28927	3.20065e-09	2.38251e-07	up
12253	Map4k3	361.83	223.074	500.586	2.24404	1.1661	0.00314196	0.0428723	up
12259	Map7d1	668.774	167.252	1170.3	6.99719	2.80678	3.17747e-12	4.51898e-10	up
12262	Mapk1	6029.09	3431.36	8626.81	2.51411	1.33005	0.000369919	0.0072345	up
12267	Mapk14	6857.87	2888.53	10827.2	3.74835	1.90626	4.14516e-07	1.89324e-05	up
12281	Mapkapk2	2269.85	672.346	3867.36	5.75205	2.52408	3.80168e-11	4.34659e-09	up
12309	Mark3	770.146	283.599	1256.69	4.43124	2.14771	1.54573e-08	9.76155e-07	up
12336	Maz	1445.14	861.445	2028.84	2.35516	1.23583	0.000917548	0.015553	up
12376	Mcemp1	49.6092	6.09495	93.1235	15.2788	3.93346	1.20377e-10	1.26094e-08	up
12378	Mcf2l	427.503	257.002	598.004	2.32684	1.21837	0.00223224	0.0324864	up
12382	Mcl1	3435.15	1482.97	5387.33	3.63279	1.86108	6.06153e-07	2.64425e-05	up
12392	Mcm9	560.002	286.454	833.549	2.90988	1.54096	6.44898e-05	0.00163031	up
12393	Mcmbp	1267.4	568.807	1966	3.45636	1.78925	2.33843e-06	8.79701e-05	up
12411	Mcur1	1499.5	395.215	2603.78	6.58826	2.7199	2.39715e-12	3.58405e-10	up
12441	Med14	1594.05	880.185	2307.91	2.62207	1.39071	0.000225224	0.00476402	up
12469	Mef2d	1569.02	870.889	2267.14	2.60325	1.38031	0.000204069	0.00436938	up
12495	Mesdc1	443.168	107.235	779.101	7.26535	2.86103	3.09868e-12	4.44304e-10	up
12549	Mfhas1	169.662	67.2415	272.083	4.04636	2.01662	2.88565e-06	0.000106444	up
12560	Mfsd2b	9072.8	5866.38	12279.2	2.09315	1.06568	0.00314599	0.0428939	up
12564	Mfsd6	1435.92	725.784	2146.06	2.95688	1.56408	3.34282e-05	0.000919173	up
12572	Mgam	74.0929	10.6549	137.531	12.9078	3.69017	1.44551e-09	1.13902e-07	up
12578	Mgat4b	1417.93	469.092	2366.77	5.04543	2.33498	1.22601e-09	9.74844e-08	up
12591	Mgst1	782.381	446.243	1118.52	2.50653	1.32569	0.000497234	0.00939964	up
12592	Mgst2	153.996	80.5527	227.439	2.82348	1.49747	0.000886034	0.0151558	up
12625	Milr1	227.843	99.3127	356.373	3.58839	1.84334	2.39667e-05	0.000690692	up
12722	Mir155hg	492.695	180.98	804.409	4.44474	2.1521	1.14916e-07	6.0916e-06	up
13066	Mir3960	16.4227	1.07419	31.7712	29.5768	4.88639	1.58654e-05	0.000477683	up
13832	Mknk2	2699.17	965.438	4432.91	4.5916	2.199	7.27445e-09	4.97078e-07	up
13857	Mlxip	2558.5	1509.64	3607.36	2.38955	1.25674	0.000748957	0.013301	up
13859	Mlycd	547.954	73.0552	1022.85	14.0011	3.80747	1.59275e-19	7.73943e-17	up
13891	Mmp8	231.959	7.67216	456.247	59.4678	5.89404	3.91012e-27	4.55998e-24	up
13892	Mmp9	136.666	4.61198	268.72	58.2656	5.86457	8.19679e-24	5.97444e-21	up
13918	Mocs3	119.791	13.7037	225.878	16.483	4.0429	1.03187e-16	3.11215e-14	up
13922	Mogs	622.415	336.913	907.918	2.69482	1.43019	0.000119566	0.00274844	up
13963	Mpo	503.542	255.858	751.226	2.93611	1.5539	8.25869e-05	0.00201211	up
13969	Mpp6	1495.01	675.357	2314.65	3.42731	1.77708	2.26003e-06	8.55731e-05	up
13997	Mrgpra2b	10.3268	1.79818	18.8555	10.4859	3.39038	0.00203567	0.0299999	up
14106	Mrs2	274.946	100.323	449.569	4.48122	2.16389	1.79943e-07	9.09753e-06	up
14108	Mrvi1	399.252	125.553	672.95	5.35987	2.4222	4.17222e-09	3.00348e-07	up
14109	Ms4a1	12.3715	0	24.7431	Inf	Inf	2.72236e-07	1.31561e-05	up
14115	Ms4a3	203.995	116.69	291.299	2.49635	1.31982	0.000916754	0.015553	up
14116	Ms4a4b	129.836	17.1893	242.482	14.1066	3.8183	1.80359e-11	2.22184e-09	up
14120	Ms4a6b	838.703	509.627	1167.78	2.29144	1.19625	0.00134483	0.0212128	up
14121	Ms4a6c	652.405	251.224	1053.59	4.19381	2.06826	1.34385e-07	7.03833e-06	up
14126	Msantd2	406.483	253.746	559.221	2.20386	1.14004	0.00244003	0.0350151	up
14173	Mtch1	1170.27	242.55	2097.98	8.64968	3.11265	2.82764e-15	6.86998e-13	up
14228	Mturn	850.011	539.644	1160.38	2.15027	1.10451	0.00339899	0.0457373	up
14279	Mvb12b	527.347	331.241	723.454	2.18407	1.12702	0.00368561	0.0488797	up
14287	Mxd4	267.922	87.8887	447.955	5.09684	2.3496	3.84345e-08	2.25616e-06	up
14288	Mxi1	1234.57	356.454	2112.68	5.92693	2.56729	4.38488e-11	4.91697e-09	up
14341	Myl9	22.0071	3.97949	40.0348	10.0603	3.3306	2.73633e-05	0.000770798	up
14394	Mzb1	7.94868	0.350212	15.5471	44.3935	5.47228	0.000563529	0.0104315	up
14400	N4bp2l1	1066.63	549.565	1583.69	2.88171	1.52693	5.15847e-05	0.00134282	up
14411	Naa30	1219.98	461.575	1978.39	4.28618	2.09969	4.71516e-08	2.71844e-06	up
14429	Nadk2	2798.61	1366.09	4231.14	3.09726	1.63099	1.00364e-05	0.000319792	up
14447	Nanos1	49.7345	24.1427	75.3263	3.12005	1.64157	0.000608153	0.0111164	up
14463	Narf	4083.67	2475.52	5691.82	2.29924	1.20116	0.00097195	0.0162702	up
14503	Ncf1	548.954	315.096	782.812	2.48436	1.31288	0.00061334	0.0111762	up
14507	Nck2	601.395	367.597	835.193	2.27203	1.18398	0.00217508	0.0317336	up
14521	Ncoa6	1092.37	643.808	1540.94	2.39347	1.2591	0.000768848	0.0135306	up
14523	Ncor1	4579.39	2729.72	6429.05	2.35521	1.23585	0.000669855	0.0120802	up
14633	Neo1	591.802	158.238	1025.37	6.4799	2.69597	3.64055e-11	4.2456e-09	up
14644	Neurl1a	61.7468	7.11983	116.374	16.345	4.03078	3.11558e-13	5.73694e-11	up
14674	Nfil3	146.684	39.0719	254.296	6.50843	2.70231	1.29944e-08	8.38785e-07	up
14699	Ngp	2125.74	31.5318	4219.94	133.831	7.06427	1.05363e-47	4.60779e-44	up
14724	Nipa1	201.22	117.432	285.008	2.427	1.27917	0.00194412	0.0287964	up
14756	Nkx2-3	2234.43	389.43	4079.42	10.4754	3.38893	3.64645e-17	1.22668e-14	up
14843	Nol9	1325.21	769.005	1881.41	2.44655	1.29075	0.000707631	0.012683	up
14856	Nos1ap	490.09	125.799	854.381	6.79166	2.76376	2.42027e-11	2.89985e-09	up
14877	Npas2	34.1794	13.9859	54.3729	3.8877	1.95892	0.000506576	0.00953879	up
14910	Npr2	732.433	381.604	1083.26	2.8387	1.50523	7.77208e-05	0.00191219	up
14941	Nr2c2	1164.8	634.522	1695.08	2.67143	1.41761	0.000154723	0.00342171	up
14947	Nr2f6	470.744	163.616	777.872	4.75427	2.24922	2.69123e-08	1.63464e-06	up
14958	Nrarp	382.109	90.6955	673.522	7.42619	2.89262	5.9672e-12	8.0918e-10	up
14966	Nrep	131.201	38.9034	223.499	5.74496	2.5223	2.60168e-07	1.27126e-05	up
14974	Nrip1	7259.41	3899.62	10619.2	2.72314	1.44527	0.000112389	0.00261439	up
15001	Nsmaf	3234.24	1561.13	4907.34	3.14345	1.65235	1.01738e-05	0.000323582	up
15004	Nsmce4a	2391.09	830.801	3951.38	4.75611	2.24978	5.38761e-09	3.78496e-07	up
15031	Ntn4	134.01	14.5219	253.499	17.4563	4.12567	3.70689e-14	8.00551e-12	up
15083	Numbl	287.313	147.018	427.607	2.90853	1.54029	0.000184226	0.0039934	up
15142	Oaf	55.4338	25.2424	85.6252	3.39212	1.76219	9.08149e-05	0.00217832	up
15152	Oas2	906.598	522.822	1290.37	2.46809	1.3034	0.000756448	0.0134068	up
15183	Odc1	1237.1	748.919	1725.29	2.30371	1.20396	0.0016458	0.0252101	up
15200	Ogfrl1	1605.87	888.077	2323.66	2.61651	1.38764	0.00018261	0.00396327	up
15215	Olfml2b	18.3773	5.63178	31.1227	5.52627	2.46631	0.000397305	0.00769663	up
16345	Olr1	5.70898	0	11.418	Inf	Inf	5.67784e-05	0.00147144	up
16360	Oosp1	19.8723	4.38606	35.3585	8.06156	3.01106	0.00138686	0.0217777	up
16380	Orai1	2115.87	1128.6	3103.14	2.74954	1.45919	0.000100945	0.00237983	up
16390	Orm1	6.48598	0	12.972	Inf	Inf	2.93192e-05	0.00082061	up
16440	Otud1	193.069	52.5541	333.583	6.34743	2.66617	1.90079e-09	1.44567e-07	up
16441	Otud3	58.4057	15.1259	101.686	6.7226	2.74902	1.02548e-07	5.53662e-06	up
16442	Otud4	2142.93	1349.49	2936.37	2.17591	1.12162	0.00231182	0.0334497	up
16443	Otud5	2819.51	973.369	4665.64	4.7933	2.26102	4.86513e-09	3.44557e-07	up
16448	Otulin	416.288	75.6525	756.924	10.0053	3.32269	1.02865e-15	2.6462e-13	up
16467	Oxsr1	624.266	351.37	897.162	2.55333	1.35238	0.000335608	0.00670947	up
16477	P2ry1	2313.52	1365.39	3261.65	2.3888	1.25629	0.000643988	0.0116739	up
16481	P2ry14	1135.74	585.797	1685.68	2.87758	1.52486	5.13996e-05	0.00133999	up
16486	P3h2	84.2186	35.7686	132.669	3.70909	1.89106	4.32498e-05	0.00115683	up
16487	P3h3	337.856	206.989	468.723	2.26448	1.17918	0.00203184	0.0299941	up
16502	Pabpn1	3417.22	2013.77	4820.66	2.39385	1.25933	0.000706268	0.0126715	up
16543	Pam	315.054	104.111	525.996	5.05224	2.33692	2.56617e-08	1.57509e-06	up
16549	Pank1	1127.66	371.495	1883.83	5.07095	2.34226	1.17456e-09	9.38201e-08	up
16550	Pank2	2543.76	1524.99	3562.53	2.3361	1.2241	0.00119227	0.0192579	up
16560	Papd5	596.646	362.856	830.435	2.28861	1.19447	0.00152297	0.0236811	up
16581	Pard6b	73.3508	38.8212	107.88	2.77891	1.47452	0.000811141	0.0141047	up
16592	Parp12	1045.58	188.554	1902.61	10.0905	3.33493	1.30394e-16	3.73931e-14	up
16612	Patz1	3017.27	1809.95	4224.59	2.33409	1.22286	0.000797758	0.0139134	up
16614	Pawr	23.568	5.20881	41.9271	8.04928	3.00886	1.78598e-06	6.95817e-05	up
16625	Paxbp1	1709.88	909.246	2510.52	2.7611	1.46524	7.98641e-05	0.00195121	up
16629	Pbld1	358.581	89.6891	627.473	6.99608	2.80655	2.12478e-10	2.0051e-08	up
16630	Pbld2	45.368	18.6658	72.0702	3.86109	1.94901	0.00236406	0.0341208	up
16636	Pbx3	517.088	258.461	775.715	3.00128	1.58558	5.40029e-05	0.00140368	up
16746	Pcp4l1	1987.6	929.472	3045.73	3.27684	1.71231	5.18287e-06	0.000179533	up
16762	Pcyt1b	735.568	414.38	1056.76	2.55021	1.35062	0.00029017	0.00596469	up
16781	Pde10a	1088.27	501.909	1674.62	3.33651	1.73834	5.22545e-06	0.00018065	up
16788	Pde3a	153.296	34.1798	272.413	7.96999	2.99458	6.10781e-09	4.23984e-07	up
16789	Pde3b	314.681	174.151	455.212	2.6139	1.3862	0.000551268	0.0102589	up
16809	Pdgfb	303.431	89.4407	517.421	5.78507	2.53234	1.63142e-09	1.26276e-07	up
16850	Pdxp	141.766	49.3048	234.228	4.75061	2.24811	5.37225e-08	3.03151e-06	up
16869	Pecam1	2477.1	1471.17	3483.03	2.36753	1.24338	0.000590664	0.0108534	up
16877	Peli1	1925.72	1140.16	2711.29	2.37798	1.24974	0.00107098	0.0176575	up
16878	Peli2	272.575	154.297	390.854	2.53312	1.34092	0.00149488	0.0233066	up
16910	Pex6	1545.75	228.792	2862.7	12.5123	3.64527	2.67595e-19	1.26515e-16	up
16912	Pf4	20330.7	12329.8	28331.6	2.29781	1.20026	0.0009586	0.0160621	up
17029	Pi16	8.60159	0.423094	16.7801	39.6605	5.30963	0.000187712	0.00405388	up
17030	Pi4k2a	410.491	161.239	659.742	4.09171	2.0327	1.913e-07	9.61613e-06	up
17083	Pik3ip1	8733.46	5472.21	11994.7	2.19193	1.1322	0.00184754	0.0277893	up
17091	Pilra	31.3941	9.0074	53.7808	5.97074	2.57791	0.000136461	0.00305256	up
17092	Pilrb1	11.3045	1.12352	21.4855	19.1234	4.25727	1.53317e-05	0.000463208	up
17093	Pilrb2	19.3558	3.24835	35.4633	10.9173	3.44855	3.11744e-05	0.000864238	up
17094	Pim1	2304.54	1073.19	3535.9	3.29477	1.72018	3.60092e-06	0.000128553	up
17101	Pink1	7008.6	3662.57	10354.6	2.82715	1.49935	5.89042e-05	0.00151978	up
17105	Pip4k2a	1596.71	1023.59	2169.82	2.11982	1.08394	0.00327875	0.0444959	up
17120	Pirb	168.279	24.0554	312.502	12.991	3.69944	3.58202e-13	6.45982e-11	up
17143	Pkd1	3195.02	1988.43	4401.61	2.21361	1.1464	0.00220742	0.0321787	up
17159	Pkn1	1830.89	820.99	2840.8	3.46021	1.79086	1.6516e-06	6.50709e-05	up
17171	Pla2g12a	408.908	221.265	596.551	2.69609	1.43087	0.00019372	0.00416884	up
17190	Pla2g7	78.3604	18.4495	138.271	7.4946	2.90585	3.74503e-07	1.72854e-05	up
17194	Plac8	2353.41	1337.98	3368.84	2.51785	1.33219	0.000227656	0.00480384	up
17222	Plcb4	1275.73	750.913	1800.55	2.39782	1.26172	0.000879784	0.0150883	up
17227	Plcg1	2200.68	655.188	3746.17	5.71771	2.51544	9.20193e-11	9.93638e-09	up
17289	Plk3	37.3779	15.0745	59.6812	3.95908	1.98517	0.00012438	0.00283693	up
17308	Plvap	106.31	43.0042	169.615	3.94416	1.97972	0.00010013	0.00236698	up
17322	Pm20d2	75.0122	38.7348	111.29	2.87312	1.52262	0.000940152	0.0158135	up
17370	Pnrc1	7248.33	1313.46	13183.2	10.037	3.32726	4.195e-17	1.38459e-14	up
17436	Pom121	1169.07	510.867	1827.27	3.57681	1.83868	8.24118e-07	3.49063e-05	up
17486	Ppapdc2	488.108	60.0284	916.188	15.2626	3.93193	3.89317e-20	2.27011e-17	up
17494	Ppbp	455.935	202.471	709.4	3.50372	1.80889	3.92904e-06	0.000139696	up
17500	Ppfia1	1691.05	652.262	2729.84	4.1852	2.0653	4.13391e-08	2.41049e-06	up
17524	Ppm1a	682.874	275.614	1090.13	3.9553	1.98379	2.46924e-07	1.21674e-05	up
17526	Ppm1d	799.922	196.108	1403.74	7.15797	2.83955	1.10406e-12	1.78827e-10	up
17530	Ppm1h	657.906	403.083	912.73	2.26437	1.17911	0.00209997	0.0307662	up
17545	Ppp1r12c	1105.57	501.346	1709.8	3.41043	1.76995	2.59024e-06	9.6612e-05	up
17546	Ppp1r13b	1155.87	545.509	1766.24	3.23778	1.695	6.51901e-06	0.000219302	up
17585	Ppp2ca	3504.21	547.459	6460.96	11.8017	3.56093	4.28219e-19	1.97127e-16	up
17593	Ppp2r2d	360.994	197.8	524.188	2.65009	1.40604	0.000368163	0.00722004	up
17598	Ppp2r5a	499.434	240.828	758.04	3.14765	1.65427	1.79504e-05	0.000534935	up
17603	Ppp3ca	2905.9	1183.95	4627.84	3.90881	1.96673	1.67309e-07	8.50797e-06	up
17605	Ppp3cc	119.702	40.9873	198.416	4.84091	2.27528	9.43944e-07	3.95034e-05	up
17615	Ppp6r1	7965.18	3645.87	12284.5	3.36942	1.7525	2.30905e-06	8.7052e-05	up
17621	Pptc7	945.213	400.35	1490.08	3.72194	1.89605	6.22384e-07	2.69489e-05	up
17630	Pram1	56.4213	26.9794	85.8633	3.18255	1.67018	0.00120141	0.0193377	up
17648	Prdm1	123.127	48.1407	198.113	4.1153	2.041	2.26693e-05	0.000659823	up
17650	Prdm11	73.9988	28.5073	119.49	4.19157	2.06749	1.85831e-05	0.000552846	up
17675	Prex1	3361.12	2018.13	4704.1	2.33092	1.2209	0.00120654	0.0193632	up
17682	Prickle1	460.451	186.523	734.379	3.93721	1.97717	1.14962e-06	4.72075e-05	up
17694	Prkaca	664.968	103.749	1226.19	11.8188	3.56301	5.95381e-18	2.31444e-15	up
17861	Prss23	25.3952	6.24072	44.5496	7.13854	2.83563	0.00239529	0.0344586	up
17894	Prtn3	5817	3701.95	7932.06	2.14267	1.09941	0.00268456	0.0378719	up
17923	Psip1	3955.18	1739.22	6171.14	3.54823	1.8271	1.56968e-06	6.24054e-05	up
18017	Ptgir	57.6111	12.6981	102.524	8.07397	3.01328	4.65333e-07	2.0872e-05	up
18037	Ptov1	2514.52	784.696	4244.34	5.4089	2.43534	1.78299e-10	1.74245e-08	up
18059	Ptpn9	482.846	255.852	709.841	2.77442	1.47218	0.000125168	0.00284729	up
18060	Ptpra	3676.43	944.432	6408.43	6.78548	2.76245	6.07787e-13	1.04236e-10	up
18069	Ptprj	574.423	289.944	858.903	2.96231	1.56672	3.11024e-05	0.000863611	up
18095	Pura	520.355	214.178	826.532	3.85909	1.94826	3.53137e-07	1.64035e-05	up
18175	Rab12	266.535	135.593	397.477	2.9314	1.55159	6.55168e-05	0.00165142	up
18187	Rab24	2382.78	1382.24	3383.31	2.4477	1.29143	0.000587146	0.0108001	up
18248	Rac1	5233.55	1077.21	9389.89	8.71685	3.12381	1.04527e-15	2.64999e-13	up
18288	Ralgapa1	1853.65	1139.26	2568.03	2.25411	1.17256	0.00131426	0.0208296	up
18290	Ralgapb	943.962	579.009	1308.91	2.26061	1.17671	0.00187314	0.0280538	up
18291	Ralgds	839.303	394.254	1284.35	3.25767	1.70384	8.02239e-06	0.000263789	up
18311	Rap1b	22605.9	10938.9	34272.9	3.13313	1.64761	1.12878e-05	0.000355139	up
18319	Rapgef2	396.732	170.819	622.644	3.64505	1.86594	1.60919e-06	6.36177e-05	up
18334	Rasa1	2530.92	657.09	4404.75	6.70341	2.7449	1.60982e-12	2.53698e-10	up
18339	Rasal2	185.551	76.7817	294.32	3.8332	1.93855	8.518e-06	0.000277477	up
18351	Rasgrp3	59.7329	22.6781	96.7877	4.26789	2.09352	0.000239832	0.00503647	up
18363	Rassf3	716.702	140.946	1292.46	9.16989	3.1969	1.17366e-14	2.73744e-12	up
18373	Rb1	287.485	174.049	400.922	2.3035	1.20383	0.00188096	0.0281089	up
18399	Rbm15b	377.151	129.05	625.252	4.84503	2.27651	1.36392e-08	8.7396e-07	up
18403	Rbm20	105.973	37.5687	174.378	4.64157	2.21461	8.49737e-06	0.000277322	up
18407	Rbm26	1239.72	743.498	1735.95	2.33484	1.22332	0.000858048	0.0147589	up
18425	Rbm47	117.886	60.5123	175.259	2.89625	1.53419	0.00108812	0.0178885	up
18447	Rbpms	3219.69	979.528	5459.85	5.57396	2.4787	2.00575e-10	1.9173e-08	up
18535	Retnlg	597.974	2.29415	1193.65	520.303	9.02321	6.27608e-49	3.65958e-45	up
18551	Rfng	1367.76	833.09	1902.43	2.28358	1.1913	0.0016797	0.0255726	up
18572	Rgl1	644.903	386.276	903.529	2.33908	1.22594	0.00132009	0.020898	up
18576	Rgmb	46.822	18.9124	74.7317	3.95146	1.98239	8.50019e-05	0.00206233	up
18581	Rgs10	386.567	241.152	531.983	2.20601	1.14144	0.00374336	0.0493464	up
18631	Rhoq	310.708	165.835	455.581	2.74719	1.45796	0.000384752	0.00750332	up
18672	Ric1	316.632	120.553	512.712	4.253	2.08848	4.8635e-07	2.17034e-05	up
18749	Rnf103	500.213	111.181	889.245	7.99819	2.99967	1.58418e-13	3.07911e-11	up
18750	Rnf11	1618.73	256.629	2980.83	11.6153	3.53796	2.79844e-18	1.13844e-15	up
18751	Rnf111	1592.18	977.821	2206.54	2.25659	1.17415	0.0016524	0.0252591	up
18764	Rnf130	3016.87	1435.52	4598.21	3.20317	1.6795	5.56459e-06	0.000190865	up
18777	Rnf149	528.411	235.951	820.871	3.47898	1.79867	2.79868e-06	0.000103504	up
18795	Rnf187	4123.19	599.873	7646.5	12.7469	3.67207	4.50143e-20	2.54011e-17	up
18797	Rnf19b	354.429	198.832	510.027	2.56512	1.35903	0.000765537	0.0135132	up
18807	Rnf220	3762.87	2114.56	5411.18	2.559	1.35558	0.000206748	0.00441593	up
18857	Ror1	26.4359	2.83945	50.0324	17.6205	4.13918	2.22525e-05	0.000649415	up
18994	Rps6ka2	93.2745	16.1837	170.365	10.527	3.39602	4.24814e-10	3.60741e-08	up
19015	Rrad	617.198	335.793	898.604	2.67607	1.42011	0.00019375	0.00416884	up
19019	Rragd	72.6695	21.1058	124.233	5.8862	2.55734	4.11288e-05	0.00111029	up
19091	Rufy1	1080.65	527.512	1633.78	3.09715	1.63094	2.07201e-05	0.000612257	up
19093	Rufy3	670.72	246.915	1094.52	4.43279	2.14821	3.39781e-08	2.01484e-06	up
19094	Rufy4	165.879	84.9316	246.827	2.90619	1.53913	0.000434805	0.00833997	up
19118	Rybp	158.887	79.5519	238.221	2.99454	1.58233	0.000226853	0.00479267	up
19135	S100a8	7443.15	75.1226	14811.2	197.16	7.62322	1.48281e-55	2.59388e-51	up
19136	S100a9	6198.9	72.4445	12325.4	170.135	7.41054	7.40232e-54	6.47444e-50	up
19141	S1pr1	2132.83	1372.98	2892.68	2.10687	1.0751	0.00342333	0.0459941	up
19170	Samd4b	686.472	357.338	1015.61	2.84214	1.50698	7.20145e-05	0.00179451	up
19177	Samsn1	9081.29	5115.73	13046.8	2.55034	1.35069	0.000192566	0.00415358	up
19187	Sap30l	170.919	77.8433	263.995	3.39136	1.76187	2.74926e-05	0.000773197	up
19205	Satb1	270.423	141.782	399.063	2.81462	1.49294	0.000305852	0.00620681	up
19216	Sbk1	235.757	107.033	364.481	3.40531	1.76778	8.14709e-06	0.000267386	up
19228	Scaf4	2170.24	1281.74	3058.74	2.38641	1.25484	0.000900249	0.0153191	up
19289	Scgb3a1	43.522	10.9957	76.0483	6.91618	2.78997	0.000328673	0.00659344	up
19295	Sclt1	405.514	177.023	634.005	3.58148	1.84056	2.92167e-06	0.000107146	up
19301	Scn11a	84.2088	17.7653	150.652	8.48013	3.08409	1.35898e-07	7.07517e-06	up
19303	Scn1b	80.7068	7.90745	153.506	19.4129	4.27894	1.73915e-13	3.34317e-11	up
19342	Sdc1	1019.49	250.695	1788.28	7.13328	2.83456	1.85813e-12	2.87649e-10	up
19344	Sdc3	90.4992	42.9866	138.012	3.21057	1.68283	0.000130465	0.00293723	up
19401	Sec63	1409.94	741.445	2078.43	2.80322	1.48709	8.91125e-05	0.00214717	up
19414	Sell	1763.22	607.831	2918.61	4.80168	2.26354	3.96261e-09	2.88825e-07	up
19416	Selo	671.824	138.217	1205.43	8.72132	3.12455	4.11564e-14	8.67409e-12	up
19417	Selp	5921.75	1623.19	10220.3	6.29644	2.65454	7.15744e-12	9.41392e-10	up
19423	Sema3d	71.1984	0	142.397	Inf	Inf	2.37611e-17	8.15005e-15	up
19425	Sema3f	44.1389	13.0926	75.1852	5.74258	2.5217	3.07679e-05	0.000855679	up
19437	Sema6c	224.034	63.0523	385.015	6.10629	2.6103	2.17171e-08	1.35677e-06	up
19441	Senp2	1653.75	958.586	2348.91	2.45039	1.29301	0.000617195	0.0112348	up
19535	Serpine2	2235.78	1424.13	3047.42	2.13985	1.09751	0.00251905	0.0360015	up
19539	Serping1	59.9548	25.7057	94.2039	3.66471	1.8737	0.00281903	0.0391686	up
19584	Sfpq	2374.09	1454.68	3293.5	2.26407	1.17892	0.00109061	0.0178885	up
19586	Sfrp1	72.6335	34.2922	110.975	3.23615	1.69428	0.00048547	0.00923078	up
19593	Sft2d3	362.245	102.267	622.223	6.08428	2.60509	1.65992e-10	1.67844e-08	up
19615	Sgms2	9.66328	0	19.3266	Inf	Inf	5.1077e-08	2.91793e-06	up
19620	Sgpp1	1572.85	281.966	2863.73	10.1563	3.3443	7.42951e-17	2.36299e-14	up
19630	Sh2b3	1619.21	499.46	2738.96	5.48384	2.45519	1.73278e-10	1.72225e-08	up
19642	Sh3bgrl2	252.386	153.263	351.509	2.29349	1.19755	0.00301598	0.0414117	up
19649	Sh3d19	238.268	128.41	348.126	2.71106	1.43885	0.00042457	0.00818854	up
19653	Sh3gl3	29.6269	4.19813	55.0557	13.1143	3.71307	3.08631e-08	1.84262e-06	up
19669	Shb	55.7473	26.8971	84.5975	3.14522	1.65316	0.00188164	0.0281089	up
19704	Siah1a	643.275	189.608	1096.94	5.78532	2.5324	1.82216e-10	1.76105e-08	up
19706	Siah2	233.316	56.0609	410.572	7.32367	2.87257	7.11248e-12	9.41392e-10	up
19709	Sidt2	4191.99	2339.93	6044.05	2.583	1.36905	0.000249018	0.00521062	up
19713	Siglece	12.0922	2.14839	22.036	10.257	3.35854	0.000162297	0.0035679	up
19720	Sik3	477.358	266.577	688.139	2.58139	1.36815	0.000274032	0.00567968	up
19730	Sipa1l2	16.1094	4.07593	28.1429	6.90466	2.78757	0.000502206	0.00947209	up
19779	Slain1	440.926	228.822	653.029	2.85387	1.51292	7.25822e-05	0.00180609	up
19781	Slain2	2659.47	1568.66	3750.28	2.39075	1.25747	0.000907882	0.015419	up
19815	Slc15a2	261.022	45.1111	476.934	10.5724	3.40224	7.99991e-16	2.15296e-13	up
19817	Slc15a4	1045.23	548.066	1542.39	2.81424	1.49275	0.000117043	0.0027011	up
19821	Slc16a11	650.223	44.1407	1256.31	28.4614	4.83093	3.05215e-25	2.54244e-22	up
19912	Slc25a28	596.938	254.535	939.341	3.69041	1.88378	1.24115e-06	5.04918e-05	up
19918	Slc25a33	128.937	53.8728	204.001	3.78671	1.92094	1.16679e-05	0.000365126	up
19941	Slc26a11	1088.97	459.197	1718.75	3.74294	1.90417	6.54152e-07	2.82545e-05	up
19980	Slc30a4	371.458	198.116	544.799	2.7499	1.45938	0.000292555	0.00599961	up
20006	Slc35d3	854.457	350.069	1358.85	3.88165	1.95667	3.35615e-07	1.56976e-05	up
20007	Slc35e1	578.022	296.203	859.84	2.90287	1.53748	6.27096e-05	0.00159213	up
20009	Slc35e3	559.48	256.495	862.466	3.36251	1.74954	1.17325e-05	0.000366494	up
20039	Slc38a9	1654.61	1050.43	2258.78	2.15033	1.10456	0.00266161	0.0375784	up
20063	Slc44a1	107.992	40.9515	175.033	4.27415	2.09564	3.9621e-06	0.000140302	up
20078	Slc4a1	65.788	3.97012	127.606	32.1415	5.00637	3.72452e-11	4.28638e-09	up
20120	Slc6a3	93.7016	40.9585	146.445	3.57544	1.83812	0.00038762	0.00754242	up
20177	Slfn1	19.5029	0	39.0059	Inf	Inf	1.0599e-08	7.04977e-07	up
20182	Slfn4	28.7475	0.700424	56.7946	81.086	6.34138	9.0125e-11	9.79228e-09	up
20203	Slpi	378.863	89.6187	668.107	7.455	2.89821	1.23056e-11	1.59453e-09	up
20218	Smad6	198.326	75.4548	321.198	4.25683	2.08978	1.03149e-06	4.2657e-05	up
20219	Smad7	246.789	86.669	406.91	4.69499	2.23112	1.8729e-07	9.4417e-06	up
20222	Smap1	336.94	156.636	517.243	3.30219	1.72342	1.20979e-05	0.000375227	up
20227	Smarca5	1818.97	1008.67	2629.27	2.60667	1.38221	0.000208261	0.00444282	up
20228	Smarca5-ps	104.206	55.9344	152.478	2.72601	1.44679	0.00105976	0.017489	up
20235	Smarcd2	5225.26	2813.02	7637.5	2.71505	1.44098	0.000137436	0.00307046	up
20268	Smim13	975.079	594.3	1355.86	2.28144	1.18994	0.0014562	0.022744	up
20284	Smkr-ps	61.4782	24.1941	98.7623	4.08208	2.02931	0.00053482	0.0099953	up
20313	Smurf1	405.651	120.953	690.349	5.7076	2.51288	3.76807e-10	3.29574e-08	up
20334	Snca	370.903	136.637	605.169	4.42901	2.14698	3.91543e-07	1.80244e-05	up
20489	Snta1	20.1671	1.7253	38.609	22.3782	4.48402	1.1181e-07	5.96307e-06	up
20491	Sntb2	127.205	37.4466	216.964	5.79396	2.53455	7.88226e-08	4.32239e-06	up
20507	Snx18	1242.13	222.607	2261.64	10.1598	3.3448	1.1483e-16	3.40462e-14	up
20510	Snx20	96.5195	41.0146	152.025	3.7066	1.89009	1.11883e-05	0.000352644	up
20513	Snx24	233.864	130.013	337.715	2.59755	1.37715	0.000866924	0.0148823	up
20533	Socs3	1886.03	634.633	3137.42	4.94368	2.30558	1.65654e-09	1.27656e-07	up
20551	Sorcs2	10.4803	2.87458	18.086	6.29173	2.65346	0.00312274	0.0426766	up
20554	Sorl1	121.455	57.4048	185.505	3.23152	1.69221	0.000148751	0.00330514	up
20567	Sox12	220.552	114.128	326.976	2.86499	1.51853	0.000116598	0.00269438	up
20568	Sox13	230.508	100.66	360.357	3.57994	1.83994	5.6044e-06	0.00019148	up
20578	Sox4	8240.51	791.122	15689.9	19.8325	4.30979	1.65328e-25	1.52215e-22	up
20685	Spen	1204.62	614.598	1794.65	2.92003	1.54598	4.24904e-05	0.00114001	up
20697	Spic	211.332	109.504	313.16	2.85981	1.51592	0.000281297	0.00580959	up
20724	Spire2	47.5496	16.6539	78.4453	4.71032	2.23582	5.78125e-05	0.00149382	up
20730	Spo11	976.719	547.562	1405.88	2.56752	1.36037	0.000298977	0.00610981	up
20734	Spon1	66.5408	9.58067	123.501	12.8906	3.68825	2.87888e-08	1.73059e-06	up
20780	Sptb	136.592	77.1068	196.077	2.54293	1.34649	0.00170504	0.0259115	up
20807	Srf	544.594	155.608	933.58	5.99957	2.58486	3.86438e-11	4.38959e-09	up
20844	Srsf2	3620.28	1790.16	5450.41	3.04465	1.60628	1.16388e-05	0.000364869	up
20850	Srsf9	1714.9	626.828	2802.98	4.47168	2.16082	1.30913e-08	8.41935e-07	up
20900	St3gal2	2784.65	820.144	4749.16	5.79065	2.53372	5.49753e-11	6.10732e-09	up
20904	St3gal6	611.486	298.533	924.44	3.09661	1.63069	2.556e-05	0.000725845	up
20920	St8sia4	2191.75	1419.81	2963.68	2.08738	1.06169	0.00359943	0.047882	up
20922	St8sia6	43.2133	14.6156	71.8109	4.9133	2.29669	8.99123e-05	0.00216346	up
20970	Stim2	530.609	158.628	902.591	5.68999	2.50843	4.24651e-10	3.60741e-08	up
20974	Stk11	701.509	403.609	999.41	2.47618	1.30812	0.000512045	0.00962105	up
20979	Stk24	477.649	258.169	697.128	2.70027	1.43311	0.000302422	0.00615864	up
20992	Stk39	93.4638	41.9242	145.003	3.4587	1.79023	2.42701e-05	0.000697137	up
21024	Strn3	2003.31	706.552	3300.06	4.67065	2.22362	4.07122e-09	2.9551e-07	up
21061	Suds3	536.211	126.142	946.279	7.50166	2.90721	5.35621e-13	9.27684e-11	up
21068	Sulf2	89.7731	44.0492	135.497	3.07603	1.62107	6.21816e-05	0.00158102	up
21120	Suz12	1373.46	783.139	1963.78	2.50757	1.32629	0.000323731	0.00651673	up
21253	Taf10	775.093	184.978	1365.21	7.3804	2.8837	6.72428e-13	1.13104e-10	up
21265	Taf4b	424.015	178.726	669.304	3.74487	1.90492	1.60653e-06	6.36177e-05	up
21266	Taf5	475.323	142.345	808.301	5.67848	2.50551	6.644e-10	5.431e-08	up
21276	Tagap1	1371.51	428.509	2314.5	5.4013	2.43331	3.73389e-10	3.28225e-08	up
21296	Tapt1	2588.53	1002.38	4174.67	4.16475	2.05823	7.9375e-08	4.33908e-06	up
21354	Tbc1d12	131.709	47.4598	215.959	4.55036	2.18598	1.6981e-06	6.6603e-05	up
21402	Tbx1	14.8519	2.09907	27.6047	13.151	3.7171	0.000246622	0.00517286	up
21415	Tbx6	66.8055	19.8528	113.758	5.73007	2.51855	4.59108e-05	0.00122054	up
21442	Tcf15	291.598	79.1545	504.041	6.36781	2.6708	1.32957e-10	1.37622e-08	up
21452	Tcf7l1	121.174	43.925	198.424	4.51734	2.17547	5.13765e-06	0.000178319	up
21455	Tchh	5.02501	0	10.05	Inf	Inf	0.002817	0.0391686	up
21473	Tcp11l2	5988.4	3634.38	8342.42	2.29542	1.19876	0.000856674	0.0147498	up
21544	Tesc	24.3533	10.4883	38.2184	3.64391	1.86549	0.00295024	0.0406687	up
21546	Tesk1	271.095	134.114	408.077	3.04277	1.60539	6.15686e-05	0.00157459	up
21614	Tgfbi	1398.02	822.627	1973.42	2.39892	1.26239	0.000726731	0.0129589	up
21647	Thbs1	1246.84	252.42	2241.26	8.87909	3.15041	1.58925e-14	3.5642e-12	up
21699	Tigd5	78.2226	21.1574	135.288	6.39437	2.6768	5.37092e-08	3.03151e-06	up
21720	Timp2	1290.9	229.5	2352.31	10.2497	3.35751	9.17455e-17	2.81562e-14	up
21721	Timp3	5333.89	2874.54	7793.24	2.71112	1.43889	0.000110757	0.00258675	up
21744	Tle1	623.97	240	1007.94	4.19975	2.0703	1.57513e-07	8.08027e-06	up
21757	Tlr12	104.446	51.8415	157.05	3.02942	1.59904	0.00110114	0.0180055	up
21758	Tlr13	14.7817	2.708	26.8555	9.91709	3.30992	0.00102618	0.016983	up
21781	Tm7sf3	2980.91	1642.08	4319.74	2.63066	1.39542	0.000143788	0.0032021	up
21784	Tm9sf3	10127.7	5776.45	14478.9	2.50654	1.3257	0.000386912	0.00753703	up
21792	Tmc1	24.0947	6.76025	41.4291	6.12833	2.61549	0.00270143	0.0379872	up
21818	Tmed7	1381.11	612.303	2149.92	3.51121	1.81197	1.42906e-06	5.73361e-05	up
21851	Tmem131	1399.88	640.614	2159.14	3.37042	1.75293	3.14952e-06	0.00011478	up
21878	Tmem158	591.652	35.9873	1147.32	31.8811	4.99463	3.11499e-28	3.89218e-25	up
21885	Tmem165	1927.53	326.706	3528.35	10.7997	3.43293	1.73759e-17	6.07912e-15	up
21893	Tmem171	37.6248	2.62796	72.6217	27.6342	4.78838	4.72257e-09	3.35821e-07	up
21916	Tmem189	1042.83	615.645	1470.02	2.38778	1.25567	0.00098753	0.0164994	up
21945	Tmem215	266.341	49.2581	483.424	9.81411	3.29486	1.18093e-11	1.54164e-09	up
21965	Tmem238	171.427	81.366	261.488	3.21372	1.68425	1.94596e-05	0.000577942	up
21967	Tmem240	44.9334	6.42876	83.4381	12.9789	3.69809	2.33248e-07	1.15915e-05	up
21970	Tmem243	90.794	23.5617	158.026	6.7069	2.74565	1.40413e-08	8.96441e-07	up
21971	Tmem245	688.136	278.216	1098.06	3.94678	1.98067	4.6485e-07	2.0872e-05	up
21974	Tmem248	1918.44	1016.92	2819.96	2.77305	1.47147	0.000129505	0.00292447	up
21986	Tmem259	629.646	367.139	892.153	2.43002	1.28097	0.000715665	0.0127877	up
22035	Tmem64	813.093	495.721	1130.47	2.28045	1.18932	0.00172338	0.026124	up
22036	Tmem65	402.129	122.64	681.619	5.55788	2.47453	8.00895e-10	6.48614e-08	up
22041	Tmem71	2276.24	1173.97	3378.5	2.87783	1.52498	3.49963e-05	0.000958043	up
22114	Tnfaip2	1607.24	893.049	2321.42	2.59943	1.3782	0.000349429	0.00693821	up
22119	Tnfaip8l2	401.77	211.284	592.256	2.80313	1.48704	0.000171125	0.00373252	up
22160	Tnks	1013.03	432.894	1593.16	3.68027	1.87981	1.01866e-06	4.22263e-05	up
22162	Tnks2	1325.9	808.752	1843.06	2.27889	1.18833	0.00139932	0.0219536	up
22212	Top2b	5407.98	1893.75	8922.2	4.71138	2.23615	2.82427e-09	2.12038e-07	up
22248	Tpm4	1398.94	801.679	1996.19	2.49002	1.31616	0.00048663	0.00924279	up
22259	Tprgl	4907.04	1984.65	7829.44	3.945	1.98002	1.57431e-07	8.08027e-06	up
22287	Trak1	737.59	331.534	1143.65	3.44956	1.78641	3.22605e-06	0.000116839	up
22296	Trappc10	407.205	190.472	623.937	3.27574	1.71182	1.20205e-05	0.000373489	up
22308	Trappc8	1503.42	497.984	2508.86	5.03804	2.33286	1.57275e-09	1.23207e-07	up
22316	Trem2	24.3838	8.97669	39.7908	4.43269	2.14818	0.00276358	0.0386848	up
22317	Trem3	34.1661	0.723983	67.6082	93.3837	6.5451	8.93893e-16	2.36922e-13	up
22334	Trim10	36.0752	8.918	63.2324	7.09042	2.82587	0.000855635	0.0147464	up
22339	Trim14	2093.4	780.149	3406.65	4.36666	2.12653	1.95826e-08	1.23223e-06	up
22346	Trim24	421.887	245.593	598.182	2.43566	1.28431	0.000952383	0.0159732	up
22352	Trim3	642.367	373.941	910.793	2.43566	1.28431	0.000927971	0.0156841	up
22376	Trim47	7300.23	3058.19	11542.3	3.77421	1.91618	5.3933e-07	2.37645e-05	up
22387	Trim62	409.975	121.614	698.335	5.74222	2.52161	9.71808e-10	7.83403e-08	up
22398	Trim8	3856.64	1355.3	6357.97	4.69118	2.22995	3.91994e-09	2.8691e-07	up
22439	Trp53cor1	227.459	88.7839	366.133	4.12387	2.044	6.65733e-07	2.86839e-05	up
22442	Trp53inp1	2520.15	1624.21	3416.09	2.10323	1.0726	0.00339106	0.0457009	up
22450	Trpc1	21.4978	5.79407	37.2015	6.42062	2.68271	0.00045201	0.00860393	up
22486	Tsc22d2	986.53	425.944	1547.12	3.6322	1.86084	9.99679e-07	4.16366e-05	up
22519	Tspan2	436.892	228.23	645.553	2.82852	1.50005	0.000107829	0.0025251	up
22524	Tspan33	167.844	44.8976	290.789	6.47672	2.69526	4.4393e-10	3.75153e-08	up
22526	Tspan5	784.409	257.028	1311.79	5.10369	2.35154	1.95696e-09	1.48195e-07	up
22529	Tspan8	123.42	68.5111	178.329	2.60292	1.38013	0.00239798	0.0344683	up
22565	Ttc19	336.855	140.798	532.912	3.78495	1.92027	1.33737e-06	5.40292e-05	up
22625	Ttyh2	73.2531	40.702	105.804	2.59948	1.37822	0.00376142	0.0495471	up
22626	Ttyh3	881.542	388.961	1374.12	3.5328	1.82081	2.49186e-06	9.3541e-05	up
22662	Tusc1	55.6638	28.0464	83.2812	2.9694	1.57017	0.00126726	0.0202265	up
22703	Tyrobp	299.829	93.8058	505.852	5.39255	2.43097	5.55532e-09	3.87168e-07	up
22705	Tysnd1	1125.9	154.559	2097.25	13.5692	3.76226	4.85996e-20	2.65673e-17	up
22737	Ubd	14.3421	3.29767	25.3865	7.69831	2.94454	0.00237966	0.0342894	up
22754	Ube2h	1834.07	700.026	2968.12	4.24002	2.08407	5.20824e-08	2.95805e-06	up
22757	Ube2j2	391.886	198.284	585.488	2.95278	1.56207	7.39074e-05	0.00183125	up
22761	Ube2m	548.603	281.05	816.157	2.90396	1.53802	4.99113e-05	0.00130703	up
22764	Ube2q1	1129.57	470.756	1788.39	3.79896	1.9256	4.11648e-07	1.88507e-05	up
22767	Ube2r2	2313.06	1413.87	3212.25	2.27195	1.18393	0.00127673	0.0203034	up
22774	Ube2z	1344.42	782.982	1905.86	2.4341	1.28339	0.000765085	0.0135132	up
22789	Ubn1	2684.13	1341.45	4026.82	3.00185	1.58585	2.17108e-05	0.00063616	up
22792	Ubp1	1658.62	736.644	2580.59	3.50317	1.80866	1.40611e-06	5.66752e-05	up
22793	Ubqln1	4421.5	1768.5	7074.51	4.0003	2.00011	2.45432e-07	1.21625e-05	up
22800	Ubr3	1150.56	515.962	1785.15	3.45984	1.79071	1.7752e-06	6.93159e-05	up
22840	Ugcg	1625.62	764.766	2486.48	3.25129	1.70101	6.48858e-06	0.000218699	up
22866	Uhmk1	413.019	117.522	708.517	6.02881	2.59187	3.81769e-10	3.30608e-08	up
22873	Ulk1	1189	486.699	1891.31	3.88599	1.95828	2.10414e-07	1.04927e-05	up
22874	Ulk2	1269.08	332.95	2205.21	6.62325	2.72754	3.90059e-12	5.37268e-10	up
22905	Upf1	3035.28	1119.27	4951.29	4.42366	2.14524	2.38538e-08	1.4797e-06	up
22969	Usp25	1586.75	611.982	2561.52	4.18562	2.06544	4.72421e-08	2.71844e-06	up
22994	Usp49	122.605	48.9663	196.244	4.00774	2.00279	7.72026e-06	0.00025487	up
23052	Vav3	1577.36	664.688	2490.03	3.74615	1.90541	4.73013e-07	2.11622e-05	up
23068	Vegfb	345.812	188.822	502.803	2.66284	1.41297	0.000268961	0.00558118	up
23090	Vldlr	3783.65	1214.39	6352.92	5.23139	2.38719	3.26267e-10	2.92687e-08	up
23433	Vnn1	313.87	191.417	436.324	2.27945	1.18868	0.00336335	0.0454676	up
23509	Wac	3229.4	1755.43	4703.36	2.67932	1.42187	0.000111556	0.00259848	up
23535	Wdfy3	3235.73	1325.78	5145.67	3.88123	1.95651	2.10538e-07	1.04927e-05	up
23615	Wfdc17	2567.2	69.049	5065.35	73.3587	6.1969	1.4632e-40	4.26595e-37	up
23616	Wfdc18	96.0814	4.55055	187.612	41.2285	5.36557	4.48501e-14	9.34003e-12	up
23618	Wfdc21	265.571	1.25288	529.888	422.937	8.7243	1.04518e-39	2.03147e-36	up
23628	Whamm	332.828	143.461	522.196	3.64	1.86394	2.92788e-06	0.000107149	up
23629	Whrn	77.1568	29.9274	124.386	4.15627	2.05529	3.30086e-05	0.000909321	up
23644	Wnk1	2187.93	1175.53	3200.33	2.72246	1.44491	9.0717e-05	0.00217832	up
23672	Wsb2	685.869	324.295	1047.44	3.22991	1.69149	7.72202e-06	0.00025487	up
23680	Wwc2	1879.25	1197.9	2560.6	2.13758	1.09598	0.00349603	0.0467553	up
23690	Xdh	371.713	153.032	590.393	3.85798	1.94784	2.16702e-06	8.25876e-05	up
23715	Xpa	380.281	228.162	532.4	2.33343	1.22245	0.0018135	0.0273479	up
23737	Xxylt1	716.169	285.402	1146.94	4.01866	2.00672	3.02381e-07	1.43693e-05	up
23739	Xylt1	184.445	17.7232	351.167	19.814	4.30845	3.52387e-18	1.40098e-15	up
23747	Ybx1	5830.57	3264.88	8396.27	2.57169	1.36272	0.000305364	0.0062041	up
23769	Ypel3	6929.08	3830.75	10027.4	2.61761	1.38825	0.000136327	0.00305256	up
23770	Ypel4	27.1919	2.22127	52.1626	23.4832	4.55356	1.06049e-05	0.000336682	up
23772	Yrdc	632.826	88.4766	1177.18	13.3049	3.73389	1.58701e-19	7.73943e-17	up
23773	Ythdc1	2258.42	790.508	3726.33	4.71384	2.2369	4.22663e-09	3.03018e-07	up
23775	Ythdf1	984.485	357.169	1611.8	4.51271	2.17399	1.08192e-08	7.12854e-07	up
23872	Zcchc24	285.814	141.278	430.35	3.04611	1.60697	7.61503e-05	0.00187884	up
23887	Zdhhc14	71.2818	19.519	123.045	6.30383	2.65623	2.51203e-08	1.54729e-06	up
23893	Zdhhc2	47.0246	15.9886	78.0606	4.88226	2.28755	8.78737e-06	0.000283611	up
23918	Zfand5	5549.73	695.01	10404.4	14.9702	3.90402	5.61886e-22	3.67077e-19	up
24024	Zfp36l2	12934.5	3998.07	21870.8	5.47034	2.45163	1.29455e-10	1.34795e-08	up
24115	Zfp598	530.001	267.887	792.115	2.9569	1.56408	6.17693e-05	0.00157742	up
24175	Zfp710	1012.74	619.833	1405.64	2.26777	1.18127	0.00160361	0.0246937	up
24187	Zfp746	671.207	273.163	1069.25	3.91434	1.96877	2.74705e-07	1.3238e-05	up
24198	Zfp771	705.559	91.9383	1319.18	14.3485	3.84283	1.04237e-19	5.36301e-17	up
24230	Zfp839	580.01	174.758	985.262	5.63787	2.49515	6.55336e-10	5.38206e-08	up
24295	Zfpm1	633.751	265.711	1001.79	3.77023	1.91465	6.17981e-07	2.68247e-05	up
24355	Zmynd19	134.463	49.8998	219.026	4.38931	2.13399	3.18288e-07	1.49673e-05	up
24366	Znrf1	4564.12	1423.02	7705.23	5.41472	2.43689	1.71135e-10	1.71067e-08	up
24414	Zxdc	1064.52	220.555	1908.48	8.6531	3.11322	1.33449e-14	3.03171e-12	up	x
105	1700003E16Rik	53.4041	90.4699	16.3382	0.180593	-2.46919	3.32734e-06	0.000120258	down
510	2010204K13Rik	424.306	589.074	259.539	0.440588	-1.1825	0.00191276	0.0284418	down
643	2610318N02Rik	200.395	280.136	120.654	0.430697	-1.21526	0.00257497	0.0365616	down
680	2810408I11Rik	98.4997	150.774	46.2252	0.306586	-1.70564	0.000137626	0.00307079	down
682	2810417H13Rik	852.672	1280.76	424.587	0.331513	-1.59286	2.15603e-05	0.000633872	down
730	3110082I17Rik	631.114	866.127	396.102	0.457325	-1.12871	0.0027312	0.0383135	down
847	4930427A07Rik	1100.96	1611.27	590.652	0.366576	-1.44781	8.27443e-05	0.00201314	down
902	4930452B06Rik	53.0418	92.1654	13.9182	0.151013	-2.72726	1.03082e-07	5.54833e-06	down
1518	9330182L06Rik	160.315	224.658	95.9721	0.427192	-1.22704	0.00345571	0.0463152	down
1588	A230065H16Rik	20.7386	40.7982	0.679006	0.0166431	-5.90893	1.75876e-10	1.72842e-08	down
1748	AI506816	197.583	279.909	115.257	0.411767	-1.2801	0.00155315	0.0240334	down
1907	Ablim3	16.3916	28.3127	4.47038	0.157893	-2.66298	0.00254558	0.0362916	down
1989	Acsbg1	13.5236	25.6892	1.35801	0.0528632	-4.24159	1.07733e-05	0.000341408	down
2043	Acy1	401.782	568.865	234.699	0.412574	-1.27728	0.00111346	0.0181696	down
2207	Aebp1	98.3343	156.87	39.7987	0.253705	-1.97877	1.46802e-05	0.000446611	down
2222	Afp	126.639	179.784	73.493	0.408784	-1.29059	0.00191344	0.0284418	down
2280	Aif1l	56.3467	96.795	15.8983	0.164248	-2.60606	3.5352e-07	1.64035e-05	down
2293	Airn	32.2492	52.9879	11.5105	0.217229	-2.20271	0.000301304	0.00615018	down
2295	Ajuba	270.407	380.436	160.379	0.421566	-1.24617	0.00191531	0.0284418	down
2299	Ak4	735.974	1177.61	294.341	0.249948	-2.0003	1.36892e-07	7.10577e-06	down
2331	Akr1c12	112.002	155.975	68.0288	0.436152	-1.1971	0.00357274	0.0475993	down
2335	Akr1c19	37.7599	72.1984	3.32136	0.0460032	-4.44212	4.93614e-10	4.15134e-08	down
2490	Angptl4	451.159	637.747	264.571	0.414853	-1.26933	0.000947512	0.0159068	down
2505	Ankle1	1077.28	1470.26	684.302	0.465429	-1.10337	0.0027994	0.0389888	down
2552	Ankrd63	165.266	294.25	36.2828	0.123306	-3.01969	3.51199e-12	4.95445e-10	down
2577	Anpep	45.4669	69.1102	21.8237	0.315781	-1.66301	0.0017591	0.0265734	down
2593	Aoah	25.8688	43.3651	8.37244	0.193068	-2.37282	0.00016658	0.00364705	down
2651	Apitd1	423.358	643.303	203.414	0.316203	-1.66108	1.23033e-05	0.000380249	down
2653	Apln	104.785	172.59	36.981	0.214271	-2.22249	1.18271e-06	4.83391e-05	down
2663	Apob	122.882	192.445	53.3196	0.277063	-1.85171	0.000113426	0.002635	down
2779	Arhgap8	43.2869	66.535	20.0388	0.301177	-1.73132	0.00196089	0.0290202	down
2796	Arhgef26	105.438	165.653	45.2239	0.273004	-1.873	4.14873e-05	0.00111824	down
2877	Arpin	100.069	152.509	47.6292	0.312303	-1.67898	0.000106544	0.0025017	down
2889	Arsb	815.262	1139.27	491.256	0.431203	-1.21356	0.00103286	0.0170774	down
2940	Asf1b	1727.28	2353.96	1100.61	0.467557	-1.09679	0.00253043	0.0361051	down
2981	Atad5	1405.15	1898.87	911.437	0.47999	-1.05892	0.00343523	0.0460959	down
3015	Atic	1035.96	1413.33	658.602	0.465994	-1.10162	0.0029878	0.0411216	down
3042	Atp1b1	30.0395	49.907	10.172	0.203819	-2.29464	0.000169264	0.00369654	down
3133	Aunip	260.114	413.078	107.15	0.259395	-1.94678	1.05453e-06	4.3507e-05	down
3137	Aurkb	2125.61	2903.51	1347.72	0.464169	-1.10728	0.00231395	0.0334528	down
3152	Axl	337.578	510.945	164.211	0.321388	-1.63761	2.56097e-05	0.000726078	down
3271	BC030867	336.509	483.683	189.335	0.391445	-1.35312	0.000517056	0.00970478	down
3308	BC055324	702.898	969.464	436.332	0.450075	-1.15176	0.00189189	0.0282379	down
3354	Bard1	92.5364	138.548	46.5249	0.335804	-1.57431	0.000607893	0.0111164	down
3381	Bcam	275.62	379.124	172.116	0.453982	-1.13929	0.00211256	0.0308989	down
3432	Bdh1	106.759	151.902	61.6162	0.405632	-1.30176	0.00289926	0.0401124	down
3452	Bex1	444.437	646.673	242.201	0.374534	-1.41683	0.000229414	0.0048351	down
3453	Bex2	54.5412	82.0741	27.0084	0.329073	-1.60352	0.000602869	0.0110429	down
3532	Bok	91.7582	143.385	40.1317	0.279888	-1.83708	2.28835e-05	0.000664951	down
3562	Brca1	1024.46	1552.49	496.434	0.319767	-1.64491	9.90992e-06	0.000316918	down
3563	Brca2	1277.63	1771.75	783.519	0.44223	-1.17713	0.00120273	0.0193377	down
3582	Brip1	771.329	1102.18	440.478	0.399643	-1.32322	0.000355233	0.00701364	down
3643	Bub1	1355.21	1864.56	845.868	0.453655	-1.14033	0.00191383	0.0284418	down
3644	Bub1b	3038.14	4238.99	1837.28	0.433423	-1.20615	0.00090534	0.0153908	down
3815	Cad	4399.38	5988.33	2810.43	0.469317	-1.09136	0.00257074	0.0365312	down
3858	Camkk1	966.906	1354.31	579.502	0.427895	-1.22467	0.000552755	0.0102756	down
3878	Capn11	25.0538	47.7503	2.35733	0.0493679	-4.34028	8.09489e-08	4.41133e-06	down
3899	Car1	773.188	1327.96	218.421	0.164479	-2.60403	8.25292e-11	9.02302e-09	down
3915	Card10	129.655	185.042	74.2679	0.401357	-1.31704	0.00182921	0.0275374	down
4029	Ccdc136	113.376	171.634	55.117	0.321131	-1.63877	0.00038854	0.00755193	down
4180	Ccna2	3737.14	5076.05	2398.24	0.472461	-1.08173	0.00269509	0.0379285	down
4186	Ccnd1	666.716	1005.43	327.997	0.326224	-1.61606	1.59982e-05	0.000480028	down
4187	Ccnd2	9785.03	15204.8	4365.27	0.287098	-1.80038	9.25841e-07	3.89321e-05	down
4191	Ccne2	523.351	795.926	250.776	0.315075	-1.66623	1.26244e-05	0.000389487	down
4269	Cd248	76.6507	121.982	31.3198	0.256758	-1.96152	6.61273e-05	0.00166202	down
4296	Cd4	36.2136	56.9935	15.4338	0.270799	-1.88471	0.000999806	0.0166621	down
4317	Cd72	799.202	1108.21	490.198	0.442335	-1.17679	0.00135882	0.0214143	down
4318	Cd74	1978.12	2758.1	1198.14	0.434409	-1.20287	0.000890498	0.0151976	down
4326	Cd86	107.177	156.025	58.3291	0.373844	-1.41949	0.00118184	0.0191248	down
4363	Cdc45	1016.94	1458.59	575.285	0.394411	-1.34223	0.000284835	0.0058688	down
4365	Cdc6	1469.41	2108.65	830.175	0.3937	-1.34483	0.000235335	0.00494797	down
4366	Cdc7	1738.2	2428.19	1048.2	0.431682	-1.21196	0.00081808	0.0142112	down
4369	Cdca3	1102.03	1503.72	700.344	0.46574	-1.1024	0.00290072	0.0401124	down
4371	Cdca5	955.346	1317.36	593.327	0.45039	-1.15075	0.00182106	0.0274383	down
4372	Cdca7	9502.51	13167.7	5837.3	0.443304	-1.17363	0.00120179	0.0193377	down
4406	Cdk1	2240.01	3093.12	1386.9	0.448382	-1.1572	0.00138641	0.0217777	down
4461	Cdt1	1656.38	2605.67	707.082	0.271363	-1.8817	4.4468e-07	2.01002e-05	down
4515	Cenpf	1726.11	2384.9	1067.31	0.447527	-1.15995	0.00145545	0.022744	down
4516	Cenph	438.196	623.979	252.412	0.40452	-1.30572	0.000638702	0.0116021	down
4517	Cenpi	523.103	750.322	295.883	0.394341	-1.34248	0.000392275	0.00761606	down
4519	Cenpk	537.305	734.818	339.793	0.462418	-1.11273	0.00324674	0.0441299	down
4521	Cenpm	606.277	906.254	306.3	0.337985	-1.56497	3.23774e-05	0.000896168	down
4522	Cenpn	626.911	860.726	393.096	0.456703	-1.13067	0.00282274	0.0391891	down
4550	Cep55	694.25	1032.76	355.744	0.344461	-1.53759	4.24622e-05	0.00114001	down
4665	Chek1	831.97	1338.65	325.294	0.243002	-2.04096	8.13784e-08	4.42097e-06	down
4732	Chst10	223.111	332.946	113.275	0.340221	-1.55546	9.9803e-05	0.00236245	down
4738	Chst2	27.5602	46.5413	8.57898	0.18433	-2.43964	0.000117831	0.00271571	down
4742	Chst7	101.46	171.892	31.0275	0.180506	-2.46988	2.48157e-07	1.21938e-05	down
4747	Chtf18	996.889	1464.26	529.52	0.361631	-1.46741	7.34099e-05	0.0018215	down
4784	Ckb	80.4809	115.625	45.3366	0.3921	-1.35071	0.00279737	0.0389888	down
4789	Cks1b	2468.93	3439.58	1498.27	0.435596	-1.19894	0.00097955	0.0163817	down
4918	Clspn	384.214	569.445	198.984	0.349434	-1.51691	7.01501e-05	0.00175055	down
5137	Coro2a	4250.57	6299.12	2202.02	0.349576	-1.51632	2.94993e-05	0.000824332	down
5223	Cpxm1	561.912	812.491	311.333	0.383183	-1.38389	0.000302014	0.0061575	down
5468	Cux2	20.4444	36.9433	3.94555	0.1068	-3.22701	7.82728e-05	0.00191786	down
5477	Cx3cl1	279.537	431.87	127.205	0.294544	-1.76344	1.18436e-05	0.000369305	down
5489	Cxcl2	8.88561	17.4413	0.329908	0.0189153	-5.7243	6.37024e-05	0.001615	down
5532	Cyp11a1	14.3663	23.0569	5.6756	0.246156	-2.02235	0.00239534	0.0344586	down
5544	Cyp26b1	64.5984	103.297	25.8997	0.250731	-1.99579	0.000201227	0.0043138	down
5849	Dctpp1	1998.96	2856.74	1141.17	0.399467	-1.32385	0.000265874	0.00553025	down
5874	Ddr1	29.6055	49.11	10.1011	0.205683	-2.2815	0.000105163	0.00247593	down
6045	Dhfr	856.649	1231.8	481.495	0.390887	-1.35518	0.000247005	0.00517468	down
6143	Dmd	365.289	527.016	203.562	0.386253	-1.37238	0.000425218	0.00819201	down
6174	Dnah2	9.20641	18.099	0.313806	0.0173383	-5.84989	0.000134861	0.00302452	down
6246	Dnmt1	11514.8	15481.4	7548.18	0.487564	-1.03634	0.00368414	0.0488797	down
6252	Dnph1	1512.11	2213.95	810.277	0.365987	-1.45014	8.81121e-05	0.00213188	down
6319	Dpy19l2	11.637	20.6991	2.57486	0.124394	-3.00701	0.00208817	0.0306704	down
6348	Dsc2	45.2631	70.1859	20.3403	0.289806	-1.78684	0.00185246	0.0278342	down
6352	Dscc1	336.017	520.585	151.45	0.290922	-1.7813	7.30107e-06	0.000242725	down
6359	Dsg2	173.177	277.314	69.0407	0.248962	-2.006	1.51524e-06	6.03785e-05	down
6371	Dtl	3427.75	5194.5	1661	0.319761	-1.64493	7.31243e-06	0.000242725	down
6392	Dusp1	2878.15	4578.8	1177.5	0.257164	-1.95924	7.50873e-08	4.14354e-06	down
6412	Dusp6	1425.85	2065.88	785.826	0.380384	-1.39447	0.000129826	0.0029266	down
6430	Dync1i1	52.6781	79.0839	26.2722	0.332206	-1.58985	0.00268793	0.0378888	down
6496	E2f7	787.426	1088.04	486.81	0.447418	-1.1603	0.00157194	0.0242915	down
6553	Ecscr	128.109	203.385	52.8334	0.25977	-1.94469	5.00393e-06	0.000174023	down
6555	Ect2	922.375	1292.94	551.811	0.426789	-1.22841	0.000854541	0.0147421	down
6618	Efs	11.8248	22.7083	0.941419	0.0414571	-4.59224	3.44238e-07	1.6058e-05	down
6632	Egr1	1504.37	2431.71	577.026	0.237292	-2.07526	2.44682e-08	1.51245e-06	down
6639	Ehd2	53.479	83.8061	23.1518	0.276255	-1.85593	8.82564e-05	0.00213242	down
6737	Elovl2	28.189	48.7339	7.64406	0.156853	-2.67251	2.39155e-05	0.000690353	down
6761	Eme1	338.073	508.429	167.717	0.329874	-1.60001	4.82959e-05	0.00127427	down
6814	Entpd2	57.1839	98.2293	16.1385	0.164294	-2.60565	1.87168e-06	7.22767e-05	down
6854	Ephb4	365.087	608.243	121.931	0.200464	-2.31859	7.13974e-09	4.89786e-07	down
6896	Ercc6l	887.94	1299.44	476.443	0.366654	-1.44751	0.000105369	0.00247745	down
6927	Erp27	165.759	240.555	90.964	0.378143	-1.403	0.00109112	0.0178885	down
6954	Espl1	1392.1	1977.21	806.985	0.408144	-1.29285	0.000434426	0.00833997	down
6988	Etv5	883.02	1406.58	359.463	0.255558	-1.96828	1.5841e-07	8.10253e-06	down
6993	Evc	251.878	359.429	144.327	0.401545	-1.31637	0.00126404	0.0201935	down
7006	Exo1	1165.74	1791.89	539.584	0.301125	-1.73156	3.34576e-06	0.000120675	down
7215	Fam198b	59.2894	98.3601	20.2186	0.205557	-2.28239	3.05991e-07	1.44668e-05	down
7233	Fam20c	84.6913	120.711	48.6719	0.403211	-1.31039	0.00296442	0.040832	down
7337	Fanca	522.217	728.881	315.553	0.432928	-1.2078	0.00132844	0.0210113	down
7340	Fancd2	441.403	638.752	244.053	0.382078	-1.38806	0.000352828	0.00697403	down
7345	Fanci	675.696	943.946	407.445	0.43164	-1.2121	0.00116393	0.0188699	down
7377	Fbln1	8.65653	16.3716	0.941419	0.057503	-4.12022	6.2142e-05	0.00158102	down
7499	Fen1	3600.04	5179.68	2020.4	0.390062	-1.35822	0.000163878	0.0035969	down
7542	Fgf3	686.058	1065.16	306.96	0.288183	-1.79494	1.99695e-06	7.66067e-05	down
7584	Fignl1	2282.89	3404.13	1161.66	0.341251	-1.5511	2.17009e-05	0.00063616	down
7596	Fkbp11	450.701	634.407	266.995	0.420857	-1.2486	0.000893646	0.0152364	down
7647	Fn1	92.271	146.837	37.7054	0.256785	-1.96137	3.55174e-05	0.00097079	down
7658	Fndc4	86.3608	145.32	27.4019	0.188563	-2.40688	4.2891e-07	1.95187e-05	down
7672	Fos	1544.46	2832.23	256.693	0.0906327	-3.46382	1.05598e-18	4.50542e-16	down
7673	Fosb	139.379	245.542	33.2156	0.135275	-2.88604	1.07334e-09	8.61281e-08	down
7762	Fscn1	116.458	204.6	28.316	0.138397	-2.85311	1.40548e-10	1.44624e-08	down
7910	Galnt18	33.8047	54.4464	13.1631	0.241763	-2.04833	0.000583572	0.0107457	down
7944	Gas2l3	1349.24	1832.42	866.051	0.472626	-1.08123	0.00341696	0.0459438	down
7978	Gbp6	250.565	362.039	139.092	0.38419	-1.38011	0.000782868	0.0136947	down
7980	Gbp8	364.52	511.303	217.736	0.425845	-1.2316	0.00187279	0.0280538	down
8038	Gemin6	596.483	842.818	350.148	0.41545	-1.26725	0.00074886	0.013301	down
8099	Gins1	388.77	565.137	212.402	0.375842	-1.4118	0.000267683	0.00556126	down
8100	Gins2	658.665	977.413	339.917	0.347772	-1.52379	4.44956e-05	0.00118834	down
8119	Gjb3	122.253	197.621	46.8848	0.237246	-2.07554	2.57262e-06	9.61601e-05	down
8139	Glb1l2	26.2836	45.0149	7.55226	0.167773	-2.57542	8.56725e-05	0.00207572	down
8149	Gli2	7.03412	14.0682	0	0	-Inf	0.000123553	0.00282524	down
8150	Gli3	20.8874	32.9451	8.82977	0.268015	-1.89962	0.00373177	0.0493339	down
8697	Gm1673	124.687	178.187	71.1863	0.399503	-1.32372	0.0024538	0.0351838	down
8977	Gm3636	21.0397	36.8751	5.2042	0.14113	-2.8249	9.68732e-05	0.00229621	down
9443	Gmnn	1124.53	1572.07	676.993	0.430639	-1.21545	0.000896258	0.0152661	down
9547	Gpc3	64.4833	117.036	11.9302	0.101936	-3.29427	7.20312e-10	5.86066e-08	down
9739	Grwd1	1972.87	2723.89	1221.86	0.44857	-1.1566	0.00155387	0.0240334	down
9775	Gstm2	226.39	328.809	123.971	0.377029	-1.40725	0.000450324	0.00859053	down
9882	H2-Eb1	364.236	504.43	224.042	0.444148	-1.17089	0.00190019	0.0283135	down
10032	Hdhd3	114.372	164.103	64.6416	0.39391	-1.34406	0.00163641	0.0250883	down
10051	Hells	1675.97	2597.18	754.748	0.290603	-1.78288	1.49495e-06	5.98423e-05	down
10129	Hist1h1a	70.9043	118.749	23.0594	0.194186	-2.36449	2.60056e-06	9.67908e-05	down
10130	Hist1h1b	449.998	652.761	247.235	0.378752	-1.40068	0.000222247	0.00471245	down
10136	Hist1h2ab	107.999	168.652	47.3465	0.280735	-1.83272	4.67476e-05	0.0012409	down
10139	Hist1h2ae	1402.95	2059.96	745.936	0.362112	-1.46549	9.36536e-05	0.00223809	down
10145	Hist1h2an	23.2215	37.3831	9.05998	0.242355	-2.04481	0.00335451	0.0453831	down
10153	Hist1h2bg	191.004	283.671	98.3371	0.346659	-1.52841	0.000253743	0.00530314	down
10155	Hist1h2bj	47.7478	78.6373	16.8582	0.214379	-2.22176	7.52283e-05	0.00185871	down
10163	Hist1h3a	51.0803	79.537	22.6236	0.284441	-1.8138	0.0017064	0.0259115	down
10165	Hist1h3c	14.697	25.1504	4.24359	0.168729	-2.56722	0.00222146	0.0323564	down
10186	Hist2h2ac	134.945	192.904	76.9862	0.399091	-1.32521	0.00278904	0.0389685	down
10231	Hmgn1	4430.23	5988.81	2871.64	0.479501	-1.06039	0.00321257	0.0437334	down
10415	Hspa1a	669.189	1039.28	299.102	0.287798	-1.79687	1.84437e-06	7.15377e-05	down
10416	Hspa1b	2297.08	3549.57	1044.58	0.294282	-1.76473	9.61742e-07	4.01522e-05	down
10430	Hspb8	140.632	213.11	68.1554	0.319814	-1.6447	0.000114904	0.00266227	down
10505	Ide	7453.21	10586.2	4320.22	0.4081	-1.29301	0.000351431	0.00696216	down
10518	Ier2	5089.41	7091.62	3087.2	0.43533	-1.19982	0.000823592	0.0142786	down
10579	Ifrd2	1341.32	1830.06	852.57	0.465869	-1.102	0.00265884	0.0375696	down
10631	Igsf9	84.437	131.592	37.2821	0.283316	-1.81952	0.000171513	0.00373633	down
10645	Ikzf4	156.393	243.478	69.309	0.284663	-1.81267	2.54316e-05	0.000723375	down
10672	Il17re	477.322	730.546	224.097	0.306753	-1.70485	8.77379e-06	0.000283611	down
10843	Iqgap3	1136.53	1565.34	707.729	0.452126	-1.1452	0.00172648	0.0261356	down
11006	Jun	16164.6	26182.3	6146.99	0.234777	-2.09064	1.08013e-08	7.12854e-07	down
11035	Kazald1	194.829	309.216	80.4416	0.260147	-1.9426	5.28433e-06	0.000182325	down
11038	Kbtbd12	33.7837	56.1942	11.3732	0.20239	-2.30479	0.000113723	0.00263842	down
11173	Kdf1	14.0563	25.4349	2.67764	0.105275	-3.24777	5.97282e-05	0.00153425	down
11219	Kif18b	1306.77	1781.54	832.009	0.467018	-1.09845	0.00229496	0.0332333	down
11227	Kif21a	142.691	207.619	77.7636	0.374549	-1.41677	0.000839893	0.0145324	down
11361	Klk8	584.611	841.938	327.284	0.388727	-1.36317	0.000352515	0.00697403	down
11412	Kntc1	958.206	1456.19	460.22	0.316044	-1.6618	8.39711e-06	0.000275076	down
11593	Lama4	49.2984	90.187	8.40976	0.093248	-3.42278	1.15566e-08	7.54326e-07	down
11687	Ldb2	35.4477	62.6614	8.23403	0.131405	-2.92791	2.74305e-06	0.000101877	down
11747	Lhcgr	711.588	1061.16	362.018	0.341154	-1.55151	3.82424e-05	0.00103878	down
11767	Lig1	3336.2	4951.24	1721.16	0.347623	-1.52441	2.99814e-05	0.000836467	down
11800	Lingo3	5.70726	11.4145	0	0	-Inf	0.000211555	0.0045076	down
11837	Lmnb2	2741.5	3802.96	1680.03	0.441768	-1.17864	0.00116889	0.0189328	down
11884	Lpl	213.065	327.39	98.7386	0.301593	-1.72933	2.5784e-05	0.000728659	down
11930	Lrr1	214.136	315.687	112.585	0.356636	-1.48747	0.000256345	0.00535112	down
12224	Map2	34.4062	55.8884	12.924	0.231246	-2.1125	0.00131457	0.0208296	down
12304	Marcksl1-ps4	9.20464	18.4093	0	0	-Inf	8.31749e-05	0.0020208	down
12329	Matn2	37.4839	57.8632	17.1045	0.295603	-1.75827	0.00189788	0.0283031	down
12331	Matn4	82.5554	139.533	25.578	0.183312	-2.44763	2.82226e-07	1.3526e-05	down
12383	Mcm10	882.687	1337.55	427.824	0.319856	-1.6445	1.15777e-05	0.000363607	down
12384	Mcm2	9214.03	13259.2	5168.84	0.38983	-1.35908	0.000172887	0.00376159	down
12385	Mcm3	9546.34	13182.2	5910.49	0.44837	-1.15724	0.00127215	0.0202676	down
12387	Mcm4	6472.36	8909.64	4035.08	0.452889	-1.14277	0.00151274	0.0235431	down
12388	Mcm5	6621.36	10026.1	3216.66	0.32083	-1.64012	6.90191e-06	0.000231737	down
12389	Mcm6	17096.8	23534.3	10659.3	0.452924	-1.14266	0.00149773	0.0233302	down
12390	Mcm7	6675.88	9369.37	3982.4	0.425044	-1.23432	0.000658444	0.0119236	down
12391	Mcm8	592.115	847.238	336.993	0.397754	-1.33005	0.000404446	0.0078263	down
12397	Mcoln3	34.517	58.2346	10.7993	0.185444	-2.43094	0.000331077	0.00663406	down
12484	Meis3	87.7074	146.954	28.4613	0.193675	-2.36829	5.15951e-07	2.28494e-05	down
12485	Melk	742.5	1077.57	407.431	0.378101	-1.40316	0.000184748	0.00399974	down
12498	Mesp2	27.9956	45.6687	10.3224	0.226029	-2.14542	0.000392911	0.00761995	down
12524	Mettl24	67.1152	103.148	31.082	0.301333	-1.73057	0.00093706	0.0157767	down
12542	Mfap2	161.976	228.321	95.6315	0.418847	-1.2555	0.00215199	0.0314493	down
13825	Mki67	3780.78	5252.53	2309.02	0.439602	-1.18573	0.00088632	0.0151558	down
13876	Mmp16	106.845	156.529	57.1622	0.365187	-1.45329	0.00138226	0.0217446	down
13966	Mpp3	15.414	25.8701	4.95789	0.191646	-2.38349	0.00165475	0.0252591	down
14194	Mthfd2	397.849	598.019	197.68	0.330558	-1.59702	3.36397e-05	0.000922351	down
14286	Mxd3	242.424	345.891	138.958	0.401739	-1.31567	0.000889351	0.0151928	down
14296	Mybl2	704.014	1056.94	351.092	0.332179	-1.58997	2.51499e-05	0.000717244	down
14318	Myh10	350.252	540.73	159.774	0.295479	-1.75887	9.08391e-06	0.000292105	down
14321	Myh14	28.215	49.8195	6.61051	0.132689	-2.91388	0.000158623	0.00349469	down
14328	Myh7b	8.80542	16.6211	0.989724	0.0595462	-4.06985	0.000264244	0.00550288	down
14467	Nasp	2024.79	2776.63	1272.96	0.458454	-1.12515	0.00224535	0.0326228	down
14495	Ncapg2	1517.87	2126.95	908.787	0.427272	-1.22677	0.000630174	0.0114591	down
14536	Ndnf	35.4151	61.0429	9.78729	0.160334	-2.64084	4.48606e-05	0.00119626	down
14606	Nefh	1225.96	1782.89	669.023	0.375245	-1.41409	0.000121377	0.00277912	down
14704	Nhlrc1	190.802	271.255	110.35	0.406813	-1.29756	0.00144074	0.022563	down
14708	Nhp2	2359.65	3282.67	1436.64	0.437643	-1.19217	0.00114338	0.0185885	down
14727	Nipal2	14.6196	25.6041	3.63516	0.141976	-2.81628	0.000833207	0.014431	down
14748	Nkpd1	30.1849	51.133	9.23676	0.180642	-2.46879	5.93366e-05	0.00152868	down
14799	Nme1	4238.26	5756.58	2719.94	0.472492	-1.08164	0.00279721	0.0389888	down
14853	Nop58	4417.42	5958.68	2876.17	0.482685	-1.05085	0.00370601	0.0490759	down
14867	Nov	24.9219	48.854	0.989724	0.0202588	-5.62531	6.92452e-09	4.78777e-07	down
14887	Npdc1	1059.65	1499.18	620.112	0.413633	-1.27358	0.000553574	0.0102799	down
14895	Nphp4	99.4484	142.413	56.4842	0.396624	-1.33416	0.00380008	0.049906	down
14921	Npw	6.41898	12.1686	0.669411	0.0550115	-4.18412	0.000550311	0.010252	down
14928	Nqo1	367.486	524.554	210.419	0.401139	-1.31783	0.000762003	0.0134854	down
14977	Nrk	268.343	434.042	102.645	0.236486	-2.08017	4.4268e-07	2.00617e-05	down
14998	Nsg1	248.281	426.661	69.9012	0.163833	-2.6097	3.67477e-10	3.2466e-08	down
15000	Nsl1	899.863	1266.51	533.218	0.421015	-1.24806	0.000734126	0.0130642	down
15025	Ntf5	19.4198	32.2867	6.55294	0.202961	-2.30073	0.00255525	0.0363702	down
15077	Nuf2	1167.07	1641.23	692.912	0.42219	-1.24403	0.000775848	0.0135991	down
15090	Nup205	3471.33	4700.02	2242.64	0.477155	-1.06747	0.00292914	0.0404734	down
15171	Obscn	673.652	1001	346.308	0.345963	-1.53131	5.75928e-05	0.00149034	down
16384	Orc1	424.647	630.906	218.387	0.346149	-1.53053	6.03851e-05	0.00154658	down
16490	P4ha2	19.8986	33.9846	5.81262	0.171037	-2.54762	0.00115004	0.0186794	down
16537	Pald1	12.3182	21.4018	3.23467	0.15114	-2.72604	0.000405072	0.00782975	down
16572	Paqr4	233.425	377.061	89.7896	0.23813	-2.07018	4.89032e-07	2.17675e-05	down
16587	Parm1	98.903	145.096	52.7097	0.363274	-1.46087	0.000678201	0.0122055	down
16601	Parpbp	343.513	478.083	208.942	0.43704	-1.19416	0.00209218	0.0306852	down
16607	Pask	614.225	910.983	317.466	0.348487	-1.52082	6.01268e-05	0.00154223	down
16628	Pbk	2071.41	3008.65	1134.18	0.376972	-1.40747	0.000120753	0.00276845	down
16735	Pcna	2674.82	3763.75	1585.88	0.421357	-1.24688	0.000609982	0.0111382	down
16756	Pcsk9	17.2904	28.8357	5.74512	0.199236	-2.32745	0.00293522	0.0405255	down
16785	Pde1b	710.221	981.132	439.309	0.447758	-1.15921	0.00179572	0.0271031	down
16810	Pdgfc	109.438	174.421	44.4554	0.254874	-1.97214	4.7465e-05	0.00125424	down
16875	Peg3	22.195	37.7541	6.63588	0.175766	-2.50827	0.00118951	0.0192311	down
16887	Per2	939.147	1447.79	430.504	0.297353	-1.74975	3.49677e-06	0.000125346	down
16890	Perp	81.4802	115.858	47.102	0.406548	-1.2985	0.00121352	0.0194574	down
16984	Phf19	232.316	342.181	122.451	0.357855	-1.48255	0.000257804	0.00537518	down
16997	Phgdh	3149.48	4492.42	1806.54	0.40213	-1.31427	0.000295109	0.00604489	down
17150	Pkdrej	7.22965	13.5179	0.941419	0.0696425	-3.84389	0.00255364	0.0363702	down
17158	Pkmyt1	1262.57	1854.57	670.577	0.361581	-1.46761	6.58007e-05	0.00165619	down
17266	Plekhg6	84.5389	127.366	41.7121	0.327498	-1.61044	0.00100025	0.0166621	down
17288	Plk2	280.537	435.786	125.287	0.287497	-1.79838	1.16035e-06	4.75364e-05	down
17310	Plxdc2	2148.95	2955.19	1342.72	0.454361	-1.13809	0.00210276	0.0307812	down
17327	Pmf1	1286.49	1744.24	828.731	0.475124	-1.07363	0.00339018	0.0457009	down
17388	Pold1	5635.92	7868.96	3402.87	0.432443	-1.20942	0.000787948	0.0137698	down
17389	Pold2	2654.43	3583.79	1725.07	0.481353	-1.05483	0.00373614	0.0493339	down
17449	Pop1	475.196	645.295	305.096	0.4728	-1.0807	0.0035377	0.0472405	down
17457	Postn	7.00414	13.6945	0.313806	0.0229148	-5.44758	6.3226e-06	0.000214344	down
17618	Pprc1	3652.5	4921.08	2383.92	0.48443	-1.04564	0.00368962	0.0488959	down
17686	Prim1	1908.96	2684.27	1133.65	0.422332	-1.24355	0.000667826	0.012056	down
17687	Prim2	832.994	1164.68	501.305	0.430422	-1.21618	0.00102515	0.016982	down
17781	Prom2	37.3584	62.7513	11.9655	0.190681	-2.39077	2.44702e-05	0.000701533	down
17836	Prr5	201.567	334.982	68.1513	0.203448	-2.29727	4.44955e-08	2.58591e-06	down
17883	Prss50	12.9456	23.3807	2.51045	0.107373	-3.2193	0.0013327	0.0210595	down
17900	Psat1	2627.82	3706.02	1549.63	0.418138	-1.25795	0.000544003	0.0101452	down
17947	Psmc3ip	448.635	647.931	249.339	0.384824	-1.37773	0.000275891	0.00571143	down
18036	Ptn	146.081	265.955	26.206	0.0985353	-3.34322	2.50902e-13	4.66918e-11	down
18070	Ptprk	118.181	196.844	39.5174	0.200755	-2.31649	7.12115e-07	3.04124e-05	down
18260	Rad51	1168.71	1848.72	488.694	0.264341	-1.91953	2.6875e-07	1.3059e-05	down
18261	Rad51ap1	708.432	1014.26	402.604	0.396944	-1.33299	0.000335155	0.00670808	down
18267	Rad54b	474.428	708.859	239.997	0.338568	-1.56248	3.83598e-05	0.00104035	down
18268	Rad54l	1667.64	2315.02	1020.27	0.440717	-1.18208	0.00124228	0.0199003	down
18299	Ran	6814.61	9324.59	4304.64	0.461644	-1.11515	0.00209269	0.0306852	down
18328	Rarb	254.653	357.066	152.24	0.426363	-1.22985	0.00108948	0.0178885	down
18421	Rbm44	95.9996	139.989	52.0101	0.371529	-1.42845	0.00198652	0.0293747	down
18458	Rcc1	2289.5	3130.17	1448.83	0.462859	-1.11135	0.00217287	0.0317279	down
18493	Recql4	389.759	621.356	158.163	0.254544	-1.97401	5.08743e-07	2.25874e-05	down
18546	Rfc4	823.65	1180.93	466.366	0.394913	-1.34039	0.000309465	0.00627286	down
18599	Rgs7bp	204.479	361.134	47.8237	0.132426	-2.91674	3.28975e-11	3.86226e-09	down
18608	Rhbdf1	542.753	783.609	301.897	0.385265	-1.37608	0.000290909	0.00597285	down
18690	Rin1	77.6311	133.059	22.2032	0.166867	-2.58323	2.72252e-07	1.31561e-05	down
18801	Rnf208	67.6411	100.726	34.5565	0.343076	-1.5434	0.000922027	0.0156138	down
18846	Robo1	44.473	79.5141	9.43201	0.118621	-3.07557	7.12804e-07	3.04124e-05	down
18861	Rorc	172.722	291.549	53.896	0.184861	-2.43549	3.81245e-08	2.2455e-06	down
19025	Rrm1	7574.46	10593.7	4555.19	0.429989	-1.21763	0.000767155	0.0135151	down
19026	Rrm2	2639.71	3965.21	1314.21	0.331435	-1.5932	1.48942e-05	0.000452335	down
19031	Rrp12	1349.56	1875.14	823.986	0.439427	-1.1863	0.00120251	0.0193377	down
19143	S1pr3	82.7259	121.648	43.8035	0.360082	-1.4736	0.00223649	0.0325211	down
19189	Sapcd2	487.073	718.259	255.888	0.356261	-1.48899	9.47945e-05	0.00225918	down
19239	Scara3	12.2236	20.7414	3.70575	0.178664	-2.48468	0.000319609	0.00644859	down
19240	Scara5	49.3883	88.5147	10.2618	0.115933	-3.10864	2.46633e-07	1.21674e-05	down
19537	Serpinf1	1756.72	2953.96	559.467	0.189395	-2.40053	2.02795e-10	1.92799e-08	down
19540	Serpinh1	163.549	236.675	90.4237	0.382059	-1.38813	0.000772035	0.0135595	down
19616	Sgol1	882.375	1194.2	570.549	0.477766	-1.06562	0.00378055	0.0497242	down
19675	Shcbp1	961.705	1367.22	556.195	0.406808	-1.29758	0.000443883	0.00848618	down
19691	Shmt1	1584.23	2365.58	802.882	0.339401	-1.55894	2.45033e-05	0.000701533	down
19702	Shtn1	99.0668	169.843	28.2907	0.16657	-2.5858	1.44218e-08	9.17385e-07	down
19754	Ska3	633.907	863.916	403.899	0.467521	-1.0969	0.00289262	0.0400638	down
19764	Skint3	41.4079	69.591	13.2248	0.190036	-2.39566	1.31789e-05	0.000403305	down
19776	Skp2	1121.67	1562.16	681.183	0.436051	-1.19743	0.00128835	0.0204697	down
19819	Slc16a1	2918.7	3973.24	1864.17	0.46918	-1.09179	0.00283243	0.0392612	down
19852	Slc1a4	137.755	194.681	80.8282	0.415183	-1.26818	0.00358629	0.0477435	down
19959	Slc29a1	1469.23	2120.3	818.152	0.385866	-1.37383	0.000164801	0.0036126	down
20096	Slc5a11	48.2051	71.2943	25.1159	0.352285	-1.50518	0.00279749	0.0389888	down
20134	Slc7a2	22.7422	38.4358	7.04865	0.183388	-2.44703	0.000803087	0.0139785	down
20181	Slfn3	173.867	249.018	98.7167	0.396424	-1.33488	0.00110474	0.0180442	down
20186	Slfn9	2086.06	3014.05	1158.06	0.384222	-1.37999	0.000129202	0.00292384	down
20303	Smpdl3b	28.8501	50.1744	7.52591	0.149995	-2.73701	2.89045e-06	0.000106444	down
20482	Snrpd1	2252.96	3052.88	1453.05	0.475959	-1.07109	0.00330329	0.0447942	down
20532	Socs2	836.595	1203.7	469.489	0.390037	-1.35832	0.000369707	0.0072345	down
20654	Spats2l	23.3721	39.8812	6.863	0.172086	-2.5388	0.000298556	0.00610835	down
20655	Spc24	1330.83	1937.72	723.947	0.373608	-1.4204	0.000100927	0.00237983	down
20746	Spred2	476.173	660.63	291.716	0.441572	-1.17928	0.00187945	0.0281089	down
20769	Spry4	63.1165	100.636	25.5972	0.254355	-1.97508	2.42267e-05	0.000697036	down
20776	Spsb4	122.089	209.134	35.043	0.167562	-2.57723	1.08397e-08	7.12854e-07	down
20815	Srm	4025.28	5585.64	2464.92	0.441296	-1.18018	0.00114273	0.0185885	down
20816	Srms	47.2655	73.7013	20.8298	0.282625	-1.82304	0.00113116	0.0184411	down
20897	St14	638.528	1046.13	230.931	0.220749	-2.17952	8.48358e-09	5.72985e-07	down
20940	Stard13	88.5537	150.65	26.4578	0.175624	-2.50943	1.32726e-07	6.97233e-06	down
20968	Stil	792.807	1091.03	494.588	0.453324	-1.14138	0.00247601	0.0354732	down
21069	Sult1a1	1185.96	1756.23	615.689	0.350575	-1.51221	4.69739e-05	0.00124502	down
21113	Susd4	18.9809	30.6979	7.26382	0.236622	-2.07934	0.0016912	0.0257253	down
21197	Syt14	10.0973	19.2533	0.941419	0.0488966	-4.35412	0.000111303	0.00259604	down
21202	Syt3	183.098	274.648	91.5485	0.33333	-1.58498	0.000162353	0.0035679	down
21208	Syt9	9.29783	18.5957	0	0	-Inf	4.49504e-08	2.6037e-06	down
21210	Sytl2	5.34631	10.6926	0	0	-Inf	0.000225113	0.00476402	down
21430	Tceal5	62.3287	90.2962	34.3612	0.380539	-1.39388	0.00365518	0.0485866	down
21443	Tcf19	748.508	1190.92	306.096	0.257025	-1.96002	2.567e-07	1.25783e-05	down
21625	Tgm2	7517.78	10755.9	4279.64	0.397887	-1.32957	0.000187045	0.00404447	down
21669	Thop1	1717.67	2374.08	1061.26	0.447022	-1.16158	0.00153329	0.0237782	down
21691	Ticrr	773.002	1063.09	482.918	0.45426	-1.13841	0.00234682	0.0339	down
21703	Timeless	1682.08	2475.3	888.852	0.359089	-1.47759	6.4795e-05	0.00163558	down
21727	Tipin	2293	3237.21	1348.78	0.416649	-1.26309	0.000562834	0.0104297	down
21734	Tk1	1144.52	1790.73	498.318	0.278277	-1.84541	7.73342e-07	3.2915e-05	down
22112	Tnf	10.3782	18.7996	1.95684	0.10409	-3.2641	7.44406e-05	0.00184185	down
22136	Tnfrsf25	29.2367	50.2137	8.25973	0.164492	-2.60391	0.000143877	0.0032021	down
22185	Tns2	626.487	1006.17	246.802	0.245289	-2.02745	1.46628e-07	7.58865e-06	down
22211	Top2a	7472.73	10059.7	4885.8	0.485683	-1.04191	0.00379659	0.0498976	down
22246	Tpm2	210.264	318.659	101.869	0.319678	-1.64531	4.88013e-05	0.0012826	down
22269	Tpx2	2713.82	3688.58	1739.06	0.471472	-1.08476	0.00261815	0.0371145	down
22286	Traip	866.883	1183.39	550.378	0.465087	-1.10443	0.0028263	0.0392074	down
22331	Trib2	298.578	561.442	35.7148	0.0636126	-3.97454	5.16294e-19	2.31578e-16	down
22408	Trip13	806.933	1144.53	469.337	0.41007	-1.28606	0.000601367	0.011027	down
22464	Trpm5	10.683	21.366	0	0	-Inf	5.40635e-06	0.000185802	down
22540	Tsr1	1899.13	2575.62	1222.63	0.474693	-1.07493	0.00345782	0.0463152	down
22629	Tuba1b	8028.66	11718.1	4339.24	0.370303	-1.43322	7.90045e-05	0.0019329	down
22643	Tubb5	7677.39	10753.5	4601.24	0.427882	-1.22472	0.000695567	0.0124924	down
22644	Tubb6	249.463	337.18	161.745	0.479699	-1.0598	0.00356135	0.0474838	down
22699	Tyms	2183.22	3169.22	1197.23	0.377769	-1.40442	0.000115341	0.00266886	down
22700	Tyms-ps	28.5968	44.5146	12.679	0.284829	-1.81183	0.00377663	0.04971	down
22867	Uhrf1	4051.87	6267.84	1835.9	0.292908	-1.77148	1.41745e-06	5.70009e-05	down
22900	Ung	160.322	243.029	77.6138	0.31936	-1.64674	7.73781e-05	0.00190644	down
23044	Vash2	64.702	97.6416	31.7624	0.325296	-1.62018	0.00120402	0.0193406	down
23070	Veph1	43.4906	70.2665	16.7147	0.237876	-2.07172	0.000771215	0.0135587	down
23537	Wdhd1	1908.48	2597.94	1219.03	0.469229	-1.09164	0.00240505	0.0345415	down
23750	Ydjc	710.749	990.814	430.683	0.434676	-1.20199	0.00145025	0.0226915	down
23865	Zcchc12	22.4833	40.0797	4.88697	0.121931	-3.03586	2.22746e-05	0.000649415	down
23867	Zcchc14	18.3924	30.3093	6.47552	0.213648	-2.22669	0.00263505	0.0373239	down
24006	Zfp334	42.8379	74.4349	11.2408	0.151016	-2.72723	3.18199e-06	0.000115723	down
24019	Zfp365	20.1217	29.9337	10.3098	0.34442	-1.53776	0.00343617	0.0460959	down
24021	Zfp367	2188.14	3148.61	1227.67	0.38991	-1.35879	0.000198171	0.00425874	down

## Sheet: 6. WT scRNA H16 vs D0
Supplementary Table 6. Single-cell RNA-seq WT HSCs (LSK/SLAM). Differentially expressed genes H16 versus D0
	Overall mean transcript count	D0 WT transcript count	H16 WT transcript count	foldchage	Log2foldchange	pval	padjusted value
Aaas	0.374737	0.180509	0.568965	3.152	1.65627	2.20678e-33	8.12053e-31
Abca2	0.44819	0.386888	0.509491	1.3169	0.397142	0.000594323	0.0142227
Abcd2	0.161022	0.112382	0.209662	1.86562	0.899654	5.29124e-06	0.000224978
Abhd16a	0.323269	0.270023	0.376515	1.39438	0.479622	0.000405662	0.0103533
Abhd4	0.503062	0.33755	0.668575	1.98067	0.985986	7.2898e-19	1.26101e-16
Acap1	0.375275	0.316876	0.433673	1.36859	0.452691	0.000345014	0.00913972
Ache	0.142342	0.102569	0.182116	1.77555	0.828268	0.000113505	0.00350723
Acot2	0.341184	0.291167	0.391201	1.34356	0.426064	0.00142253	0.0302104
Acsl3	0.249481	0.3093	0.189663	0.613203	-0.705564	3.33548e-06	0.000147395
Actb	18.5193	13.9805	23.0582	1.64932	0.721869	1.14305e-160	2.89178e-157
Actg1	3.77641	3.184	4.36883	1.37212	0.456408	1.38794e-29	4.32163e-27
Actr1b	0.290447	0.243445	0.337449	1.38614	0.47107	0.000937905	0.0209286
Acyp1	0.261049	0.304809	0.217289	0.71287	-0.488289	0.000911054	0.0204876
Adarb2	0.159336	0.19386	0.124812	0.643826	-0.635258	0.000851701	0.0194027
Adat1	0.210781	0.247953	0.173609	0.700171	-0.514221	0.00153437	0.0321138
Add1	0.474354	0.538484	0.410225	0.761814	-0.392488	0.000356115	0.00936027
Adgrg1	2.86789	3.20053	2.53524	0.792131	-0.336189	3.00819e-14	3.77872e-12
Adgrg3	0.302207	0.239404	0.365009	1.52466	0.608488	1.50895e-05	0.000579501
Adgrl1	0.282431	0.210729	0.354132	1.68051	0.748897	3.11451e-07	1.67645e-05
Adgrl4	1.04542	1.20132	0.889515	0.740446	-0.433534	3.64953e-09	2.51234e-07
Aebp2	0.393784	0.326448	0.46112	1.41254	0.498289	4.29417e-05	0.00146807
Aen	0.379116	0.203986	0.554246	2.71708	1.44205	4.67418e-27	1.27839e-24
Aes	1.10451	0.946655	1.26236	1.3335	0.415215	1.30602e-08	8.26016e-07
Agpat5	0.345886	0.277487	0.414285	1.49299	0.578202	1.09777e-05	0.000434788
Agtrap	0.286003	0.336367	0.235639	0.700541	-0.513459	0.000234831	0.00661942
Ahcyl1	0.405441	0.467829	0.343053	0.733287	-0.44755	0.000150084	0.00446698
AI506816	0.659591	0.542707	0.776476	1.43075	0.516769	6.15123e-08	3.59811e-06
AI837181	0.2315	0.187764	0.275235	1.46585	0.551742	0.00073943	0.0171654
Aip	0.340013	0.242829	0.437196	1.80043	0.848339	3.32325e-10	2.66902e-08
Ak1	0.351738	0.137904	0.565572	4.10121	2.03605	2.34586e-43	1.24942e-40
Ak3	0.284239	0.22909	0.339388	1.48146	0.56702	7.92793e-05	0.00255499
Akap13	1.24085	1.50799	0.973712	0.645703	-0.631057	1.43173e-20	2.68303e-18
Akap7	0.262276	0.308075	0.216477	0.702675	-0.50907	0.000515303	0.0125805
Akap9	0.62831	0.747227	0.509393	0.681711	-0.552768	6.83386e-09	4.4906e-07
Akr1b3	0.327372	0.382174	0.272569	0.713207	-0.487607	0.000205816	0.00590017
Akt1	0.709087	0.571406	0.846767	1.4819	0.567449	5.41141e-10	4.14854e-08
Akt2	0.326471	0.279537	0.373405	1.3358	0.417702	0.00176812	0.0358926
Alcam	0.276274	0.32383	0.228718	0.706292	-0.501664	0.000404297	0.0103315
Aldh1a1	0.235386	0.196495	0.274277	1.39585	0.481147	0.00233685	0.0455202
Aldh2	1.60068	1.48658	1.71478	1.15351	0.206025	0.000659322	0.0155344
Aldoa	1.11581	1.00082	1.2308	1.22979	0.298411	3.22316e-05	0.00114244
Alox5	0.142941	0.101704	0.184178	1.81093	0.856733	3.96612e-05	0.00137449
Alox5ap	0.679643	0.743889	0.615397	0.82727	-0.27357	0.00248679	0.0476161
Alyref	0.378577	0.305149	0.452005	1.48126	0.566825	5.7738e-06	0.000242944
Amd1|Amd2	0.284988	0.366276	0.203699	0.556136	-0.846491	2.62438e-09	1.85716e-07
Anapc11	0.297547	0.349097	0.245997	0.704667	-0.504987	0.000212189	0.00605712
Angpt1	1.57039	1.67018	1.4706	0.880502	-0.183602	0.00226981	0.0444712
Ankfy1	0.276773	0.326416	0.227129	0.695825	-0.523203	0.000272653	0.00748743
Ankhd1	0.448216	0.51044	0.385992	0.756195	-0.403169	0.000322887	0.00863264
Ankrd11	1.02765	1.24717	0.808129	0.647968	-0.626006	3.89337e-17	6.06139e-15
Ankrd12	0.555437	0.628337	0.482536	0.767957	-0.380902	0.000167493	0.00488457
Ankrd26	0.265902	0.30811	0.223695	0.726023	-0.461913	0.00149254	0.0314661
Anp32a	0.670124	0.745119	0.595128	0.798702	-0.32427	0.000448292	0.0111874
Ap2s1	0.421062	0.313625	0.5285	1.68514	0.752865	4.14313e-10	3.2755e-08
Apaf1	0.229132	0.168833	0.289431	1.7143	0.777623	2.22903e-06	0.00010253
Apbb1ip	0.35831	0.405224	0.311396	0.768454	-0.379969	0.00240695	0.0463946
Api5	0.626982	0.512254	0.74171	1.44793	0.533996	4.1683e-08	2.49592e-06
Apobec3	0.683216	0.817001	0.549432	0.672498	-0.572397	3.20285e-10	2.58257e-08
Apoe	1.18815	1.02856	1.34773	1.3103	0.389896	2.72762e-08	1.67794e-06
Appbp2	0.5465	0.478236	0.614765	1.28548	0.362313	0.00047095	0.011638
Aprt	0.525882	0.445358	0.606405	1.36161	0.445316	2.85752e-05	0.00102541
Aqp1	0.16732	0.13299	0.20165	1.51628	0.600532	0.00157879	0.0328399
Arap1	0.440309	0.276348	0.60427	2.18662	1.1287	1.08042e-20	2.08254e-18
Arap2	0.184738	0.142012	0.227464	1.60172	0.679623	0.000138709	0.00417328
Arcn1	0.588853	0.674716	0.50299	0.745484	-0.423751	1.76298e-05	0.000664451
Arfip2	0.214628	0.177481	0.251774	1.4186	0.504468	0.00255823	0.0487992
Arglu1	1.02892	1.19001	0.86783	0.729262	-0.45549	8.15015e-10	6.08675e-08
Arhgap23	0.350121	0.252875	0.447367	1.76913	0.823037	7.59593e-10	5.71502e-08
Arhgap32	0.22328	0.261927	0.184634	0.704907	-0.504495	0.00141036	0.0299835
Arhgdia	0.598343	0.513381	0.683306	1.33099	0.412501	3.16531e-05	0.00112391
Arhgef1	0.44896	0.382784	0.515135	1.34576	0.428421	0.000164137	0.00480054
Arid4a	0.504027	0.593778	0.414276	0.697695	-0.519332	9.57412e-07	4.74913e-05
Arid4b	0.472548	0.543032	0.402064	0.740407	-0.433609	6.90142e-05	0.00225287
Arl6ip1	1.23037	1.38168	1.07907	0.780983	-0.356637	1.21907e-07	6.89181e-06
Arl6ip5	0.225864	0.279321	0.172407	0.617235	-0.696109	1.2621e-05	0.000493119
Arpc1b	1.52273	1.69177	1.35369	0.800162	-0.321635	1.269e-07	7.15414e-06
Arpc2	2.44409	2.02444	2.86374	1.41458	0.500375	1.61621e-24	4.03834e-22
Arpc4	0.54024	0.443068	0.637412	1.43863	0.524698	6.45595e-07	3.33321e-05
Ash1l	0.741716	0.915629	0.567802	0.620123	-0.689375	4.90384e-15	6.40315e-13
Ass1	0.212043	0.145442	0.278644	1.91585	0.937985	4.18155e-08	2.49647e-06
Atf7	0.375048	0.325087	0.425009	1.30737	0.386668	0.00199753	0.0400278
Atp13a2	0.484602	0.404961	0.564243	1.39333	0.478535	1.87286e-05	0.000701939
Atp1a1	0.453796	0.525129	0.382464	0.728324	-0.457348	4.03015e-05	0.00138954
Atp5h	0.473159	0.529003	0.417315	0.788871	-0.342139	0.001699	0.0346284
Atrx	1.55687	1.86525	1.24849	0.669342	-0.579184	6.78553e-22	1.37332e-19
Atxn10	0.476959	0.415414	0.538503	1.2963	0.374404	0.000658053	0.0155225
Atxn7	0.315217	0.36242	0.268014	0.739511	-0.435356	0.00117468	0.0255364
B2m	9.23711	9.71847	8.75575	0.900939	-0.150498	1.18384e-06	5.73199e-05
B4galnt1	0.241812	0.176672	0.306951	1.7374	0.79693	7.32112e-07	3.68587e-05
Bag6	0.375231	0.310026	0.440435	1.42064	0.506542	5.66446e-05	0.00188248
Bahcc1	0.32691	0.268444	0.385376	1.43559	0.521647	0.000110729	0.00343192
Baiap2	0.186426	0.14102	0.231831	1.64396	0.717176	9.19351e-05	0.0029073
Banf1	1.44309	0.950139	1.93605	2.03765	1.0269	7.78565e-55	5.83607e-52
Bax	0.514241	0.224614	0.803867	3.57889	1.83951	1.37835e-53	9.61946e-51
Baz1b	0.585771	0.649808	0.521734	0.802904	-0.3167	0.00123108	0.0264781
Baz2b	0.55777	0.640688	0.474852	0.74116	-0.432144	1.64715e-05	0.000625455
Bbc3	0.257562	0.137496	0.377628	2.74646	1.45757	3.89856e-19	6.80198e-17
BC025920	0.211612	0.163947	0.259277	1.58147	0.661266	7.73648e-05	0.00250526
Bcl2l1	0.202926	0.149456	0.256396	1.71553	0.778653	6.18872e-06	0.000256667
Bcl2l11	0.212041	0.162174	0.261908	1.61498	0.69152	5.17973e-05	0.00173277
Bcl7c	0.33888	0.282763	0.394997	1.39692	0.482248	0.000283649	0.0077161
Bclaf1	1.04554	1.16375	0.927318	0.796833	-0.32765	9.59377e-06	0.000383732
Bin2	1.39113	1.05683	1.72544	1.63266	0.707228	5.39584e-27	1.43693e-24
Bloc1s2	0.206225	0.163677	0.248774	1.51991	0.603982	0.000361955	0.00947684
Bmpr2	0.302225	0.35322	0.25123	0.711257	-0.491558	0.000293724	0.00794744
Bmyc	0.384877	0.317386	0.452369	1.4253	0.511261	3.52138e-05	0.00123517
Bod1l	0.722667	0.872781	0.572554	0.656011	-0.608208	5.3737e-12	5.25402e-10
Bptf	0.931405	1.12832	0.734489	0.650957	-0.619366	2.07181e-15	2.75864e-13
Brd1	0.406671	0.457969	0.355374	0.775977	-0.365915	0.00170096	0.0346336
Bri3	0.389941	0.447773	0.332108	0.74169	-0.431111	0.000366387	0.00955581
Bscl2	0.451134	0.297361	0.604906	2.03425	1.02449	3.72074e-18	6.22348e-16
Btbd2	0.255206	0.209247	0.301165	1.43928	0.525348	0.000757247	0.0175354
Btg2	0.225574	0.132992	0.318157	2.39231	1.25841	1.27981e-13	1.49723e-11
Bub3	0.448179	0.385455	0.510903	1.32546	0.406488	0.000447576	0.0111833
Bud31	0.239723	0.285419	0.194027	0.679796	-0.556826	0.00026596	0.00733348
Bzw1	0.765695	0.629261	0.902128	1.43363	0.519673	3.10452e-09	2.18168e-07
C1qbp	0.735674	0.642843	0.828504	1.28881	0.366042	4.34514e-05	0.0014825
C1rl	0.210868	0.25497	0.166766	0.654062	-0.612502	0.00019814	0.00572879
Cad	0.394963	0.257583	0.532344	2.06669	1.04732	1.15384e-16	1.7171e-14
Calhm2	0.229011	0.185233	0.272789	1.47268	0.558445	0.000567189	0.0136822
Calm1	1.74481	1.43234	2.05728	1.43631	0.522366	3.04645e-19	5.5051e-17
Calm2	1.22196	1.36211	1.08181	0.794215	-0.332399	1.00864e-06	4.97897e-05
Calm3	0.624939	0.52448	0.725399	1.38308	0.467888	1.59562e-06	7.52766e-05
Camp	0.144474	0.102052	0.186896	1.83138	0.87293	2.44453e-05	0.000891439
Capg	0.410349	0.354788	0.465911	1.31321	0.393098	0.00122286	0.0263854
Caps2	0.280804	0.45269	0.108919	0.240603	-2.05527	8.30067e-41	4.19993e-38
Capzb	0.839935	0.700048	0.979822	1.39965	0.485066	6.4041e-09	4.23571e-07
Car2	3.11033	2.8991	3.32155	1.14572	0.196255	4.94234e-06	0.00021103
Casc4	0.36403	0.510883	0.217177	0.425101	-1.23412	3.61952e-22	7.47505e-20
Casp8ap2	0.330743	0.381158	0.280328	0.735464	-0.443274	0.000794877	0.0182192
Cbfa2t3	1.58703	1.37362	1.80043	1.31071	0.390352	1.09223e-10	9.21065e-09
Cbfb	0.518634	0.449873	0.587395	1.30569	0.384812	0.000291882	0.00791876
Cbx1	0.276082	0.35081	0.201353	0.573967	-0.80096	2.05414e-08	1.27919e-06
Cbx6	0.951469	1.06762	0.835315	0.782407	-0.354009	4.97338e-06	0.000211908
Cby1	0.204234	0.159998	0.24847	1.55295	0.635014	0.000181688	0.00528332
Ccar2	0.272356	0.211248	0.333463	1.57854	0.658587	1.31615e-05	0.000513249
Ccdc112	0.266367	0.317038	0.215695	0.680346	-0.555659	0.000130989	0.00396868
Ccdc88a	0.518955	0.590865	0.447044	0.756593	-0.40241	0.000113078	0.00349937
Ccnd1	0.266721	0.220224	0.313218	1.42227	0.508196	0.000819143	0.0187329
Ccnd2	2.7544	2.52258	2.98623	1.1838	0.243423	1.02087e-07	5.8697e-06
Ccng1	0.854663	0.301184	1.40814	4.67535	2.22507	1.05204e-117	2.12923e-114
Ccnl1	0.578775	0.6447	0.512849	0.795484	-0.330095	0.00078343	0.0179976
Cct5	0.811444	0.909831	0.713057	0.783724	-0.351582	2.64408e-05	0.000959024
Cd180	0.148542	0.112334	0.184749	1.64463	0.717766	0.0005219	0.0127109
Cd19	0.131612	0.100654	0.162571	1.61514	0.691656	0.00177293	0.0359543
Cd1d1	0.213333	0.250627	0.17604	0.702396	-0.509643	0.00198351	0.0398256
Cd24a	0.912812	0.994643	0.83098	0.835456	-0.259365	0.000965678	0.0214302
Cd27	0.644105	0.783321	0.50489	0.64455	-0.633637	1.981e-11	1.75849e-09
Cd37	0.334962	0.245174	0.424751	1.73245	0.79281	3.55669e-09	2.4652e-07
Cd44	0.780689	0.63498	0.926398	1.45894	0.544921	4.56228e-10	3.57891e-08
Cd55	0.204163	0.153472	0.254855	1.6606	0.731706	2.91204e-05	0.00104129
Cd74	0.272605	0.189382	0.355827	1.87889	0.909878	2.13657e-09	1.53341e-07
Cd79a	0.137912	0.102991	0.172833	1.67814	0.74686	0.00054209	0.013108
Cd81	1.45485	0.797955	2.11175	2.64645	1.40406	1.41023e-95	2.03868e-92
Cd8b1	0.209467	0.172691	0.246243	1.42592	0.511888	0.00226144	0.0443525
Cd9	0.454281	0.348308	0.560254	1.6085	0.685717	2.59032e-09	1.83949e-07
Cd93	0.900081	0.782195	1.01797	1.30142	0.380091	2.70626e-06	0.000121715
Cdc34	0.330808	0.227816	0.433801	1.90417	0.929164	1.57185e-11	1.433e-09
Cdc42	1.65342	1.52195	1.78488	1.17276	0.229912	0.000100957	0.00317279
Cdc5l	0.496091	0.55968	0.432501	0.772764	-0.3719	0.000488461	0.0120121
Cdca4	0.319548	0.257274	0.381823	1.48411	0.5696	3.63944e-05	0.00126998
Cdk4	1.1304	0.962258	1.29854	1.34947	0.432393	1.96043e-09	1.41704e-07
Cdk6	2.1102	1.63034	2.59006	1.58866	0.667808	4.56846e-36	1.88696e-33
Cdk9	0.423137	0.353502	0.492773	1.39398	0.479205	5.51703e-05	0.00183952
Cdkn1a	1.3109	0.128531	2.49327	19.3983	4.27786	0	0
Cdkn1c	0.252628	0.308973	0.196283	0.635277	-0.654542	1.15428e-05	0.000454505
Cebpz	0.618258	0.703609	0.532906	0.75739	-0.400892	2.85443e-05	0.00102541
Celf2	1.92026	1.73949	2.10103	1.20784	0.272434	6.58722e-07	3.39234e-05
Cenpb	0.476858	0.38572	0.567996	1.47256	0.558326	6.97414e-07	3.55541e-05
Cep170b	0.236592	0.155674	0.317511	2.03959	1.02828	3.99171e-10	3.16817e-08
Cep350	0.328821	0.378161	0.279482	0.739055	-0.436246	0.000767094	0.0176825
Cep57	0.250247	0.290774	0.209721	0.72125	-0.471428	0.00151374	0.0317477
Cep68	0.283303	0.332262	0.234344	0.705298	-0.503696	0.000398483	0.0101958
Cers4	0.477678	0.564174	0.391182	0.69337	-0.528302	1.30475e-06	6.24273e-05
Ces2g	0.188412	0.125639	0.251185	1.99926	0.999469	3.53337e-08	2.14107e-06
Cfl1	4.09793	3.00665	5.18921	1.72591	0.787358	1.86278e-85	2.21769e-82
Chd2	0.435005	0.505526	0.364484	0.720999	-0.47193	3.87752e-05	0.00134609
Chd4	1.66084	1.81711	1.50457	0.828002	-0.272294	2.97273e-06	0.000132405
Chmp2a	0.382081	0.324397	0.439764	1.35564	0.438969	0.00045144	0.0112383
Chpt1	0.432632	0.581335	0.283929	0.488409	-1.03384	3.719e-19	6.54512e-17
Ciapin1	0.243942	0.177685	0.310199	1.74578	0.803875	4.72195e-07	2.48228e-05
Cish	0.273678	0.331448	0.215907	0.651406	-0.61837	2.09055e-05	0.000772093
Cited2	0.471062	0.541063	0.401061	0.741247	-0.431973	6.80061e-05	0.00222355
Clec2d	0.377384	0.570763	0.184004	0.322382	-1.63316	4.62119e-37	1.9485e-34
Clint1	0.632959	0.550906	0.715013	1.29789	0.376163	8.78472e-05	0.0027955
Clip1	0.374205	0.425029	0.323381	0.760843	-0.394329	0.00121792	0.0263068
Clns1a	0.375649	0.322992	0.428306	1.32606	0.407142	0.00115145	0.0250583
Clptm1	0.348647	0.281369	0.415926	1.47822	0.563863	1.44514e-05	0.000557107
Cmtm7	0.965387	1.08388	0.846892	0.781351	-0.355956	3.43411e-06	0.000151093
Cndp2	0.199192	0.163404	0.23498	1.43803	0.524095	0.00255819	0.0487992
Cnpy2	0.379647	0.454644	0.304651	0.670087	-0.577579	2.57154e-06	0.000116432
Cntln	0.292826	0.339002	0.246651	0.727582	-0.458818	0.0010479	0.0230276
Col4a1	0.242782	0.285727	0.199837	0.699396	-0.515818	0.000697588	0.0163219
Commd3	0.454755	0.277143	0.632367	2.28173	1.19013	1.94153e-23	4.36606e-21
Copg1	0.455007	0.399433	0.510582	1.27827	0.354188	0.0016291	0.0334396
Coro1a	1.1762	0.866044	1.48635	1.71625	0.779259	1.90625e-27	5.3584e-25
Coro2a	0.558419	0.459493	0.657345	1.43059	0.516608	6.79765e-07	3.48298e-05
Cox20	0.174944	0.223125	0.126763	0.568126	-0.815717	7.48359e-06	0.000305364
Cox4i1	1.10389	1.19693	1.01086	0.844543	-0.243757	0.000668299	0.0157093
Cox5b	0.581422	0.478848	0.683996	1.42842	0.51442	3.3675e-07	1.79828e-05
Cox6b2	0.389732	0.151356	0.628107	4.14986	2.05306	3.20105e-48	1.90547e-45
Cox7a2	0.426889	0.49104	0.362738	0.738715	-0.43691	0.000160237	0.00470686
Cox7a2l	0.955256	1.19968	0.710834	0.592521	-0.755062	1.52792e-22	3.25512e-20
Cox7b	0.683334	0.811676	0.554992	0.683761	-0.548437	1.77832e-09	1.29002e-07
Cox7c	1.18709	1.2989	1.07529	0.827847	-0.272564	8.01689e-05	0.00257546
Cox8a	1.48196	1.37948	1.58443	1.14857	0.199836	0.00127063	0.0272715
Cpne3	0.51474	0.62869	0.400789	0.637499	-0.649505	6.19543e-10	4.71388e-08
Cpsf6	0.598381	0.664898	0.531865	0.79992	-0.322072	0.0009575	0.0212954
Cpt1c	0.142612	0.102851	0.182373	1.77319	0.826344	8.94318e-05	0.00284146
Creb1	0.408229	0.463989	0.352469	0.759648	-0.396596	0.0008084	0.0185081
Crebrf	0.356072	0.425719	0.286425	0.672803	-0.571745	5.78878e-06	0.000243069
Creg1	0.716532	0.821257	0.611806	0.744962	-0.424761	2.05239e-06	9.50535e-05
Crip2	0.173087	0.104331	0.241844	2.31805	1.21291	5.94078e-10	4.53719e-08
Crlf2	0.394593	0.339708	0.449477	1.32313	0.403952	0.00114059	0.0248487
Csad	0.377599	0.42583	0.329367	0.773471	-0.370582	0.00237346	0.0460339
Csgalnact1	0.381274	0.443276	0.319272	0.720255	-0.47342	9.07007e-05	0.00287726
Csk	0.659309	0.558856	0.759762	1.3595	0.443071	2.45495e-06	0.000111905
Csnk1g1	0.258349	0.189943	0.326756	1.72028	0.782647	4.51537e-07	2.37986e-05
Csnk2a1	0.567993	0.497367	0.638618	1.284	0.360642	0.000465898	0.0115414
Ctcf	0.70436	0.790835	0.617885	0.781307	-0.356039	6.24649e-05	0.00206236
Ctdnep1	0.402111	0.32051	0.483712	1.5092	0.593779	1.33129e-06	6.35472e-05
Ctf2	0.201306	0.131725	0.270887	2.05645	1.04016	5.65192e-09	3.7628e-07
Ctla2a	1.37841	1.51417	1.24266	0.820682	-0.285105	8.39236e-06	0.000339706
Ctla2b	0.275917	0.318395	0.233439	0.733174	-0.447772	0.00183894	0.037144
Cuta	0.374489	0.316025	0.432952	1.37	0.454171	0.000289871	0.00787476
Cxxc1	0.352853	0.300574	0.405132	1.34786	0.430671	0.000942408	0.0210059
Cyb5r1	0.250964	0.210239	0.291688	1.38741	0.472398	0.00229234	0.0447825
D3Ertd254e	0.278052	0.332927	0.223178	0.670352	-0.577008	4.93059e-05	0.0016549
Dalrd3	0.248738	0.294194	0.203282	0.690979	-0.533287	0.000440364	0.0110715
Dapk1	0.279676	0.226931	0.332421	1.46485	0.550754	0.000150988	0.00448728
Dazap1	0.394393	0.330298	0.458488	1.38811	0.473117	9.9673e-05	0.00314218
Dcaf17	0.359977	0.408792	0.311163	0.761175	-0.3937	0.00156463	0.0325915
Dcxr	0.267751	0.13112	0.404382	3.08407	1.62483	7.53628e-24	1.77357e-21
Ddah2	0.22428	0.262993	0.185567	0.705598	-0.503081	0.00177838	0.0360286
Ddias	0.182442	0.116634	0.24825	2.12845	1.0898	5.52381e-09	3.68965e-07
Ddit4	0.274957	0.195993	0.353922	1.80579	0.852633	1.25201e-08	7.99352e-07
Ddit4l	0.197645	0.101057	0.294234	2.91155	1.54179	2.51927e-16	3.61614e-14
Ddx17	0.975129	1.14015	0.810113	0.710534	-0.493024	1.03655e-10	8.83346e-09
Ddx18	0.564669	0.493195	0.636143	1.28984	0.367194	0.000305679	0.008216
Ddx24	0.463547	0.519641	0.407453	0.784105	-0.350882	0.00132402	0.0282667
Ddx26b	0.346641	0.406589	0.286694	0.705119	-0.50406	0.000101293	0.00317841
Ddx39b	1.26376	1.01772	1.5098	1.48351	0.569013	1.02084e-16	1.53043e-14
Ddx5	2.61099	2.95778	2.26421	0.765509	-0.385508	1.00883e-16	1.52371e-14
Ddx6	0.767835	0.957949	0.577721	0.603081	-0.729576	2.46848e-17	3.9031e-15
Deb1	0.218088	0.159891	0.276285	1.72796	0.789073	2.2122e-06	0.000101988
Dek	1.1965	1.32728	1.06571	0.802927	-0.31666	3.82354e-06	0.000167137
Dennd1b	0.244678	0.285262	0.204094	0.71546	-0.483058	0.00163097	0.0334439
Dennd2d	0.218982	0.257571	0.180393	0.700363	-0.513825	0.00154327	0.0322668
Dhx36	0.401185	0.477597	0.324773	0.680016	-0.55636	2.67929e-06	0.000120771
Dmwd	0.292964	0.215843	0.370085	1.7146	0.777876	7.08797e-08	4.1341e-06
Dnaja1	0.912276	1.04196	0.782594	0.75108	-0.412962	1.59498e-07	8.79588e-06
Dnajb14	0.842631	1.00902	0.676239	0.670192	-0.577354	1.78344e-12	1.83224e-10
Dnajc1	0.466348	0.553228	0.379469	0.685917	-0.543893	9.27821e-07	4.62516e-05
Dnttip2	0.32318	0.370288	0.276073	0.745563	-0.423597	0.00159388	0.0330858
Dpf2	0.541085	0.419652	0.662519	1.57873	0.658769	5.05923e-10	3.93822e-08
Dph5	0.328659	0.389503	0.267815	0.687582	-0.540396	4.20476e-05	0.00143994
Dph6	0.376417	0.326262	0.426571	1.30745	0.386757	0.00204647	0.0408869
Dpm1	0.185683	0.228719	0.142646	0.623675	-0.681135	0.000116678	0.00359428
Drap1	0.750516	0.651495	0.849536	1.30398	0.382922	1.63412e-05	0.000621671
Drg1	0.335173	0.279169	0.391178	1.40122	0.486687	0.000263713	0.00728143
Dst	0.414714	0.484974	0.344454	0.710253	-0.493595	2.01561e-05	0.000751268
Dusp6	0.223766	0.177364	0.270168	1.52324	0.607143	0.000224602	0.00636655
Dynll1	0.64397	0.547955	0.739985	1.35045	0.433437	5.41868e-06	0.000229432
Dynlrb1	0.580221	0.503753	0.656689	1.30359	0.382494	0.0001482	0.00443046
Ebf1	0.169568	0.109659	0.229477	2.09265	1.06533	7.33685e-08	4.25474e-06
Eda2r	0.181681	0.102211	0.261151	2.55503	1.35334	1.05592e-12	1.09594e-10
Eea1	0.327782	0.381898	0.273667	0.716596	-0.480768	0.000249362	0.00696115
Eef1a1	18.1707	21.9258	14.4156	0.657474	-0.604994	5.52035e-122	1.2414e-118
Eef1b2	4.19903	4.92863	3.46943	0.703934	-0.506488	1.17364e-39	5.65556e-37
Eef1g	3.00929	3.58674	2.43184	0.67801	-0.560622	2.59437e-38	1.14146e-35
Eef2	5.23277	6.0028	4.46273	0.743441	-0.427709	2.24548e-32	7.97305e-30
Efcab14	0.48723	0.557653	0.416807	0.747429	-0.419991	9.16633e-05	0.00290324
Egr1	0.410406	0.219518	0.601294	2.73916	1.45373	1.02227e-29	3.28409e-27
Ei24	0.426487	0.254249	0.598726	2.35488	1.23565	1.22143e-23	2.77759e-21
Eif2s1	0.462428	0.397925	0.526932	1.3242	0.40512	0.000412164	0.0104796
Eif2s2	1.01746	1.11787	0.917037	0.820341	-0.285704	0.000121809	0.00372401
Eif3a	1.56599	1.68381	1.44817	0.860053	-0.217503	0.000329075	0.00876453
Eif3c	0.947296	1.03579	0.858802	0.829128	-0.270333	0.000439109	0.0110536
Eif3e	1.04454	1.24116	0.847911	0.683159	-0.549706	8.70012e-14	1.04811e-11
Eif3f	1.19592	1.53424	0.857599	0.558974	-0.839148	8.31302e-34	3.23552e-31
Eif3h	0.883516	0.982513	0.784518	0.798481	-0.32467	5.13726e-05	0.00172141
Eif3j1	0.227034	0.270236	0.183832	0.680263	-0.555836	0.000541262	0.013108
Eif4a1	1.69938	1.42381	1.97494	1.38708	0.472048	1.12295e-15	1.54608e-13
Eif4a3	0.384575	0.324577	0.444573	1.3697	0.453859	0.00025383	0.00706638
Eif4ebp1	0.369121	0.310626	0.427615	1.37663	0.461136	0.000262484	0.00725738
Eif4ebp2	0.312907	0.361622	0.264191	0.730574	-0.452899	0.000656109	0.0154947
Eif4g2	1.63111	1.31182	1.9504	1.48679	0.5722	2.257e-21	4.4349e-19
Eif5a	3.96742	3.03626	4.89858	1.61336	0.69007	1.03904e-65	9.5587e-63
Elane	0.210065	0.100533	0.319596	3.17902	1.66858	5.42226e-20	9.97647e-18
Emd	0.640728	0.814702	0.466754	0.572914	-0.80361	1.43589e-17	2.30642e-15
Emg1	0.454901	0.51861	0.391193	0.754312	-0.406767	0.00030501	0.0082089
Emilin1	0.336321	0.28618	0.386463	1.35042	0.433407	0.00113628	0.0247814
Emp3	1.08985	0.947329	1.23237	1.30088	0.379493	2.06668e-07	1.12742e-05
Enc1	0.158776	0.107996	0.209556	1.94041	0.956359	2.53571e-06	0.000115068
Eno1	0.577668	0.413293	0.742043	1.79544	0.844338	2.62701e-16	3.74423e-14
Eno1b	0.253568	0.304165	0.202971	0.667307	-0.583578	8.58865e-05	0.00273741
Ep400	0.566344	0.686544	0.446145	0.649841	-0.621841	5.33997e-10	4.10934e-08
Epha10	0.191416	0.112599	0.270234	2.39996	1.26301	1.06541e-11	1.00292e-09
Epha2	0.142923	0.1	0.185847	1.85847	0.894115	1.70519e-05	0.000646281
Ephx1	0.165174	0.110408	0.21994	1.99207	0.994265	4.74638e-07	2.48865e-05
Epn1	0.378605	0.314876	0.442333	1.40478	0.490347	0.000101561	0.00318187
Eprs	0.773985	0.848974	0.698997	0.823343	-0.280434	0.00100808	0.022225
Ercc5	0.309659	0.201314	0.418004	2.07638	1.05407	2.03448e-13	2.32631e-11
Erdr1	0.940175	0.688391	1.19196	1.73151	0.792032	8.43361e-23	1.87569e-20
Erg	0.737938	0.885714	0.590162	0.666312	-0.58573	2.29713e-11	2.02138e-09
Ergic3	0.412952	0.329633	0.496271	1.50553	0.590267	1.01247e-06	4.98576e-05
Etv5	0.190048	0.150288	0.229808	1.52912	0.612701	0.000619045	0.0147398
Ewsr1	0.898555	0.761779	1.03533	1.3591	0.442647	5.45989e-08	3.21229e-06
Exoc4	0.556957	0.342978	0.770936	2.24777	1.1685	1.34556e-27	3.83562e-25
F2r	0.45639	0.26105	0.65173	2.49657	1.31995	6.33831e-28	1.85914e-25
F2rl2	0.150503	0.106879	0.194128	1.81633	0.861029	2.67943e-05	0.000968373
Fam107b	0.749028	0.869957	0.628098	0.721987	-0.469954	7.7814e-08	4.49965e-06
Fam134b	0.422911	0.501267	0.344555	0.687367	-0.540847	2.6678e-06	0.000120521
Fam198b	0.156095	0.112031	0.200159	1.78664	0.837249	3.63275e-05	0.00126983
Fam208a	0.381026	0.472062	0.28999	0.614304	-0.702975	6.60502e-09	4.35437e-07
Fam21	0.198247	0.241503	0.154991	0.641776	-0.639857	0.000193618	0.00560605
Fam53b	0.284668	0.235623	0.333712	1.41629	0.502121	0.000505671	0.0123902
Fam98b	0.386571	0.439018	0.334123	0.761068	-0.393903	0.00127067	0.0272715
Far1	0.4566	0.523894	0.389306	0.743101	-0.428369	0.000120781	0.00370376
Fas	0.140656	0.105378	0.175933	1.66954	0.739455	0.000378453	0.00981752
Fat1	0.148134	0.104769	0.191498	1.82781	0.870117	2.38652e-05	0.000871855
Fbl	0.902472	0.806476	0.998468	1.23806	0.308084	0.000124509	0.00379507
Fbxw9	0.166337	0.126877	0.205796	1.62201	0.697783	0.0002674	0.00736313
Fcho2	0.330813	0.408748	0.252878	0.618664	-0.692771	1.07479e-07	6.14485e-06
Fchsd2	0.399257	0.473557	0.324958	0.686205	-0.543287	5.98749e-06	0.000249857
Fermt3	0.948832	0.682321	1.21534	1.78119	0.83284	3.79104e-25	9.59085e-23
Fis1	0.50079	0.435764	0.565816	1.29844	0.376785	0.000595217	0.0142227
Fkbp1a	0.815991	0.643488	0.988494	1.53615	0.61932	3.98358e-13	4.40567e-11
Fkbp3	0.463788	0.572359	0.355216	0.620618	-0.688222	5.14566e-10	3.99015e-08
Fkbp8	0.496662	0.382317	0.611008	1.59817	0.676423	7.31477e-10	5.5447e-08
Fktn	0.333981	0.435198	0.232764	0.534846	-0.902803	6.59566e-12	6.34036e-10
Fli1	0.707331	0.606564	0.808098	1.33226	0.41387	6.05207e-06	0.000252033
Flna	0.567964	0.476671	0.659257	1.38304	0.467847	4.29813e-06	0.000186274
Fnbp1l	0.321609	0.36538	0.277839	0.760411	-0.395148	0.00254993	0.0487328
Foxd2os	0.200205	0.240228	0.160182	0.666792	-0.584691	0.000443863	0.011118
Foxo3	0.484138	0.382182	0.586094	1.53355	0.616874	3.20043e-08	1.94515e-06
Frrs1	0.635018	0.492792	0.777243	1.57722	0.657385	1.43043e-11	1.32194e-09
Ftl1	1.33508	1.55743	1.11272	0.714461	-0.485072	7.69026e-14	9.31995e-12
Furin	0.247013	0.205821	0.288205	1.40027	0.485704	0.00213078	0.0422379
Fus	1.26993	1.0764	1.46345	1.35957	0.443153	7.08003e-11	6.09757e-09
Fut8	0.707724	0.951275	0.464172	0.487947	-1.0352	3.07092e-30	1.07159e-27
Fxyd5	0.684082	0.608552	0.759611	1.24823	0.31988	0.000574809	0.013833
Fyb	0.349632	0.282879	0.416385	1.47196	0.557734	1.79897e-05	0.000676755
Fzr1	0.271441	0.213605	0.329276	1.54151	0.624348	2.98211e-05	0.00106259
G3bp1	1.39755	1.26878	1.52633	1.20299	0.266625	3.24125e-05	0.00114685
Gabarap	0.741405	0.820599	0.662212	0.806987	-0.309383	0.00038511	0.00994163
Gabarapl1	0.688788	0.75632	0.621256	0.821419	-0.283809	0.00191338	0.0385323
Gabpb1	0.330336	0.266217	0.394455	1.4817	0.567255	2.75737e-05	0.000992998
Galnt1	0.564857	0.494034	0.63568	1.28671	0.363691	0.000397134	0.010175
Gapdh	2.65104	2.16313	3.13895	1.45112	0.537165	4.76655e-30	1.63509e-27
Gas5	1.68938	1.91661	1.46216	0.762886	-0.390461	1.30911e-11	1.21537e-09
Gata1	0.167027	0.12856	0.205495	1.59844	0.676667	0.000432159	0.0109194
Gata2	1.15165	0.89301	1.41029	1.57925	0.659239	6.45286e-20	1.17657e-17
Gatad2a	0.425389	0.361869	0.488909	1.35107	0.4341	0.000238084	0.0066832
Gcc2	0.339778	0.389717	0.289839	0.743716	-0.427177	0.000944094	0.0210204
Gdf15	0.240418	0.102955	0.377882	3.67036	1.87592	1.30214e-26	3.37872e-24
Gem	0.205671	0.123821	0.287521	2.32208	1.21542	7.94778e-12	7.55188e-10
Ggnbp2	0.530881	0.597367	0.464395	0.777404	-0.363264	0.000438798	0.0110536
Gimap1	0.762726	0.834209	0.691244	0.828623	-0.271213	0.00175985	0.0357606
Gimap5	0.264613	0.309105	0.220122	0.712129	-0.489789	0.000682282	0.0159823
Gkap1	0.245872	0.288132	0.203613	0.706665	-0.500901	0.000927641	0.0207889
Glg1	0.44936	0.522339	0.376381	0.720569	-0.472792	3.0425e-05	0.0010822
Glipr1	0.471485	0.322767	0.620203	1.92152	0.942247	2.49415e-16	3.61614e-14
Glrx	0.317701	0.372836	0.262566	0.704241	-0.505859	0.000160109	0.00470686
Gltscr2	0.782362	0.891134	0.67359	0.75588	-0.403771	2.03334e-06	9.4387e-05
Glul	0.945155	1.13379	0.756523	0.667252	-0.583695	4.29615e-14	5.26969e-12
Gmpr	0.237296	0.195298	0.279294	1.43009	0.516102	0.00122913	0.0264642
Gna13	0.507801	0.448291	0.567311	1.2655	0.339704	0.00154771	0.0322929
Gnas	0.168091	0.206751	0.129432	0.626029	-0.675699	0.00025718	0.00714983
Gnb2l1	5.51248	6.11056	4.9144	0.804247	-0.31429	1.09082e-18	1.85522e-16
Gne	0.242205	0.191196	0.293215	1.53358	0.616907	0.000115871	0.00357486
Gnl3	0.723009	0.801446	0.644572	0.804262	-0.314262	0.000409445	0.0104367
Golga4	0.503333	0.611345	0.395322	0.646644	-0.628957	4.60849e-09	3.11432e-07
Golgb1	0.397787	0.451693	0.343882	0.761319	-0.393427	0.00109477	0.0239796
Gp1bb	0.156837	0.109443	0.204231	1.86608	0.900015	5.36157e-06	0.00022749
Gp5	0.172451	0.123074	0.221829	1.80239	0.849913	7.97601e-06	0.0003235
Gp9	0.219713	0.171733	0.267692	1.55877	0.640405	0.000129331	0.00393022
Gpr171	0.283749	0.330157	0.237342	0.718876	-0.476185	0.000859237	0.0194956
Gprasp1	0.325217	0.372956	0.277478	0.743996	-0.426634	0.00118799	0.0257703
Gps2	0.44363	0.388352	0.498908	1.28468	0.361407	0.00162103	0.0333753
Gpsm3	0.261988	0.212775	0.311201	1.46258	0.548518	0.000244519	0.0068354
Gpx1	2.45488	2.60943	2.30034	0.881548	-0.181889	0.000162521	0.00476703
Gpx4	0.816526	0.73033	0.902721	1.23605	0.305732	0.000277484	0.00759945
Grb10	0.36178	0.427792	0.295769	0.691385	-0.532439	2.02454e-05	0.000753211
Gria3	0.230931	0.156743	0.305118	1.94661	0.960965	7.96458e-09	5.19984e-07
Grik5	0.215489	0.160679	0.270298	1.68222	0.750368	1.12179e-05	0.000443437
Gtf3a	0.160425	0.205069	0.115782	0.564599	-0.824701	1.45486e-05	0.000559789
Gtf3c1	0.259729	0.208071	0.311388	1.49655	0.581637	0.000156589	0.00462659
Gtpbp1	0.308487	0.255078	0.361897	1.41877	0.504641	0.000352789	0.009297
Gtse1	0.373541	0.115578	0.631504	5.46387	2.44992	1.8933e-59	1.5966e-56
H1f0	0.728943	0.501422	0.956464	1.9075	0.931685	6.7067e-24	1.5969e-21
H2-Aa	0.335682	0.213368	0.457996	2.14651	1.10199	1.43742e-15	1.95248e-13
H2-Ab1	0.227091	0.181211	0.272971	1.50637	0.59108	0.000300438	0.00811823
H2-Eb1	0.265416	0.149119	0.381713	2.55979	1.35602	9.02803e-18	1.47353e-15
H2-Q6	0.944527	0.759313	1.12974	1.48785	0.573225	4.87673e-13	5.22223e-11
H2-T23	0.96484	1.34489	0.584785	0.434819	-1.20151	2.77112e-53	1.86949e-50
H2afj	0.551929	0.397537	0.706321	1.77674	0.829234	2.64852e-15	3.50349e-13
H2afz	1.1541	1.3506	0.957604	0.709023	-0.496096	1.0942e-12	1.12988e-10
Hacd2	0.352663	0.242362	0.462964	1.91022	0.933739	2.69861e-12	2.74458e-10
Hacd4	0.370863	0.441077	0.300649	0.681624	-0.552952	9.12317e-06	0.000367085
Hba-a1|Hba-a2	0.944458	0.175819	1.7131	9.74354	3.28445	1.13005e-212	5.71778e-209
Hbb-bs	0.469798	0.115	0.824595	7.17037	2.84205	1.01943e-90	1.28951e-87
Hbb-bt	0.414472	0.320799	0.508144	1.58399	0.663565	3.92543e-08	2.35747e-06
Hbp1	0.354211	0.402513	0.30591	0.759999	-0.39593	0.00166443	0.0340267
Hcfc1	0.60871	0.534115	0.683306	1.27932	0.355381	0.000306226	0.00821977
Hcls1	0.45089	0.389239	0.51254	1.31677	0.397009	0.000535213	0.0129882
Hdac1	0.414414	0.477929	0.350899	0.734207	-0.445741	0.000125142	0.00380863
Hdac4	0.265019	0.186968	0.34307	1.83491	0.87571	9.30221e-09	6.01493e-07
Hdgf	1.68431	1.49753	1.87108	1.24944	0.321287	4.88021e-08	2.8965e-06
Hells	0.348408	0.405092	0.291724	0.720142	-0.473646	0.00018674	0.00541466
Herc1	0.356328	0.442305	0.270351	0.611234	-0.710204	1.78228e-08	1.11332e-06
Hist1h1e	0.357094	0.427899	0.28629	0.669061	-0.579791	4.7177e-06	0.000202291
Hist1h2ab|Hist1h2ac|Hist1h2ad|Hist1h2ae|Hist1h2af|Hist1h2ag|Hist1h2ah|Hist1h2ai|Hist1h2ak|Hist1h2al|Hist1h2an|Hist1h2ao|Hist1h2ap	0.215845	0.255916	0.175774	0.686842	-0.541949	0.000928562	0.0207889
Hlf	2.1827	2.73482	1.63058	0.596231	-0.746057	2.57741e-48	1.58073e-45
Hmcn2	0.13242	0.1	0.16484	1.6484	0.721064	0.000709648	0.0165467
Hmgb2	1.15825	1.3186	0.997903	0.756789	-0.402037	8.12419e-09	5.287e-07
Hmgn2	0.798855	0.971378	0.626331	0.644786	-0.633108	7.27704e-14	8.87229e-12
Hn1l	0.324721	0.256796	0.392646	1.52902	0.612604	7.32703e-06	0.000300795
Hnrnpa0	1.30044	1.51919	1.08168	0.712011	-0.490029	8.75502e-14	1.04848e-11
Hnrnpa3	1.71647	1.46245	1.97049	1.34738	0.430161	1.55306e-13	1.79613e-11
Hnrnpc	1.66052	1.54418	1.77685	1.15067	0.202479	0.000571659	0.0137736
Hnrnpd	0.936112	0.770318	1.10191	1.43046	0.516474	7.24331e-11	6.21175e-09
Hnrnph1	1.50806	1.38945	1.62668	1.17073	0.227414	0.000239992	0.00672742
Hnrnph3	0.418661	0.478675	0.358647	0.749248	-0.416485	0.000370463	0.00964969
Hnrnpl	0.597556	0.390955	0.804157	2.0569	1.04047	5.71409e-24	1.39334e-21
Hnrnpr	0.93033	1.05823	0.802426	0.75827	-0.399216	3.35415e-07	1.79589e-05
Hnrnpu	1.27402	1.16918	1.37887	1.17935	0.237991	0.000371779	0.0096715
Hoxa5	0.317222	0.375267	0.259176	0.690644	-0.533985	6.92318e-05	0.00225633
Hoxa9	0.431874	0.53264	0.331109	0.621636	-0.685857	2.26145e-09	1.61729e-07
Hoxb4	0.230977	0.276363	0.18559	0.671543	-0.574448	0.000202726	0.00582809
Hpcal1	0.285929	0.242335	0.329523	1.35978	0.443376	0.00228379	0.0447017
Hras	0.258299	0.175663	0.340935	1.94085	0.956685	8.08488e-10	6.06036e-08
Hsd17b11	0.272261	0.32646	0.218062	0.667959	-0.582169	6.37688e-05	0.00209856
Hsp90aa1	4.32115	5.33659	3.30572	0.619444	-0.690954	5.49897e-73	6.18299e-70
Hsp90ab1	7.75364	8.1299	7.37739	0.907439	-0.140127	1.55876e-05	0.000597494
Hsp90b1	1.34593	1.4583	1.23356	0.845888	-0.241462	0.000199146	0.00574968
Hspa8	0.948755	0.868091	1.02942	1.18584	0.24591	0.00165575	0.0339156
Hspbp1	0.495693	0.359971	0.631416	1.75407	0.81071	3.40027e-13	3.84459e-11
Hspe1	1.22363	1.11682	1.33045	1.19129	0.252525	0.000216197	0.00615416
Htatsf1	0.408029	0.468692	0.347367	0.741142	-0.432178	0.000220196	0.00625919
Hyal1	0.17146	0.136774	0.206145	1.50719	0.591861	0.00146007	0.0308458
Hyal3	0.180034	0.133589	0.226478	1.69534	0.761572	4.35103e-05	0.0014825
Ibtk	0.299177	0.346288	0.252067	0.72791	-0.458167	0.000843264	0.0192442
Ide	0.515766	0.572046	0.459486	0.803234	-0.316108	0.00238033	0.046098
Idi1	0.283027	0.338397	0.227657	0.672752	-0.571854	4.6877e-05	0.00158561
Ier3	0.22184	0.265917	0.177763	0.668491	-0.581021	0.000293724	0.00794744
Ier5	0.260232	0.167818	0.352647	2.10137	1.07133	1.14931e-11	1.07689e-09
Ifi203	0.88206	1.17113	0.592988	0.506337	-0.98183	1.0343e-33	3.94965e-31
Ifi27	0.342803	0.394926	0.29068	0.736038	-0.442148	0.000596033	0.0142254
Ifi44	0.26194	0.317557	0.206323	0.649719	-0.622111	2.72582e-05	0.000983384
Ifi47	0.631969	0.557985	0.705953	1.26518	0.339346	0.000441552	0.0110875
Ifih1	0.241009	0.281437	0.200582	0.712708	-0.488616	0.00149531	0.0314918
Ifit3|Ifit3b	0.154179	0.109719	0.198639	1.81044	0.856342	3.28952e-05	0.0011619
Ifitm1	3.22367	4.53419	1.91316	0.421941	-1.24489	1.05658e-185	3.56402e-182
Ifitm2	1.03775	0.896384	1.17912	1.31542	0.39552	1.56485e-07	8.65329e-06
Ifitm3	1.92848	1.58061	2.27635	1.44017	0.526238	1.50993e-21	2.99602e-19
Igfbp4	0.713914	0.592447	0.835382	1.41005	0.495748	5.03794e-08	2.98137e-06
Igfbp5	0.162382	0.121137	0.203626	1.68096	0.749285	0.000138979	0.00417328
Ighm	0.147831	0.101705	0.193957	1.90706	0.931351	5.47018e-06	0.000230904
Igkc	0.181411	0.1	0.262822	2.62822	1.39409	4.28746e-13	4.71597e-11
Igtp	0.276299	0.227118	0.32548	1.43309	0.519132	0.000414876	0.0105354
Ik	0.553124	0.621911	0.484336	0.778787	-0.3607	0.000383293	0.00990737
Ikzf2	0.450542	0.55254	0.348544	0.630804	-0.664736	3.11935e-09	2.18452e-07
Il12a	0.226233	0.182199	0.270267	1.48336	0.568873	0.000646193	0.0153142
Il21r	0.312596	0.240512	0.38468	1.59942	0.67755	1.35083e-06	6.40266e-05
Il2rg	0.605427	0.527109	0.683746	1.29716	0.375357	0.000155393	0.00461144
Impdh2	0.819214	0.891389	0.747038	0.838061	-0.254873	0.00212034	0.0420722
Ing1	0.445372	0.509063	0.381681	0.749772	-0.415477	0.000222399	0.00631296
Iqgap2	0.974719	1.10493	0.844508	0.764308	-0.387773	3.60113e-07	1.91295e-05
Irak1	1.07432	1.27881	0.86982	0.680179	-0.556014	1.71413e-14	2.16826e-12
Isoc1	0.392573	0.446783	0.338363	0.757333	-0.401001	0.000739575	0.0171654
Isyna1	0.343084	0.277071	0.409097	1.47651	0.562189	2.19601e-05	0.000806626
Itga2b	0.568259	0.266521	0.869997	3.26427	1.70676	1.15237e-52	7.52351e-50
Itga4	0.693404	0.758874	0.627934	0.827454	-0.273248	0.00247095	0.0474025
Itgb2	0.263455	0.169193	0.357718	2.11426	1.08015	2.90021e-12	2.92027e-10
Itgb3	0.225216	0.146806	0.303626	2.0682	1.04838	4.22937e-10	3.33067e-08
Itih5	0.547671	0.617844	0.477498	0.772845	-0.371748	0.000234153	0.00660952
Itm2c	0.456411	0.384104	0.528719	1.3765	0.461005	4.69283e-05	0.00158561
Itpkb	0.238255	0.191108	0.285402	1.49341	0.578608	0.000227675	0.00644463
Itsn2	0.34779	0.402446	0.293134	0.728382	-0.457233	0.000322808	0.00863264
Jmjd1c	0.352281	0.400909	0.303653	0.75741	-0.400853	0.00161637	0.0333517
Jun	0.59061	0.475416	0.705804	1.4846	0.570077	1.14004e-08	7.32485e-07
Jund	0.601726	0.395994	0.807459	2.03907	1.02791	1.13553e-23	2.61159e-21
Kank3	0.163151	0.124971	0.201331	1.61102	0.687977	0.00037592	0.00976669
Kansl1l	0.195553	0.235021	0.156086	0.664138	-0.590445	0.000483008	0.0119149
Kcnk5	0.211854	0.252799	0.17091	0.676071	-0.564753	0.000525249	0.0127771
Kdm5b	0.370685	0.444505	0.296865	0.667857	-0.582389	3.02335e-06	0.000134188
Kdm6b	0.254724	0.190875	0.318573	1.66901	0.738993	1.33621e-06	6.36318e-05
Khsrp	0.660536	0.526238	0.794834	1.51041	0.594938	3.05261e-10	2.4812e-08
Kit	1.52116	1.75699	1.28532	0.731546	-0.45098	1.36496e-13	1.58767e-11
Klf13	0.416428	0.358607	0.474248	1.32247	0.403238	0.000765131	0.0176573
Klhdc3	0.303099	0.252917	0.35328	1.39682	0.482149	0.000737955	0.0171654
Klhl24	0.282172	0.34168	0.222663	0.651672	-0.617782	1.12683e-05	0.000444558
Kmt2a	1.19158	1.43889	0.944269	0.656248	-0.607687	1.34474e-18	2.26801e-16
Kmt2c	0.498427	0.587598	0.409256	0.696489	-0.521827	1.22102e-06	5.89792e-05
Kmt2e	1.07541	1.1717	0.979117	0.83564	-0.259046	0.000345766	0.00914765
Kpna2	0.158126	0.124119	0.192134	1.54799	0.630395	0.00183135	0.0370277
Krcc1	0.387628	0.443839	0.331417	0.746705	-0.42139	0.000490683	0.0120521
Krt18	0.298199	0.350852	0.245546	0.699856	-0.514869	0.0001761	0.00512819
Ktn1	0.406038	0.485169	0.326906	0.673799	-0.56961	1.28962e-06	6.185e-05
L3mbtl3	0.256505	0.297203	0.215807	0.726127	-0.461706	0.00211146	0.0419371
Lacc1	0.180552	0.127734	0.23337	1.827	0.86948	4.21934e-06	0.000183252
Lair1	0.22865	0.267627	0.189673	0.708723	-0.496705	0.00162432	0.0333753
Laptm4a	0.887475	0.980244	0.794706	0.810722	-0.30272	0.000156127	0.00462645
Laptm5	2.05254	1.78976	2.31531	1.29364	0.371439	2.87951e-12	2.91392e-10
Larp1	1.23181	1.08063	1.38299	1.2798	0.355914	2.66353e-07	1.44137e-05
Lars2	2.043	2.68231	1.40368	0.523312	-0.934256	1.95907e-69	2.08682e-66
Lat	0.342114	0.265027	0.419202	1.58174	0.661509	5.47749e-07	2.84984e-05
Lcn2	0.197295	0.100693	0.293897	2.91874	1.54535	2.51927e-16	3.61614e-14
Lcp1	1.43296	1.54998	1.31594	0.849004	-0.236157	0.000156456	0.00462659
Ldb1	0.724794	0.562167	0.887421	1.57857	0.65862	4.38386e-13	4.77016e-11
Ldha	1.76185	1.47548	2.04821	1.38817	0.473179	2.14681e-16	3.1485e-14
Lgals3bp	0.73021	0.660467	0.799953	1.21119	0.276429	0.00215403	0.0425464
Lgals9	1.3225	0.955683	1.68931	1.76765	0.821832	1.3882e-33	5.20291e-31
Lgr5	0.179025	0.119508	0.238542	1.99603	0.997136	1.4933e-07	8.30298e-06
Lims1	0.593092	0.47408	0.712103	1.50207	0.586955	5.71562e-09	3.79274e-07
Lmo2	2.66132	2.93771	2.38493	0.811831	-0.300748	5.75812e-11	4.98028e-09
Lpgat1	0.300742	0.344493	0.256991	0.745999	-0.422754	0.00211011	0.0419371
Lrpprc	0.398661	0.346	0.451322	1.3044	0.383385	0.00159046	0.0330486
Lrrc17	0.152484	0.198373	0.106596	0.537351	-0.896063	2.74946e-06	0.000123385
Lrrc28	0.167861	0.132594	0.203127	1.53195	0.615365	0.00107881	0.0236812
Lrrc3	0.165664	0.119291	0.212038	1.77748	0.829835	2.10568e-05	0.000776262
Lsm3	0.325681	0.377984	0.273378	0.723254	-0.467425	0.000344336	0.00913371
Ltb	0.450535	0.544628	0.356442	0.654468	-0.611605	3.82778e-08	2.30567e-06
Luc7l2	0.777141	0.949175	0.605106	0.637507	-0.649486	3.02462e-14	3.77872e-12
Luc7l3	1.44696	1.55545	1.33847	0.860502	-0.216749	0.000516349	0.0125908
Ly6a	0.567118	0.645464	0.488772	0.757241	-0.401176	6.02014e-05	0.00199413
Ly6e	2.46051	2.14809	2.77294	1.29089	0.368361	3.70089e-14	4.59524e-12
Lyn	0.265282	0.22254	0.308024	1.38413	0.468981	0.00215686	0.0425464
Lypla1	0.319622	0.233537	0.405706	1.73722	0.796782	9.8462e-09	6.34641e-07
Lypla2	0.30745	0.263209	0.351692	1.33617	0.418107	0.00238457	0.046098
Macf1	0.632443	0.727186	0.537701	0.739427	-0.435521	4.57524e-06	0.000196599
Malat1	15.2046	20.0319	10.3773	0.518038	-0.948871	1.8687e-269	1.89103e-265
Mapkapk3	0.329518	0.256247	0.402789	1.57188	0.65249	1.27624e-06	6.13537e-05
Mapkbp1	0.395842	0.549001	0.242683	0.442045	-1.17774	4.98592e-22	1.01929e-19
Mapre1	0.896578	0.774294	1.01886	1.31586	0.396005	8.95028e-07	4.47271e-05
Mark2	0.367202	0.311112	0.423292	1.36058	0.444221	0.000483494	0.0119149
Matn1	0.151953	0.1	0.203906	2.03906	1.02791	4.46032e-07	2.35698e-05
Matr3	0.927553	1.0375	0.817604	0.788051	-0.34364	9.59014e-06	0.000383732
Mcm4	0.391381	0.448464	0.334298	0.745428	-0.42386	0.000378847	0.00981752
Mdc1	0.282556	0.32497	0.240141	0.738962	-0.436428	0.00248999	0.0476323
Mdga1	0.33759	0.243816	0.431363	1.76921	0.823109	1.44604e-09	1.06038e-07
Mdh2	0.616667	0.551453	0.681881	1.23652	0.306281	0.00152213	0.0318906
Mdm2	0.517704	0.249767	0.78564	3.14549	1.65329	1.35629e-45	7.62498e-43
Mdm4	0.550263	0.407537	0.692989	1.70043	0.765902	3.81912e-13	4.27046e-11
Mecom	0.554447	0.685818	0.423077	0.616894	-0.696906	5.2467e-12	5.15475e-10
Mef2c	1.05164	0.825905	1.27737	1.54664	0.629135	7.46662e-17	1.13622e-14
Meg3	0.283902	0.376622	0.191181	0.507621	-0.978177	6.61009e-12	6.34036e-10
Mettl7a1|Mettl7a2	0.40014	0.513438	0.286843	0.55867	-0.839931	2.95792e-12	2.96363e-10
Mex3a	0.308374	0.365473	0.251274	0.68753	-0.540506	6.63059e-05	0.00217498
Mfge8	0.236495	0.198191	0.274799	1.38654	0.471487	0.00242454	0.046689
Mfsd10	0.381924	0.324928	0.43892	1.35082	0.433839	0.000450333	0.0112245
Mfsd11	0.233588	0.284753	0.182423	0.640638	-0.64242	4.00808e-05	0.00138429
Mfsd4	0.21627	0.284876	0.147663	0.518341	-0.948026	9.03562e-09	5.86128e-07
Mgmt	0.186984	0.132367	0.2416	1.82523	0.868075	2.0132e-06	9.38772e-05
Mid1	1.30079	0.302216	2.29936	7.60832	2.92758	4.94e-256	3.33269e-252
Mink1	0.360188	0.291661	0.428715	1.46991	0.555728	1.62054e-05	0.000617666
Mir703	1.08012	0.657611	1.50264	2.28499	1.19219	1.00016e-53	7.22936e-51
Mlec	0.932708	0.692528	1.17289	1.69363	0.760122	3.8937e-21	7.57737e-19
Mlf2	0.451959	0.37976	0.524157	1.38023	0.464911	5.88377e-05	0.00195216
Mllt10	0.488791	0.590352	0.38723	0.655931	-0.608383	1.44779e-08	9.07178e-07
Mllt3	0.725894	0.876905	0.574883	0.655582	-0.609151	5.89958e-12	5.713e-10
Mme	0.241261	0.341091	0.141431	0.414643	-1.27006	6.25772e-16	8.67466e-14
Mmp2	0.211957	0.121903	0.302012	2.47748	1.30887	1.18516e-13	1.40272e-11
Mndal	0.688849	0.896576	0.481122	0.536621	-0.898023	8.60805e-23	1.89368e-20
Mob1b	0.256808	0.176476	0.337139	1.9104	0.933872	1.73084e-09	1.26009e-07
Mpl	1.1282	1.24329	1.01312	0.814868	-0.295361	3.2993e-05	0.00116332
Mpnd	0.159362	0.191183	0.127542	0.667118	-0.583985	0.00144127	0.0305763
Mpo	0.159631	0.103444	0.215819	2.08633	1.06097	1.18078e-07	6.71288e-06
Mpp1	0.261998	0.21119	0.312807	1.48116	0.566731	0.000244519	0.0068354
Mrpl24	0.237858	0.283574	0.192142	0.677572	-0.561554	0.000250793	0.00699146
Mrpl34	0.395578	0.339973	0.451182	1.32711	0.408287	0.00100133	0.0221003
Mrpl51	0.463367	0.354829	0.571904	1.61177	0.688649	1.54761e-09	1.13076e-07
Ms4a6b	0.196384	0.231079	0.161688	0.699709	-0.515173	0.00235856	0.0458548
Msi2	2.08306	2.37515	1.79098	0.754051	-0.407266	5.05105e-15	6.55309e-13
Mt1	0.174713	0.119721	0.229705	1.91868	0.940112	6.9662e-07	3.55541e-05
Mta2	0.550565	0.461796	0.639334	1.38445	0.469316	5.893e-06	0.000246933
Mta3	0.31905	0.245688	0.392411	1.59719	0.675538	1.11383e-06	5.41894e-05
Myb	1.11507	1.33122	0.89893	0.67527	-0.566464	1.60712e-15	2.16843e-13
Mybbp1a	0.735328	0.629815	0.840842	1.33506	0.416908	3.40506e-06	0.000150142
Mycbp2	1.15073	1.31695	0.984513	0.747571	-0.419718	2.05988e-09	1.48363e-07
Myct1	0.580469	0.664316	0.496622	0.74757	-0.41972	1.80985e-05	0.000679582
Myh9	0.741801	0.556174	0.927428	1.66751	0.737697	3.31049e-16	4.65285e-14
Myl6	2.95819	2.35733	3.55904	1.50978	0.594337	2.7158e-40	1.34061e-37
Myo1e	0.208873	0.132403	0.285343	2.1551	1.10776	2.73786e-10	2.24338e-08
Myof	0.193452	0.239722	0.147182	0.613967	-0.703767	5.47615e-05	0.00182891
N4bp1	0.352395	0.278311	0.42648	1.53239	0.615782	2.76456e-06	0.000123788
N4bp2	0.444023	0.508736	0.37931	0.745594	-0.423537	0.000185271	0.00537976
Naa10	0.367622	0.291084	0.444159	1.52588	0.609638	2.3597e-06	0.000108295
Nab2	0.218839	0.170072	0.267605	1.57348	0.65396	0.000100361	0.00315897
Naca	2.21425	2.44276	1.98574	0.812906	-0.298839	3.41056e-09	2.37204e-07
Nacc1	0.301103	0.244798	0.357408	1.46001	0.545979	0.000102541	0.00320265
Nasp	0.303612	0.350711	0.256513	0.731409	-0.45125	0.000926585	0.0207889
Ncapd2	0.299166	0.245075	0.353257	1.44142	0.527493	0.000200823	0.00578983
Ncdn	0.245448	0.196736	0.294161	1.49521	0.580347	0.000280537	0.00766234
Nceh1	0.437653	0.541218	0.334087	0.617287	-0.695987	9.94083e-10	7.39678e-08
Ncl	3.47612	3.77139	3.18085	0.843415	-0.245685	1.29611e-09	9.53889e-08
Ncor1	1.29004	1.39435	1.18572	0.850372	-0.233834	0.000397167	0.010175
Ndrg1	0.561729	0.490466	0.632992	1.29059	0.368034	0.000381572	0.0098755
Ndufa12	0.687948	0.585347	0.790549	1.35056	0.433563	2.53548e-06	0.000115068
Ndufa13	0.52781	0.599	0.456619	0.762302	-0.391566	0.000130564	0.00396175
Ndufa2	0.465922	0.523208	0.408636	0.78102	-0.356568	0.00118635	0.0257624
Ndufa6	0.523325	0.584442	0.462208	0.790853	-0.338518	0.00104461	0.0229803
Ndufaf7	0.320333	0.265439	0.375226	1.4136	0.499375	0.0003244	0.00866165
Neat1	0.802208	0.918812	0.685603	0.746184	-0.422396	5.08266e-07	2.65809e-05
Nedd4	2.20343	2.40588	2.00099	0.83171	-0.265847	1.50154e-07	8.32595e-06
Net1	0.265298	0.223133	0.307462	1.37793	0.462499	0.00215686	0.0425464
Nfia	0.364452	0.315774	0.41313	1.30831	0.387702	0.00228982	0.0447764
Nfix	0.945206	0.864794	1.02562	1.18597	0.246066	0.00162279	0.0333753
Nfkb2	0.231347	0.175239	0.287455	1.64037	0.714018	1.36594e-05	0.00053062
Nfkbia	0.550596	0.622981	0.47821	0.767615	-0.381546	0.000157001	0.004632
Ngp	0.223284	0.102129	0.344439	3.37258	1.75385	1.06027e-22	2.3074e-20
Nip7	0.390542	0.309033	0.472051	1.52751	0.611185	9.59728e-07	4.74913e-05
Nipbl	0.901214	1.0297	0.772724	0.750434	-0.414204	1.80568e-07	9.90381e-06
Nkain3	0.366009	0.589151	0.142866	0.242496	-2.04397	4.95395e-52	3.13322e-49
Nkg7	0.310558	0.161803	0.459313	2.83873	1.50524	2.7809e-24	6.86373e-22
Nkx2-3	0.309534	0.380535	0.238533	0.626836	-0.67384	5.8197e-07	3.02012e-05
Nlrc3	0.288533	0.389111	0.187956	0.483038	-1.04979	1.2371e-13	1.45568e-11
Noct	1.58323	1.75367	1.4128	0.805622	-0.311825	1.77316e-07	9.75189e-06
Nol6	0.239012	0.196671	0.281354	1.43058	0.516605	0.0012805	0.0274245
Nol7	0.531181	0.597203	0.465159	0.778896	-0.360497	0.000438798	0.0110536
Nom1	0.556348	0.644769	0.467927	0.725729	-0.462498	4.79197e-06	0.000205041
Nomo1	0.545423	0.279917	0.81093	2.89704	1.53458	2.40576e-42	1.24846e-39
Nr1h2	0.350853	0.281702	0.420004	1.49095	0.576234	8.5549e-06	0.000345594
Nr2c2	0.305021	0.352116	0.257926	0.732502	-0.449095	0.00113164	0.0247069
Nrgn	1.6354	0.88203	2.38878	2.70827	1.43737	2.31215e-111	4.25415e-108
Nsa2	1.40561	1.66399	1.14723	0.689447	-0.536488	2.38784e-17	3.80531e-15
Nt5dc3	0.375702	0.247416	0.503989	2.03701	1.02645	3.02981e-15	3.98183e-13
Nucb1	1.04124	0.935461	1.14703	1.22616	0.294153	7.75384e-05	0.00250687
Nucks1	1.20022	0.964251	1.43619	1.48944	0.574767	3.02973e-16	4.28803e-14
Nudcd2	0.345943	0.247736	0.44415	1.79284	0.842243	2.82476e-10	2.30525e-08
Nufip2	0.626313	0.561378	0.691248	1.23134	0.30023	0.00204948	0.0409067
Nup210	0.370246	0.32151	0.418982	1.30317	0.382023	0.00216121	0.0425908
Oaz1	1.71303	1.60908	1.81698	1.1292	0.175302	0.00236363	0.0459094
Ogdh	0.468587	0.37558	0.561595	1.49527	0.580409	2.63733e-07	1.43102e-05
Orai2	0.210784	0.164045	0.257523	1.56983	0.650612	0.000148621	0.0044365
Ost4	0.24174	0.283628	0.199853	0.70463	-0.505063	0.000843402	0.0192442
Otub1	0.231667	0.190801	0.272533	1.42837	0.514366	0.00127797	0.0273992
Pabpc1	9.2269	10.0435	8.41034	0.837395	-0.25602	1.3704e-16	2.02449e-14
Pabpn1	0.406088	0.482504	0.329672	0.683253	-0.549507	3.84525e-06	0.000167724
Paip2	1.00265	1.11056	0.894747	0.805669	-0.31174	3.42711e-05	0.00120419
Park7	0.54249	0.484412	0.600568	1.23979	0.310095	0.00244926	0.0470309
Parvg	0.61323	0.472578	0.753882	1.59526	0.673787	1.25823e-11	1.17352e-09
Pbrm1	1.01247	1.10633	0.918607	0.830317	-0.268267	0.000304259	0.00819961
Pbx1	2.13047	1.4593	2.80163	1.91984	0.940989	3.78501e-68	3.83024e-65
Pcbp2	0.329191	0.39562	0.262762	0.664176	-0.590362	7.25383e-06	0.000298395
Pcf11	0.467425	0.536624	0.398226	0.742096	-0.430323	0.000104302	0.00324267
Pcgf5	0.268143	0.318577	0.217709	0.683378	-0.549244	0.000138651	0.00417328
Pck2	0.32445	0.369985	0.278916	0.753856	-0.407638	0.00226156	0.0443525
Pcm1	0.495887	0.582193	0.40958	0.703512	-0.507352	2.10617e-06	9.73215e-05
Pcna-ps2	0.410109	0.51519	0.305027	0.592066	-0.756169	1.79489e-10	1.49493e-08
Pcp4l1	0.288474	0.349701	0.227247	0.64983	-0.621865	8.71828e-06	0.000351493
Pdcd4	0.612021	0.47333	0.750711	1.58602	0.665411	1.8462e-11	1.64604e-09
Pdcd6ip	0.775667	0.574962	0.976372	1.69815	0.763964	4.77783e-18	7.92611e-16
Pdcl	0.280345	0.222723	0.337967	1.51743	0.601629	4.75673e-05	0.00160452
Pde12	0.264037	0.217845	0.310229	1.42408	0.510031	0.000644011	0.0152803
Pde5a	0.174394	0.136883	0.211906	1.54808	0.63048	0.000878831	0.0198734
Pdrg1	0.447609	0.370051	0.525166	1.41917	0.50505	1.04136e-05	0.000413255
Pds5b	0.396474	0.462885	0.330062	0.713053	-0.487919	3.41183e-05	0.00120091
Pdzk1ip1	0.631124	0.718345	0.543903	0.757162	-0.401326	1.91555e-05	0.000715293
Pex5	0.262467	0.212514	0.31242	1.47011	0.555927	0.000205368	0.00589567
Pf4	1.0237	0.237691	1.8097	7.61368	2.92859	2.60517e-202	1.05452e-198
Pfdn2	0.470568	0.396402	0.544734	1.37419	0.458585	4.41266e-05	0.00150097
Pfdn5	0.57605	0.683273	0.468827	0.686148	-0.543408	4.26787e-08	2.54051e-06
Pfkl	0.287199	0.235544	0.338853	1.43859	0.52466	0.000312275	0.00837105
Pfn1	2.65394	1.44962	3.85827	2.66158	1.41228	2.43653e-174	7.0447e-171
Phactr2	0.310894	0.361442	0.260346	0.720297	-0.473336	0.000365386	0.00954201
Phf14	0.528413	0.621925	0.4349	0.69928	-0.516057	6.73371e-07	3.45897e-05
Phf3	0.47366	0.533321	0.413999	0.776266	-0.365376	0.000858964	0.0194956
Phlda3	0.258493	0.107652	0.409335	3.80239	1.92691	6.54201e-30	2.17055e-27
Pidd1	0.227089	0.134091	0.320087	2.38708	1.25525	1.57866e-13	1.81537e-11
Pik3ip1	0.439665	0.588071	0.291258	0.495278	-1.01369	8.04044e-19	1.37907e-16
Pik3r1	0.632268	0.717069	0.547467	0.763479	-0.38934	3.57035e-05	0.00125018
Pim1	1.82052	2.4091	1.23194	0.511369	-0.967564	2.84416e-66	2.74109e-63
Pim2	0.227486	0.288188	0.166784	0.578732	-0.789032	7.1866e-07	3.62717e-05
Pink1	0.31737	0.363354	0.271386	0.746891	-0.42103	0.00144433	0.030583
Pitpnc1	0.675012	0.605502	0.744523	1.2296	0.298184	0.0012857	0.0275066
Pitpnm2	0.273856	0.217586	0.330126	1.51722	0.601429	4.82897e-05	0.00162618
Pkm	1.9159	1.48181	2.35	1.5859	0.665302	9.59104e-33	3.46631e-30
Pkn2	0.383134	0.439866	0.326401	0.742047	-0.430418	0.00038751	0.00997814
Pla2g16	0.389667	0.442812	0.336523	0.759969	-0.395987	0.0011298	0.0246933
Plac8	0.410559	0.470263	0.350855	0.746081	-0.422596	0.000275382	0.0075521
Plcb2	0.460165	0.516369	0.403962	0.782311	-0.354185	0.00145464	0.0307632
Plek	0.393301	0.177801	0.608801	3.42405	1.7757	3.15596e-39	1.41941e-36
Plk2	0.160204	0.10902	0.211388	1.93897	0.955293	1.52857e-06	7.22823e-05
Plp2	0.24031	0.372428	0.108193	0.290507	-1.78335	2.54581e-28	7.57715e-26
Plppr3	0.326592	0.402383	0.250801	0.62329	-0.682025	2.53712e-07	1.38035e-05
Plxdc2	0.304716	0.349339	0.260093	0.744529	-0.4256	0.00162347	0.0333753
Plxna1	0.203016	0.165596	0.240437	1.45195	0.537991	0.00160267	0.0332
Plxnc1	0.5563	0.648032	0.464568	0.716891	-0.480175	1.9342e-06	9.04072e-05
Pmf1	0.312705	0.246425	0.378985	1.53793	0.620993	7.53998e-06	0.000307045
Pml	0.587711	0.496414	0.679008	1.36783	0.451884	7.11519e-06	0.000293288
Pmm1	0.168887	0.134787	0.202987	1.50598	0.590707	0.00166881	0.0340818
Pnisr	1.23442	1.49767	0.971172	0.648454	-0.624923	2.37179e-20	4.40391e-18
Pnn	0.742701	0.89107	0.594332	0.666987	-0.58427	2.11904e-11	1.8728e-09
Pola2	0.344748	0.447338	0.242158	0.541331	-0.885417	5.71622e-12	5.56204e-10
Polk	0.259082	0.17434	0.343825	1.97216	0.979774	3.33869e-10	2.67082e-08
Polr2e	0.433344	0.370522	0.496165	1.3391	0.421261	0.00036111	0.00947684
Pomp	0.774683	0.679862	0.869505	1.27894	0.354952	4.09117e-05	0.00140579
Ppib	0.262247	0.319903	0.20459	0.639535	-0.644904	1.04032e-05	0.000413255
Ppil4	0.329613	0.375737	0.28349	0.754491	-0.406424	0.00210398	0.0418706
Ppm1g	0.437896	0.3763	0.499493	1.32738	0.408579	0.000511563	0.0125048
Ppp1r11	0.314464	0.251432	0.377495	1.50138	0.586289	2.20111e-05	0.000807035
Ppp1r14b	0.4812	0.424585	0.537816	1.26669	0.341059	0.00191568	0.0385403
Ppp1r9b	0.758626	0.641651	0.875601	1.36461	0.448485	3.50631e-07	1.86748e-05
Ppp2ca	0.785844	0.671599	0.900088	1.34022	0.422465	1.13429e-06	5.50524e-05
Ppp2r1a	0.572122	0.462035	0.68221	1.47653	0.562214	3.78408e-08	2.28615e-06
Ppp2r4	0.466606	0.33693	0.596281	1.76975	0.823542	5.99285e-13	6.38365e-11
Ppp4c	0.431608	0.348634	0.514583	1.476	0.56169	1.66709e-06	7.84655e-05
Ppp5c	0.379303	0.286885	0.471721	1.64429	0.717463	1.26506e-08	8.03485e-07
Ppp6r1	0.799498	0.641075	0.95792	1.49424	0.579412	1.83894e-11	1.64604e-09
Pqlc1	0.309394	0.401098	0.217689	0.542733	-0.881686	1.3404e-10	1.12565e-08
Pqlc3	0.240942	0.194031	0.287852	1.48354	0.569042	0.000301443	0.00813455
Prdm16	0.294493	0.339165	0.249821	0.736577	-0.441092	0.00156524	0.0325915
Prdx2	0.637923	0.723805	0.552041	0.762692	-0.390827	2.89151e-05	0.00103577
Prdx5	0.487297	0.424031	0.550564	1.29841	0.376742	0.000651373	0.0154009
Prdx6	0.903491	0.990985	0.815997	0.82342	-0.280299	0.000390043	0.0100244
Prg4	0.153882	0.11509	0.192675	1.67413	0.743407	0.000258304	0.00716534
Prkar1a	1.0142	0.917178	1.11122	1.21157	0.276877	0.000237355	0.00667197
Prkar2b	0.439602	0.380943	0.498261	1.30797	0.387326	0.000792671	0.0181892
Prkd2	0.329302	0.252456	0.406148	1.60879	0.685977	4.17705e-07	2.21307e-05
Prl8a1	0.151195	0.19314	0.109249	0.565648	-0.822024	2.05828e-05	0.000762825
Procr	0.30748	0.350888	0.264071	0.752579	-0.410084	0.00235331	0.0457968
[truncated: 338 more rows]

## Sheet: 7. WT ATAC H2vsD0Gained peaks
Supplementary Table 7. ATAC-seq WT HSCs (LSK/SLAM). Gained peaks (100kb Upstream and 25 kb Downstream from TSS) H2 versus D0							Unique Genes from Gained peaks
[truncated: 18,108 more rows]

[truncated: 29 more sheets: 8. WT ATAC H6vsD0 Gained peaks , 9. WT ATAC H16vsD0.Gained peaks, 10. WT ATAC D3vsD0.Gained peaks, 11.WT ATAC D10vsD0 Gained peaks, 12. WT HSCs DETEs, 13. WT GainedPeaks_ATAC-seq_TEs, 14. WT TEs scRNA-seq, 15. WT TE copies , 16. FLASH  ALLVALUES, 17. FLASH Dif. Bound TEs, 18. MDA5 KO  DETEs, 19. MDA5 KO TEsscRNA-seq, 20. MDA5KO TE copies, 21. MDA5KO RNAH2vsD0 DEGs, 22. MDA5KO RNAH16vsD0 DEGs, 23. MDA5KO RNAD3vsD0 DEGs, 24. MDA5KO scRNAseq KO H16vsD0, 25. scRNA seq D0 MDA5KO vs WT, 26. scRNAseq H16 MDA5KO vs WT, 27.MDA5KO ATACH2-D0.Gainedpeaks …]
