# Supplementary material for: Chemotherapy-induced transposable elements activate MDA5 to enhance haematopoietic regeneration
Source: Nat Cell Biol. 2021 Jul 12;23(7):704–17. doi: 10.1038/s41556-021-00707-9 (PMC8492473; doi:10.1038/s41556-021-00707-9)
Supplement: Source Data Fig. 3 — Statistical source data. [file 41556_2021_707_MOESM3_ESM.xlsx]

## Sheet: FIG.3a
a	BM cellularity
	WT	Mda5 -/-
	241000000	247400000
	206000000	284800000
	207000000	194180000
	248000000	219400000
	182000000	161200000
	130000000	54000000
	130000000	68000000
	122000000	56000000
	121000000	117000000
	155000000	135000000
	73000000	136000000
	146000000	101000000
	117000000	75600000
	two-tailed t-test
	p=	0.497561
	n.s
																																		h
																																					MitoTracker Green %
																																					Mda5 +/+				Mda5 -/-				two-tailed t-test
																																				CD150+CD48-Flk2-	26.4	37.5	39.3	43.6	20.3	25.2	31.1	23.9	0.0358785	*
																																				CD150+CD48-	23.6	33.7	32.8	43.1	17.2	23.3	27	23.1	0.054585	n.s
																																				CD150-CD48-	34.4	35.9	30.5	37.8	21.8	31	22.8	32.8	0.0564578	n.s
																																				CD150-CD48+	43.1	42.5	48.7	59.7	28.3	56.6	35.8	28.3	0.198586	n.s
																																				CD150+CD48+	53.7	33.7	73.5	76	45.7	73	70.9	55.9	0.861337	n.s
																																					CellROX %
																																					Mda5 +/+				Mda5 -/-				two-tailed t-test
																																				CD150+CD48-Flk2-	15	12.2	15	14.5	3.15	6.13	9.68	3.5	0.0020444	**
																																				CD150+CD48-	14.7	16.7	16.2	14.2	7.08	8.62	13.2	3.54	0.0126139	*
																																				CD150-CD48-	14.7	17.5	13.5	11.1	4.41	6.9	28.3	7.95	0.698255	n.s
																																				CD150-CD48+	9.1	6.58	7.75	8.77	3.53	5.35	8.61	6.72	0.151273	n.s
																																				CD150+CD48+	41	40.1	30.8	26.7	21	30.3	29.8	23.01	0.0877529	n.s

## Sheet: Fig. 3b
b	%LT-HSCs in BM		%MPP1 in BM		%MPP2 in BM		%MPP3 in BM		%MPP4 in BM
	Mda5 +/+	Mda5 -/-	Mda5 +/+	Mda5 -/-	Mda5 +/+	Mda5 -/-	Mda5 +/+	Mda5 -/-	Mda5 +/+	Mda5 -/-
	0.037	0.024	0.07	0.062	0.1485	0.1203	1.5913	1.1001	0.7747	0.6972
	0.033	0.049	0.025	0.044	0.015	0.044	0.11	0.21	0.37	0.41
	0.028	0.022	0.049	0.029	0.045	0.015	0.25	0.13	0.37	0.27
	0.044	0.008	0.17	0.093	0.94	1.88	6.06	9.19	0.071	0.1
	0.041	0.033	0.24	0.22	1.59	1.85	6.68	5.56	0.093	0.076
	0.026	0.014	0.16	0.1	1.16	1.63	5.93	5.21	0.063	0.073
	two-tailed t-test		two-tailed t-test		two-tailed t-test		two-tailed t-test		two-tailed t-test
	p=	0.168281	p=	0.545609	p=	0.577427	p=	0.948605	p=	0.901757
	n.s		n.s		n.s		n.s		n.s
	Abs.numberLT-HSCs in BM		MPP1 in BM		MPP2 in BM		MPP3 in BM		MPP4 in BM
	Mda5 +/+	Mda5 -/-	Mda5 +/+	Mda5 -/-	Mda5 +/+	Mda5 -/-	Mda5 +/+	Mda5 -/-	Mda5 +/+	Mda5 -/-
	81800	108000	62000	96500	37200	96500	273000	46100	918000	90000
	51000	35500	89200	46700	81900	24200	455000	21000000	673000	435000
	57200	4320	221000	50200	1220000	1020000	7880000	4960000	92300	54000
	53300	22400	312000	150000	2070000	1260000	8680000	3780000	121000	51700
	31700	7840	195000	56000	1420000	913000	6820000	2920000	76900	40900
	two-tailed t-test		two-tailed t-test		two-tailed t-test		two-tailed t-test		two-tailed t-test
	p=	0.373168	p=	0.088951	p=	0.536672	p=	0.688654	p=	0.241432
	n.s		n.s		n.s		n.s		n.s

## Sheet: Fig. 3c
c	% Myeloid in BM		%Erythroid cells		% B cells in BM		% T cells in thymus
	WT	Mda5 -/-	WT	KO	WT	Mda5 -/-	WT	Mda5 -/-
	37.9	37.4	19.6	19	49.6	50.8	8.11	9.53
	56	43.2	36	32	33.8	39.1	13.2	12.1
		44.9		29		41.7	11	10.7
							14.3	8.54
							9.68	8.75
							9.04	7.51
	two-tailed t-test		two-tailed t-test		two-tailed t-test		two-tailed t-test
	p=	0.536668	p=	0.895589	p=	0.790381	p=	0.281473
	n.s		n.s		n.s		n.s

## Sheet: Fig. 3d
d	CFU-C Week 1
	WT	Mda5 -/-
	47	57
	37	46
	38	52
	two-tailed t-test
	p=	0.0707401
	n.s
	CFU-C Week 2
	WT	Mda5 -/-
	70	46
	57	49
	58	39
	two-tailed t-test
	p=	0.0293835
	*
	CFU-C Week 3
	WT	Mda5 -/-
	5	9
	3	10
	4	9
	two-tailed t-test
	p=	0.0013239
	**
	CFU-C Week 4
	WT	Mda5 -/-
	13	26
	13	26
	14	27
	two-tailed t-test
	p=	1.02838e-05
	****

## Sheet: Fig. 3e
e	Week 4 Primary		Week 8 Primary		Week 12 Primary		Week 16 Primary			Week 1 Secondary		Week 2 Secondary		Week 3 Secondary		Week 4 Secondary
	WT	Mda5 -/-	WT	Mda5 -/-	WT	Mda5 -/-	WT	Mda5 -/-		WT	Mda5 -/-	WT	Mda5 -/-	WT	Mda5 -/-	WT	Mda5 -/-
	14.2	0.03	15.6	0	23.4	0	30	1.16		35.1	10.8	15.2	16.4	10.6	18	19	45
	10.1	2.82	14.3	5.2	10	11.4	7.4	14.4		23.3	3.35	31.9	57.3	23.4	70	38	64
	15	1.44	14.7	0.9	14.4	0.85	17.4	0.78		25.2	49.5	33.5	61.4	16.5	53	29	42
	6.53	0.18	12.3	0.1	11.8	0.47	19.6	1.03		25.9	61.4	55.2	60.1	31.3	56	57	62
	14.7	10.4	17	15.9	9.23	19.4	8.95	25.7		23.5	47.3	22	40.5	20	40.9	48	40
	22.9	0.039	31.2	0.1	28.8	0.9	29	1.8		14.7	64.9	39.7	44.7	31	49.2	22	47
	11.4	5.41	14.1	4.7	15.9	12	19.9	19.5		33	46.77	5.69	50.6	2.5	49.3	2.9	58
	16.6	0.501	19.9	0.9	27.6	2.18	27.5	5.6		24.5	51	28.7	44.8	38	39.9	40	42
	20.3	17.7	29	22.7	36.8	17.2	42.2	16.7		33.1	31.7	35.6	34.2	30.2	17.2	20	61
	20.3	28	31	38	37.7	54	32.8	54.9		23	36.2	47.9	23.7	59.2	37.1	63	32
	19.1	27.1	22	32	32.9	36.6	34.3	37.6		26.6	35.4	39.8	-	43.2	-	43	-
	16.7	28.1	37	29	45.1	41.5	50.5	44		24.1	56.7	34.1	53.1	39.3	58.4	47	62
	20.6	25.5	24	26	34.9	36.2	36	36.4		23.9	43.9	21.5	53.4	17.6	57.2	17	61
	19.8	32.3	27	28	36.3	28.7	34.8	32		25	46.2	24.4	46.1	16.4	45.1	17	45
	20.6	27.3	28	32	35.2	35.4	31.8	31.4		37.6		48.3		57		67
	18.6	27.9	30	39	44.8	50.6	52	55.3
	22.9	25	40	38	52.8	36.1	53.5	36.9		two-tailed t-test		two-tailed t-test		two-tailed t-test		two-tailed t-test
	26.6	30.1	29	37	43.4	45.3	48.5	43.8		p=	0.00357361	p=	0.0177043	p=	0.0108548	p=	0.0152118
	24.4	28.3	26	30	27.8	35.6	28.2	35.9		**		*		*		*
	4.9	6.7	11.3	12.6	16.1	15.1	17.8	18.5
	8.1	11.2	18	16.4	21.5	19.5	25.2	22.8
	12.8	11.3	27.3	13.4	28.8	15.9	27.7	26.8
	11.6	5.8	20.4	8.97	25.6	12.3	29.4	13.4
	11.7	0.2	16	1.31	10.9	0.043	26.3	2.79
	10.6	21.7	13.9	30.5	16.4	34.1	25.1	43
	27.7	26	32.4	27			31.6	36.9
	25	26.5	25.7	26			60.4	48.7
	13	21.9	13.4	21.1			30.7	30.3
	31.9	36.2	30.4	48.1			42.6	68.7
	28.8	39.8	30.1	46.8			42.5	41.4
		43.1		40.6				51.8
	two-tailed t-test		two-tailed t-test		two-tailed t-test		two-tailed t-test
	p=	0.781713	p=	0.591566	p=	0.237094	p=	0.449738
	n.s		n.s		n.s		n.s

## Sheet: Fig. 3f
f		5FU Survival
		mice name	WT	Mda5 -/-	mice name
		654	92	11	234
		655	92	82	235
		657	68	18	236
		23	82	34	237
		24	84	84	203
		25	92	18	204
		26	94	18	205
		27	38	38	207
			days alive
		Log-rank (Mantel-Cox) test			Median survival
		Chi square	8.532		Mda5 +/+	88
		df	1		Mda5 -/-	26
		P value	0.0035		Ratio (and its reciprocal)	3.385	0.2955
		P value summary	**		95% CI of ratio	1,270 to 9,018	0,1109 to 0,7872
		Are the survival curves sig different?	Yes

## Sheet: Fig. 3g
g
			G0									G1									S/G2/M									two-tailed t-test			n=
	D0	WT	75.4065	69.4013	69.4775	69.9978	68.1791	47.4053	54.0813	64.4373		24.5935	29.4179	21.988	23.3326	26.2687	30.8555	41.5345	32.5005		0	1.18086	8.53451	6.6696	5.55224	21.7391	4.38419	3.06218		G0	G1	S-G2-M	8
		Mda5 -/-	75.332	73.9592	81.7125	82.5746	81.7852	72.579	63.9594	64.044	75.2422	23.2181	23.5188	16.3631	15.5939	13.6664	22.3002	21.7005	34.0461	22.0573	1.44986	2.52202	1.92446	1.8315	4.54837	5.12079	14.3401	1.9099	2.70047	0.0267544	0.0253955	0.394028	9
	D4	WT	37.1636	38.0224	40.4968	39.0319	41.409					51.2422	50.1529	49.3685	50.2575	49.0618					11.5942	11.8247	10.1346	10.7106	9.5293					*	*	n.s	5
		Mda5 -/-	42.372	55.6819	47.1986	49.6116	50.8511					48.9147	34.6658	44.6757	42.5686	44.0638					8.71326	9.65226	8.12572	7.81978	5.08511					0.00270489	0.0175621	0.0112494	5
	D10	WT	53.1904	69.034	65.4601	69.1971						40.4288	23.82	28.6117	26.6612						6.38081	7.14601	5.92825	4.14165						**	*	*	4
		Mda5 -/-	69.1371	82.9751	80.5642	72.7569	83.7458	78.2564				20.3046	14.5956	14.1041	19.3584	12.4255	17.3333				10.5584	2.42927	5.33177	7.88472	3.82867	4.41026				0.0117913	0.00344511	0.923514	6
																														*	**	n.s

## Sheet: Fig. 3h
h
			MitoTracker Green %
			WT				Mda5 -/-				two-tailed t-test
		CD150+CD48-Flk2-	26.4	37.5	39.3	43.6	20.3	25.2	31.1	23.9	0.0358785	*
		CD150+CD48-	23.6	33.7	32.8	43.1	17.2	23.3	27	23.1	0.054585	n.s
		CD150-CD48-	34.4	35.9	30.5	37.8	21.8	31	22.8	32.8	0.0564578	n.s
		CD150-CD48+	43.1	42.5	48.7	59.7	28.3	56.6	35.8	28.3	0.198586	n.s
		CD150+CD48+	53.7	33.7	73.5	76	45.7	73	70.9	55.9	0.861337	n.s
			CellROX %
			WT				Mda5 -/-				two-tailed t-test
		CD150+CD48-Flk2-	15	12.2	15	14.5	3.15	6.13	9.68	3.5	0.0020444	**
		CD150+CD48-	14.7	16.7	16.2	14.2	7.08	8.62	13.2	3.54	0.0126139	*
		CD150-CD48-	14.7	17.5	13.5	11.1	4.41	6.9	28.3	7.95	0.698255	n.s
		CD150-CD48+	9.1	6.58	7.75	8.77	3.53	5.35	8.61	6.72	0.151273	n.s
		CD150+CD48+	41	40.1	30.8	26.7	21	30.3	29.8	23.01	0.0877529	n.s

## Sheet: Fig. 3i
i		% HSCs no division
		WT			Mda5-/-			two-tailed t-test
	24h	76.087	86.2069	72.8814	93.0233	92.7273	92.8571	0.0226684	*
	48h	62.2222	50	68.0851	66.6667	65	84.6154	0.219036	n.s
		% HSCs >1 division
		WT			Mda5-/-
	24h	23.913	13.7931	27.1186	6.97674	7.27273	7.14286	0.0226684	*
	48h	37.7778	50	31.9149	33.3333	35	15.3846	0.219036	n.s

## Sheet: Fig. 3j
j	Transplantation of HSCs after 48h in culture
	Week 1		Week 2		Week 3
	WT	Mda5 -/-	WT	Mda5 -/-	WT	Mda5 -/-
	37.3	71.6	77.8	80.3	77.5	89.1
	29.3	52.3	12.2	84.5	36.4	-
	29.4	44.4	77.6	81.3	83.3	84.9
	36	49.7	55.2	78.9	54.3	83.8
	39	57.6	78.3	79.7	80.2	78.7
	two-tailed t-test		two-tailed t-test		two-tailed t-test
	p=	0.00329421	p=	0.144761	p=	0.132737
	**		n.s		n.s
