# Supplementary material for: Chemotherapy-induced transposable elements activate MDA5 to enhance haematopoietic regeneration
Source: Nat Cell Biol. 2021 Jul 12;23(7):704–17. doi: 10.1038/s41556-021-00707-9 (PMC8492473; doi:10.1038/s41556-021-00707-9)
Supplement: Source Data Fig. 6 — Statistical source data. [file 41556_2021_707_MOESM5_ESM.xlsx]

## Sheet: FIG.6a
a
		MFI pIRF3						Fold change WT d0
		WT	Mda5 -/-		mean WT	mean KO		WT	Mda5 -/-
	PBS-D0	1030	880	2019-02-27	1137.67	992.667	PBS	0.905362	0.773513	n=8
		1053	933					0.925579	0.8201
		1330	1165					1.16906	1.02403
		859	643	20190301	1277.33	1123.67		0.672495	0.503392
		1109	1272					0.868215	0.995825
		1864	1456					1.45929	1.13987
		1425	1318	20190304	1406.5	1363.5		1.01315	0.937078
		1388	1409					0.986847	1.00178
	two-tailed t-test		0.428978	n.s			two-tailed t-test		0.367374	n.s
	5-FU H16	2568	1953	2019-02-27	2551.75	1606.75	5-FU H16	2.25725	1.71667	n=10
		2563	1722					2.25286	1.51362
		2457	1251					2.15968	1.09962
		2619	1501					2.30208	1.31937
		2322	2028	20190301	2268	1440.25		1.81785	1.58768
		2290	1495					1.7928	1.17041
		1803	1038					1.41153	0.81263
		2657	1200					2.08011	0.939457
		1488	1432	20190304	1595	1342		1.05795	1.01813
		1702	1252					1.2101	0.890153
	two-tailed t-test		0.000293048	****			two-tailed t-test		0.00225005	**
	PBSvs5-FU WT		5.09286e-05	****			PBSvs5-FU WT		0.000268287	***
	PBSvs5-FU KO		0.0292181	*			PBSvs5-FU KO		0.0286144	*
				3independant experiments
		MFI pIRF3						Fold change WT d0
		WT	Mda5 -/-		mean WT	mean KO		WT	Mda5 -/-
	5-FU D3	512	582		491.75	493.5		1.47126	1.67241
		527	450					1.51437	1.2931
		451	378					1.29598	1.08621
		477	564					1.37069	1.62069
	PBS control	348
							two-tailed t-test		0.973888	n.s

## Sheet: Fig. 6b
b		D0		H16		D3
		WT	Mda5-/-	WT	Mda5-/-	WT	Mda5-/-
	First experiment	93.01	37.1	73.17	65.39	189.248	59.36
		37.1	99.4	199.7	113.77	356.976	59.36
		142.81	37.21	88.78	113.77	204.112	64.864
		37.1	37.1	164.8	187.63	164.112	59.36
		37.1	37.1	163.27	124.67
		121.39	37.1	135.53	113.77
		37.1	76.85
	second experiment	105.96	146.36			102.84	66.95
		85.65	113.77			109.09	220.61
		116.88	161.74			112.21	130.88
		91.9	172.44			115.32	130.88
		84.09	172.44			241.27	135.53
		115.32	127.77			186.12	115.32
		152.52	152.52
	two-tailed t-test		0.561041	n.s	0.503011	n.s	0.0240576
		WT D0 vs H16	0.033275	*
		WT D0 vs D3	0.00151665	**
		KO D0 vs H16	0.456774	n.s
		KO D0 vs D3	0.451235	n.s

## Sheet: Fig. 6c
c	nfkb nucleus		nfkb cytoplasm
	WT	Mda5-/-	WT	Mda5-/-
	281457	189421	130273	166308
	242836	242903	134359	260992
	236588	278427	195274	173557
	268203	196772	97400.6	162028
	210969	200987	116986	142688
	229002	181606	165836	200677
	243495	211804	188921	278087
	179781	164325	155095	159440
	275904	256317	129611	205209
	209788	235170	94462	205333
	260124	198688	158877	164289
	218632	244197	172083	190702
	295154	159171	183303	219734
	260848	227419	104750	178904
	278356	205784	157819	177688
	262089	208228	143357	183522
	230147	224725	140740	168357
	266912	263158	179668	152057
	255834	239013	154308	101602
	243692	205009	172793	202734
	289838	210562	132728	137959
	326487	260557	97367.4	251157
	254192	272672	234983	229996
	211617	224772	89112.9	128828
	234449	136650	179215	109411
	267278	308656	179520	258760
	250085	250139	158766	170732
	265833	243775	194978	149063
	211836	249502	182281	126110
	214862	201297	134025	115389
	254635	271441	128064	204181
	199809	214800	73956	238313
	193492	244883	72287.4	227962
	352083	256202	124188	219902
	257962	208154	213074	170142
	218842	182143	154575	249062
	295582	222543	167332	218919
	289016	256062	221005	174670
	264153	316559	216642	162306
	233348	287275	197818	135254
	290044	201468	149145	196091
	223429	222609	143278	117921
	284466	262998	150517	188434
	299392	243957	347679	188796
	323476	181427	123102	147770
	268198	156506	160263	153846
	294923	341689	104049	115838
	242206	276885	119532	251079
	296030	260379	187703	242904
	225220	231664	149032	125494
	267114	246610	176769	189062
	293433	227091	214785	159708
	171600	295637	189482	115161
	229336	259591	139608	136620
	174634	204623	91546.8	128747
	273306	268896	181162	279054
	262353	203481	138526	112358
	248336	235119	173610	136940
	276789	221477	167670	221791
	309750	343447	193285	266035
	257964	248694	94459.4	401753
	250552	299615	129769	251015
	367608	304131	215109	315799
	466675	329896	327209	389030
	441108	364757	298320	304568
	306075	332446	217660	207813
	266184	338266	333257	248697
	279756	252360	382750	276363
	329605	545539	220855	310606
	281589	346528	332316	192190
	387617	294221	229797	236866
	337533	274708	347713	278178
	312061	44122.7	337175	39036.2
	452531	38967.8	522994	37572.6
	296757	40040.9	268876	32808.4
	475169	54206.2	360988	40268.7
	273161	33618.9	282647	31356.7
	244880	55338.7	211313	55070.1
	311048	41781.2	213780	39412.5
	283008	39856.5	319738	47414.2
	314610	58265.8	250496	67737.6
	301197	449004	321571	535468
	310492	380007	262185	294913
	293016	483087	331444	569616
	370372	390477	285839	207210
	344942	268922	224151	234506
	318779	330975	420812	179151
	395179	282990	320113	163676
	399446	436417	305633	367130
	367497	396545	235020	202822
	365926	281329	198909	211233
	470897	295790	585076	240295
	291788	259417	319714	162605
	378594	295894	279542	177609
	284580	336731	268929	264511
	367102	339720	326183	299857
	355458	222163	415912	137210
	211892	254070	182631	231956
	346884	270465	262849	209070
	312129	277044	157072	209040
	387692	250042	293880	245304
	472154	385654	248054	202393
	342192	551258	317196	393953
	395860	246736	212076	186038
	318337	255298	311201	219423
	480688	257961	214793	172522
	261823	479653	102294	435074
	285374	263509	316172	151768
	405541	230718	278929	174039
	323823	299033	148777	216211
	367492	282332	179500	317298
	326845	257509	219550	223240
	405649	278418	153996	242517
	341219	259386	222576	330978
	375447	275394	289919	178064
	234846	314136	106701	146557
	367534	255460	285976	180929
	335601	222650	216814	175083
	393687	205396	304742	229896
	283652	366981	204876	232636
	357103	218773	600471	253004
	303729	293699	228382	241692
	271049	381569	271711	254249
	398738	249444	291679	241577
	391676	325914	381373	226347
	429944	309839	303510	285098
	350731	304223	321432	171923
	252819	207776	196557	195247
	297639	260835	254011	273323
		213933		261176
		174264		254320
		179378		87641.6
	two-tailed t-test		two-tailed t-test
	p=	6.22733e-06	p=	0.140607
		****		n.s
