# Supplementary material for: Chemotherapy-induced transposable elements activate MDA5 to enhance haematopoietic regeneration
Source: Nat Cell Biol. 2021 Jul 12;23(7):704–17. doi: 10.1038/s41556-021-00707-9 (PMC8492473; doi:10.1038/s41556-021-00707-9)
Supplement: Source Data Fig. 7 — Statistical source data. [file 41556_2021_707_MOESM6_ESM.xlsx]

## Sheet: FIG.7a
a	CFUC replating per 150 HSCS
	week 1		week 2		week 3
	Ctrl	Mda5 siRNA	Ctrl	Mda5 siRNA	Ctrl	Mda5 siRNA
	34	23	3600	5859.38	695	13950
	32	33	4200	6328.12	1390	16740
	28	27	5000	5859.38	695	11160
	31	35	2937.06	1640.62	6950	15260
	30	30	3776.22	3984.38	7645	16350
	30	41	4825.17	4453.12	6255	11990
	27	29	4453.12	6923.08	12835	5100
	30	28	4921.88	7615.38	6040	2550
	29	47	6562.5	7615.38	6040	0
	34	22	5084.75	6097.56	5700	29040
	26	21	5084.75	5853.66	2280	7260
	24	34	3559.32	6341.46	2280	7260
	two-tailed t-test		two-tailed t-test		two-tailed t-test
	p=	0.607748	p=	0.0405568	p=	0.0156363
				*		**

## Sheet: Fig. 7b
b
	MDA5	rep 1	rep2	average	Target	h.keeping	dCT	ddCT	2e-ddct
	Average_ctrl	22.1758	22.4485	22.3121	22.3121	25.895	-3.58289	0	1
	Mda5_1	23.2382	23.3146	23.2764	23.2764	25.895	-2.61862	0.96427	0.512538
	Mda5_2	37.3389	35.9936	36.6662	36.6662	25.895	10.7712	14.3541	4.7751e-05
	Mda5_3	30.6262	29.359	29.9926	29.9926	25.895	4.09759	7.68048	0.00487468
	Mda5_4	26.3986	26.6787	26.5387	26.5387	25.895	0.643647	4.22654	0.0534178
		ctrl	Mda5 KD
	average	1	0.14272
	st dev	0	0.247721

## Sheet: Fig. 7c
c		Control siRNA					MDA5 siRNA							two-tailed t-test
	G0	10.9391	5.55616	6.24683	2.62921	G0	20.2072	9.67124	8.6225	24.5868	25.974	25.4791	20.5915	p=	0.00936757	**
	G1	75.0258	68.0169	64.0935	65.7803	G1	55.9586	69.3691	65.51	52.4793	54.0732	55.3551	60.3505	p=	0.033662	*
	S-G2-M	14.0351	26.427	29.6597	31.5905	S-G2-M	23.8342	20.9597	25.8675	22.9339	19.9528	19.1657	19.0581	p=	0.264556	n.s

## Sheet: Fig. 7d
d	Week 4 Primary		Week 8 Primary		Week 12 Primary		Week 16 Primary				Week 4 Secondary		Week 8 Secondary		Week 12 Secondary		Week 16 Secondary
	WT	Mda5 -/-	WT	Mda5 -/-	WT	Mda5 -/-	WT	Mda5 -/-			WT	Mda5 -/-	WT	Mda5 -/-	WT	Mda5 -/-	WT	Mda5 -/-
	73	74	87.2	84.1	88.9	83.5	90.4	78.4			48	20.6	76.5	37.9	82.9	33.4	80.6	39.7
	70.4	83.5	92.5	-	86.2	-	88.2	-			52.8	18.1	72.7	47.1	77.3	48.8	74.5	44
	-	78.3	90.9	92.1	89.8	91.7	81.2	93.4			54.8	27.5	78.4	42.1	84.8	41.3	90.9	40
	74.3	69.2	92.5	91.2	93.6	90.6	93.3	93.2			46.8	54.9	74.9	81	79.8	86.4	66.2	92.7
	65.6	72.7	86.6	91.9	91.1	91	91.5	92.9			28.3	54.6	39.5	79.3	42.5	85.8	54.1	92.5
	74.5	71.4	84.1	92.9	91.6	94.3	91.7	89			28.1	58.2	49.5	69.4	51.4	70	74.8	70.7
	63	67.7	87.4	89.9	92.7	91.9	93.9	90			27.2	61.4	47	59.9	66.7	51	38.8	58.8
	58.1	66.4	82.9	89.3	87.5	92.5	91.5	90.7			22.6		51.3		50.5		44.2
	62.2	72.1	84.2	88	89.7	89.9	90.2	90.7			two-tailed t-test		two-tailed t-test		two-tailed t-test		two-tailed t-test
	38.1	68.5	90.7	90.4	95	93.3	94.6	95.2			p=	0.674373	p=	0.847579	p=	0.461071	p=	0.792524
	67.3	78.6	86.7	86	90.1	81	89.9	73			n.s		n.s		n.s		n.s
	61.6	65.5	86.2	86.3	91.9	93.5	93.5	90.8
	67.9	56.8	83.9	88.2	81.8	90.7	91.3	90.8
		68.2		87.7		90.6		92.6
	two-tailed t-test		two-tailed t-test		two-tailed t-test		two-tailed t-test
	p=	0.0662974	p=	0.159535	p=	0.807023	p=	0.438149
	n.s		n.s		n.s		n.s

## Sheet: Fig. 7e
e	5FU Survival
	WT	Mda5 -/-		Log-rank (Mantel-Cox) test				Median survival
	11	11		Chi square	0.9675			Mda5 +/+	105
	82	82		df	1			Mda5 -/-	91
	104	91		P value	0.3253			Ratio (and its reciprocal)	1.154	0.8667
	105	78		P value summary	ns			95% CI of ratio	0,4331 to 3,074	0,3253 to 2,309
	105	91		Are the survival curves sig different?	No
	105	105
	105	105
	105	105
	Days

## Sheet: Fig. 7f
f
		BM composition																					PBS vs 5-FU Quiescent				PBS vs 5-FU cycling
	Analysis of	WT	Mda5 -/-	5-FU	quiescent									cycling									two-tailed t-test				two-tailed t-test
	WT CD45.1.2 cells	15	85	-	66.1581	55.798	60.3962	57.0146						33.8419	44.202	39.6038	42.9854						p=	9.08773e-05	****		p=	9.08773e-05	****
		15	85	+	20.804	18.5608	19.2637	37.5	35.6883	23.0769				79.196	81.4392	80.7363	62.5	64.3117	76.9231
		50	50	-	69.5	37.2	55.8	47.8						30.5	62.8	44.2	52.2						p=	0.00718676	**		p=	0.00718676	**
		50	50	+	24.3562	28.5714	36.478	19.9792	12.5					75.6438	71.4286	63.522	80.0208	87.5
		85	15	-	62.0876	53.5619	63.5825	62.2954						37.9124	46.4381	36.4175	37.7046						p=	0.000499507	***		p=	0.000499507	***
		85	15	+	37.037	33.4872	50.0309	39.6532	24.3562	28.5714	36.478	19.9792	12.5	62.963	66.5128	49.9691	60.3468	75.6438	71.4286	63.522	80.0208	87.5
	Mda5-/- CD45.2 cells	15	85	-	75.4035	64.1171	62.5152	62.8339						24.5965	35.8829	37.4848	37.1661						p=	0.00596526	**		p=	0.00596526	**
		15	85	+	47.5054	57.1138	41.0526	33.3155	55.5819	47.6795				52.4946	42.8862	58.9474	66.6845	44.4181	52.3205
		50	50	-	67.9	65.2	69.5	63						32.1	34.8	30.5	37						p=	0.0921253	n.s		p=	0.0921253	n.s
		50	50	+	45.5021	37.4905	35.3211	42.8403	79.972					54.4979	62.5095	64.6789	57.1597	20.028
		85	15	-	72.7642	63.3018	72.571	70.2708						27.2358	36.6982	27.429	29.7292						p=	0.00593359	**		p=	0.00593359	**
		85	15	+	47.2047	44.1271	33.3479	36.0139	45.5021	37.4905	35.3211	42.8403	79.972	52.7953	55.8729	66.6521	63.9861	54.4979	62.5095	64.6789	57.1597	20.028
					two-tailed t-test									two-tailed t-test
				WT vs KO	p=	0.149392	n.s						WT vs KO	p=	0.149392	n.s
					p=	0.00179102	**							p=	0.00179102	**
					p=	0.0941039	n.s							p=	0.0941039	n.s
					p=	0.0304018	*							p=	0.0304018	*
					p=	0.0263481	*							p=	0.0263481	*
					p=	0.0424595	*							p=	0.0424594	*
