# Supplementary material for: Chemotherapy-induced transposable elements activate MDA5 to enhance haematopoietic regeneration
Source: Nat Cell Biol. 2021 Jul 12;23(7):704–17. doi: 10.1038/s41556-021-00707-9 (PMC8492473; doi:10.1038/s41556-021-00707-9)
Supplement: Source Data Fig. 8 — Statistical source data. [file 41556_2021_707_MOESM7_ESM.xlsx]

## Sheet: FIG.8a
a
		WT pI:C					Mda5 -/- pI:C					two-tailed t-test
	G0	31.5634	26.1438	21.9388	14.9292	15.5263	30.4527	28.9855	31.6092	39.628	32.3657	p=	0.0202318	*
	G1	31.5634	51.7647	63.2653	65.7658	67.7632	53.3608	43.4783	46.9828	36.1946	46.4441	p=	0.178099	n.s
	G2/S/M	36.8732	22.0915	14.7959	19.305	16.7105	16.1866	27.5362	21.408	24.1774	21.1901	p=	0.974325	n.s

## Sheet: Fig. 8b
b
		Control			DAC 1µM			two-tailed t-test
	G0	28.6911	31.5054	30.3323	14.36	17.7895	21.444	p=	0.00502176	**
	G1	56.4398	50	53.5906	59.5213	56.8421	54.5259	p=	0.199378	n.s
	S-G2-M	14.8691	18.4946	16.0772	26.1186	25.3684	24.0302	p=	0.00210544	**

## Sheet: Fig. 8c
c
		Stat1		Infb		Irf3		Irf7
	WT EV	1	1	1	1	1	1	1	1
	WT MLTR18C	2.56288	8.22108	6.33071	8.85356	4.27523	8.64219	1.85062	4.03251
	WT LINE1	49.0008	13.794	2.37842	2.91064	3.95577	2.29575	1.73287	0.605733
	WT RLTR1B	0.287087	0.816563	0.521085	1.78252	0.842619	0.613003	0.702731	1.71292

## Sheet: Fig. 8d
d
		G0						Cycling						two-tailed t-test
	EV WT	1	1	1	1	1	1	1	1	1	1	1	1	p=	0.575077	n.s
	EV KO	0.922874	1.39594	1.023	1.33325	0.839171	0.83702	1.27805	0.657236	0.975193	0.715484	1.08583	1.09638
	MLTR18C WT	0.590941	0.783596	0.749135	0.914783	0.833364	0.850427	2.46258	1.18734	1.27061	1.07275	1.08893	1.08845	p=	0.03961	*
	MLTR18C KO	1.004	1.11965	1.14195	0.639417	1.34274	0.977236	0.987872	0.780006	0.839373	1.57365	0.858637	1.01028
	LINE WT	0.86831	1.2553	0.528943	0.910153	0.875152	0.752312	1.47085	0.778983	1.50814	1.07671	1.06663	1.14647	p=	0.0446744	*
	LINE KO	1.17806	1.22726	1.08947	0.875946	1.15263	1.17346	0.538492	0.582139	0.898755	1.19736	0.937048	0.92169
	RLTR1B WT	0.984584	1.84031	1.38834	1.45735	1.46979	1.13025	1.05512	0.272541	0.581091	0.609538	0.74928	0.922977	p=	0.211187	n.s
	RLTR1B KO	0.964022	1.17699	1.48286	1.19854	1.07444	1.24223	1.0911	0.541249	0.453591	0.775336	0.969298	0.900091

## Sheet: Fig. 8e
e
			Stat1		Infb		Irf3		Irf7
		Mda5-/- EV	1	1	1	1	1	1	1	1
		Mda5-/- MLTR18C	1.61071	0.26289	0.892594	0.635218	1.07958	0.376429	0.82696	0.696653
		Mda5-/- LINE1	1.00117	0.727754	1.26143	1.2036	0.472329	0.936982	0.449076	0.717973

## Sheet: Fig. 8f
f	Cell cycle analysis (Ki67) + HSC staining (Lin-Sca1+cKit+CD150+CD48-) in Wt LSK cells + LINE-1 shRNAs
				Control shRNA
				Percentage	Percentage	Percentage
	Experiment #	Replicate #		G0	G1	S/G2/M
	1	1	Control shRNA	59.2	13.9	27
	1	2	Control shRNA	53.7	23.9	22.1
	2	1	Control shRNA	46	33.6	20.3
	2	2	Control shRNA	53.2	11.9	34.4
	3	1	Control shRNA	47.1	16.1	36.8
	3	2	Control shRNA	50	15.1	35.4
				LINE1 shRNA 1					LINE1 shRNA 2					LINE1 shRNA 3
				Percentage	Percentage	Percentage			Percentage	Percentage	Percentage			Percentage	Percentage	Percentage
	Experiment #	Replicate #		G0	G1	S/G2/M			G0	G1	S/G2/M			G0	G1	S/G2/M
	1	1	LINE1 shRNA b	65.6	16.1	18.1		LINE1 shRNA c	67.7	21.4	10.7		LINE1 shRNA d	62	24.9	9.8
	1	2	LINE1 shRNA b	60.6	18.2	21		LINE1 shRNA c	67.7	15.7	16.4		LINE1 shRNA d	71.2	8.3	12.6
	2	1	LINE1 shRNA b	62.8	19.4	17.5		LINE1 shRNA c	67.3	24.7	10.7		LINE1 shRNA d	65.9	15	9.9
	2	2	LINE1 shRNA b	65.1	15.1	17.3		LINE1 shRNA c	68.9	15.2	15.9		LINE1 shRNA d	62.1	15.3	22.4
	3	1	LINE1 shRNA b	66.6	14	18.5		LINE1 shRNA c	73.4	11.6	14.9		LINE1 shRNA d	67.6	17.4	13.5
	3	2	LINE1 shRNA b	62.1	11.1	27.7		LINE1 shRNA c	69.9	11.1	19.7		LINE1 shRNA d	68.2	14.6	16.9
				two-tailed t-test					two-tailed t-test					two-tailed t-test
			p=	0.000239121	0.358457	0.0194977		p=	1.16736e-05	0.552789	0.0011741		p=	0.000150475	0.447402	0.00157027
				***	n.s	*			****	n.s	**			***	n.s	**

## Sheet: Fig. 8g
g		CFU-C
			WT			1µM BX795 WT			two-tailed t-test
		I	59	46	45	42	44	35	p=	0.140554	n.s
		II	41	29	29	21	23	17	p=	0.0442299	*
		III	17	9	5	41	45	38	p=	0.00159327	**

## Sheet: Fig. 8h
h			WT
		G0	61.5889	63.2653	66.5158	63.7846	76.196
		G1	16.2981	19.5578	15.9879	25.3282	23.804
		S-G2-M	22.113	17.1769	17.4962	10.8872	0
			Mavs-/-												two-tailed t-test
		G0	73.2773	75.7105	79.5747	75.8906	70.3537	70.0295	72.3522	78.4095	75.7077	69.6498	64.5367		p=	0.018764	*
		G1	25.8818	23.9142	19.9742	18.8159	23.7942	24.2823	19.323	18.4566	18.0382	23.476	35.4633		p=	0.323094	n.s
		S-G2-M	0.840887	0.375335	0.451031	5.29353	5.85209	5.68822	8.32486	3.1339	6.25411	6.87419	0		p=	0.00431518	**
			Sting-/-												two-tailed t-test
		G0	80.1455	83.6049	77.8										p=	0.00830236	*
		G1	11.3416	9.52246	22.2										p=	0.179931	n.s
		S-G2-M	8.51293	6.87261	0										p=	0.173579	n.s
