# Supplementary material for: Chemotherapy-induced transposable elements activate MDA5 to enhance haematopoietic regeneration
Source: Nat Cell Biol. 2021 Jul 12;23(7):704–17. doi: 10.1038/s41556-021-00707-9 (PMC8492473; doi:10.1038/s41556-021-00707-9)
Supplement: Source Data Extended Data Fig. 2 — Statistical source data. [file 41556_2021_707_MOESM8_ESM.xlsx]

## Sheet: Ext. Data Fig. 2a
Mean TE counts
Sense Strand MDA5 IRRADIATION/GFP IRRADIATION
	GFP_DAC.dedup.nameSorted.bam.T	GFP_DAC.dedup.nameSorted.bam.T	Mda5_DAC.dedup.nameSorted.bam.C	Mda5_DAC.dedup.nameSorted.bam.C
DNA	15	17	51	57		16	34
LINE	462	440	1131	1232		451	785.5
LTR	18	12	44	48		15	28
SINE	1258	1115	2243	2431		1186.5	1679
Sense Strand MDA5 DECITABINE/GFP DECITABINE
	GFP_DAC.dedup.nameSorted.bam.T	GFP_DAC.dedup.nameSorted.bam.T	Mda5_DAC.dedup.nameSorted.bam.C	Mda5_DAC.dedup.nameSorted.bam.C
SINE	6	10	46	48		8	28
LTR	21	23	77	82		22	50
LINE	71	97	259	291		84	178
DNA	12	19	57	62		15.5	38
AntiSense Strand MDA5DECITABINE/GFP DECITABINE
	GFP_DAC_1	GFP_DAC_2	Mda5_DAC_1	Mda5_DAC_1
SINE	262	377	927	1110		319.5	652
LTR	26	29	92	95		27.5	60.5
LINE	242	287	830	893		264.5	558.5
DNA	9	12	56	57		10.5	34
AntiSense Strand MDA5IRRADIATION/GFP IRRADIATION
	GFP_irradiated_1	GFP_irradiated_2	Mda5_irradiated_1	Mda5_irradiated_2
SINE	999	851	1779	1790		925	1315
LTR	81	90	255	262		85.5	172.5
LINE	1017	1034	1903	1952		1025.5	1468.5
DNA	11	16	44	36		13.5	30

## Sheet: Ext. Data Fig. 2b
		Mean TE counts
		Sense Strand MDA5/MDA5 IRRADIATION
			Mda5_minus_1	Mda5_minus_2	Mda5_irradiated_1	Mda5_irradiated_2
		SINE	599	738	1169	1269		668.5	953.5
		LTR	23	19	54	57		21	36.5
		LINE	183	223	427	457		203	325
		DNA	39	46	104	110		42.5	75
		Sense Strand MDA5/MDA5 DECITABINE
			Mda5_minus_1	Mda5_minus_2	Mda5_irradiated_1	Mda5_irradiated_2
		SINE	4	6	19	23		5	12.5
		LTR	8	7	28	30		7.5	17.5
		LINE	5	5	12	13		5	8.5
		DNA	2	1	5	6		1.5	3
		AntiSense Strand MDA5/MDA5 IRRADIATION
			Mda5_minus_1	Mda5_minus_2	Mda5_irradiated_1	Mda5_irradiated_2
		SINE	1880	2061	3501	3458		1970.5	2781
		LTR	26	34	80	85		30	57
		LINE	480	497	805	817		488.5	651
		DNA	32	33	71	79		32.5	52
		AntiSense Strand MDA5/MDA5DECITABINE
			Mda5_minus_1	Mda5_minus_2	Mda5_irradiated_1	Mda5_irradiated_2
		SINE	0	0	0	0		0	0
		LTR	18	25	57	59		21.5	41
		LINE	137	145	234	250		141	189.5
		DNA	2	5	15	12		3.5	10

## Sheet: Ext.Data Fig.2d
d		IRRADIATION					DECITABINE
		GFP		MDA5			GFP		MDA5
	L1PA5:L1:LINE _2_fr:	0.000555708	0.000440814	0.0204935	0.0172449	L1PA4:L1:LINE _2_fr:	0.161209	0.135914	1.81019	1.89211
	THE1D:ERVL-MaLR:LTR_2_fr:	0.499827	0.493239	0.885154	0.831946	THE1D:ERVL-MaLR:LTR_2_fr:	0.191445	0.161406	3.65188	3.81716
	AluSx4_2_fr:	0.11344	0.111945	0.63728	0.598973	AluY:Alu:SINE_1_fr:	0.274999	0.231851	1.28578	1.34397
						AluSx4_2_fr:	0.367674	0.309985	1.66168	1.73688

## Sheet: Ext. Data Fig. 2e
e
		Mda5 Minus treatment		Mda5 Irr			Mda5 Minus treatment		Mda5 Decitabine
	THE1D:ERVL-MaLR:LTR	0.058436	0.0666191	0.885154	0.831946	L1PA4:L1:LINE	0.994767	1.13862	73.0735	68.2426
	AluSx4_1_fr:	7.10791e-07	1.39096e-06	0.00221502	0.00270499	THE1D:ERVL-MaLR:LTR	1.69549	1.94067	41.2571	38.5296

## Sheet: Ext. Data Fig. 2f
f	OP9 cells		GFP		Mda5		GFP irr		Mda5 Irr
	L1MEf		0.540263	0.145968	0.376024		0.602107	0.687475	5.03004	11.6549
	L1_Mus2		0.129431	0.0471089	0.0303469	0.040446	0.365629	0.0661039	3.02248	6.69439
