# Supplementary material for: Chemotherapy-induced transposable elements activate MDA5 to enhance haematopoietic regeneration
Source: Nat Cell Biol. 2021 Jul 12;23(7):704–17. doi: 10.1038/s41556-021-00707-9 (PMC8492473; doi:10.1038/s41556-021-00707-9)
Supplement: Source Data Extended Data Fig. 3 — Statistical source data. [file 41556_2021_707_MOESM9_ESM.xlsx]

## Sheet: Ext.Data. Fig.3b
b	SP frequency
	WT	Mda5 -/-
	0.069	0.088
	0.052	0.065
	0.047	0.048
	0.12	0.1
	two-tailed t-test
	p=	0.878248
	n.s

## Sheet: Ext. Data Fig. 3c
c	%LSK Cells
	WT	Mda5 -/-
	31.6	28.2
	25.6	30.3
	31.5	26.9
	two-tailed t-test
	p=	0.645819
	n.s

## Sheet: Ext. Data Fig. 3d
d	Myeloid									B lymphoid									T lymphoid
	Week 4 Primary		Week 8 Primary		Week 12 Primary		Week 16 Primary			Week 4 Primary		Week 8 Primary		Week 12 Primary		Week 16 Primary			Week 4 Primary		Week 8 Primary		Week 12 Primary		Week 16 Primary
	WT	Mda5 -/-	WT	Mda5 -/-	WT	Mda5 -/-	WT	Mda5 -/-		WT	Mda5 -/-	WT	Mda5 -/-	WT	Mda5 -/-	WT	Mda5 -/-		WT	Mda5 -/-	WT	Mda5 -/-	WT	Mda5 -/-	WT	Mda5 -/-
	3.2802	3.8376	2.6208	3.2913	8.7282	5.1798	13	11		10.1672	0.92214	10.296	2.418	10.413	3.933	8	2		0.61202	0.0846	2.0124	0.34996	1.65672	1.197	5	3
	2.4442	0	0.63206	0	0.276	0	0	1		7.3023	0.01872	8.7373	9.381	5.69	7.5854	3	4		0.27876	0.47528	2.0306	2.0193	1.15	2.7354	3	7
	4.095	0.137955	2.4549	1.0058	6.7248	8.04	11	14		10.14	5.8656	9.9225	0.10058	5.6016	0.732	3	1		0.4305	2.84566	1.30389	1.6732	0.87984	1.1616	1	3
	2.21367	0.115731	3.5547	0.2907	4.9796	0.49268	15	2		2.55323	0.019476	5.1168	0.3483	3.0326	1.33634	2	2		0.9795	0.077154	1.7835	0.1746	1.06554	0.070414	2	1
	3.4839	4.425	4.913	4.5854	1.62448	5.4696	2	7		9.0552	0.163827	7.735	11.6905	4.18119	8.084	3	5		1.4994	1.72398	2.074	2.7921	1.16298	1.57724	2	2
	3.1144	5.88	11.7624	7.752	16.5888	0	21	27		10.9004	10.3191	9.204	20.634	3.7728	16.1406	2	10		4.8777	2.492	5.8344	2.6068	3.0528	0	4	11
	2.622	5.6639	1.4523	4.416	4.1976	8.9304	9	16		7.5582	18.648	9.3201	18.848	8.586	19.2975	6	9		0.8265	0.85094	1.06314	1.5552	1.18614	4.3188	2	7
	3.8844	6.9688	2.8059	5.278	5.1888	9.5035	10	15		11.4374	20.0269	12.8156	15.863	15.18	18.643	8	10		1.0458	1.21392	1.19997	1.8589	2.9532	5.146	4	9
	5.8667	18.7935	10.266	3.042	14.0208	4.2716	23	4		7.1456	18.546	10.788	15.106	11.1504	16.0433	6	12		3.6946	1.0353	5.626	1.7394	4.1952	5.249	10	14
	4.6081	9.6577	11.315	3.164	12.441	6.2279	13	7		12.9311	5.049	7.285	15.288	10.179	9.8058	5	7		1.2992	0.88179	2.4707	2.142	5.3911	2.07788	11	12
	4.4503	7.644	1.815	6.752	6.2839	16.3194	10	11		12.7015	19.9291	14.212	15.232	16.4171	22.3146	13	8		0.81175	1.04559	1.1616	2.24	3.5861	2.56296	8	8
	3.7909	6.4449	10.73	10.998	18.8969	18.7726	25	18		11.9572	17.9634	14.06	20.007	13.3947	15.2342	8	20		0.46927	0.67239	3.4854	2.1255	4.6904	4.6805	13	8
	6.695	2.925	3.6	16.188	7.8525	12.8877	10	15		11.7626	20.367	12.312	15.542	13.611	26.6364	10	10		0.89404	0.8425	1.7544	2.2534	5.3048	2.72916	12	7
	6.8508	5.8093	6.642	4.477	14.8104	11.1891	10	19		11.781	20.4	14.31	24.531	10.1277	18.9036	8	15		0.49302	1.20099	1.296	1.4985	4.4286	3.4428	12	6
	9.064	5.1223	6.104	8.91	11.3344	10.9648	11	10		10.3206	22.0332	10.332	16.89	10.8064	1.24122	6	13		0.57268	0.54336	2.1	1.356	4.9632	2.0648	12	3
	8.37	4.2411	10.11	8.0388	18.9952	8.0936	23	3.478		8.3886	21.9042	11.55	2.3562	14.112	0.66105	12	3.6815		0.42222	0	1.581	0.19908	3.85728	2.4009	11	3.6815
	5.0151	7.3696	18.12	14.2352	11.616	11.505	11	6.1332		16.8315	1.7822	14.04	0.53136	30.888	0.86814	22	4.9704		0.35724	0.27776	2.944	0.11316	3.36336	3.12	10	1.96764
	14.8162	9.2321	7.685	9.3934	19.1394	9.1743	19	11.6312		10.374	2.968	14.587	2.077	16.1448	0.07872	17	2.9748		0.32186	0.2712	1.3746	0.2211	1.82714	1.8762	6	3.5644
	11.2484	4.0078	9.126	4.41324	4.3646	9.0405	5	6.2846		10.858	3.277	10.504	2.5116	15.2344	5.7288	9	2.613		1.09312	0.04988	1.573	0.138138	2.24346	1.4268	9	0.34706
	3.6456	0	5.8421	0.41527	10.465	0	9.9324	0.78399		0.9702	0.783	3.6386	10.248	0.61985	0	3.6312	1.08252		0.1421	1.39748	0.2938	0	1.8354	0	1.31898	0.150102
	4.4307	12.586	9.558	7.015	6.149	13.1626	5.8464	13.76		3.1509	6.6185	5.976	9.24	3.569	6.5813	10.0296	11.18		0.34911	2.4	0.5778	0.20435	4.214	4.7399	5.3424	7.912
	8.704	11	15.7794	5.72	10.2816	-	5.1799	7.18		3.4048	12.9	5.9241	8.33	5.0688	-	7.4236	20.2		0.3136	12.8	0.84903	3.51	2.76192	-	11.5786	7.55
	6.4728	8.56	14.5044	6.38	15.744	-	11.9364	9.86		4.3036	14	2.4072	5.32	2.42688	-	5.4978	22.4		0.29	9.2	0.306	3.32	1.90208	-	4.116	13.1
	9.1728	6.79	9.344	7.76	4.6543	-	6.1016	7.67		1.7082	12	2.896	16.1	1.1336	-	5.8649	16.2		0.49023	9.15	0.528	2.27	1.05403	-	7.8111	4.12
	8.1408	11.9	10.6196	14.5	10.1844	-	11.2448	19.3		1.9504	20.5	1.4456	20.8	1.1316	-	3.9658	34.6		0.44838	30.2	0.4031	5.64	2.7224	-	3.012	10.9
	17.2	16.5	9.57	6.88	-	-	3.08	3.62		9.27	19.8	13.7	16.3	-	-	11.3	26.1		12.1	21.3	2.69	7.19	-	-	3.08	9.13
	16.1	15	4.91	5.48	-	-	12.1	6.21		7.32	24.8	14.3	30.3	-	-	33.9	33.2		9.39	16.2	1.79	2.08	-	-	12.1	8.74
	2.25		5.08		-		7.26			10.1		4.63		-		13.4			12.1		1		-		7.26
	17.7		7.59		-		7.27			11.1		15.2		-		20.6			8.89		3.8		-		7.27
	13.6		5.18		-		12.6			12.3		15		-		24.7			10.7		2.72		-		12.6
	two-tailed t-test		two-tailed t-test		two-tailed t-test		two-tailed t-test			two-tailed t-test		two-tailed t-test		two-tailed t-test		two-tailed t-test			two-tailed t-test		two-tailed t-test		two-tailed t-test		two-tailed t-test
	p=	0.967923	p=	0.319936	p=	0.274312	p=	0.546054		p=	0.068823	p=	0.174052	p=	0.923896	p=	0.459831		p=	0.233703	p=	0.956766	p=	0.444058	p=	0.506763
	n.s		n.s		n.s		n.s			n.s		n.s		n.s		n.s			n.s		n.s		n.s		n.s

## Sheet: Ext. Data Fig. 3e
e	n=7
			G0								two-tailed t-test
	LT-HSCs	WT	28.5714	41.3043	40.6186		67.0201	64.5161	66.6667	55.5911	p=	0.0237034	*
		Mda5 -/-	87.3817	71.8318	69.488	74.6223	73.749	54.6928		60
	MPP1	WT	45.805	39.5248	49.4992		45.4824	37.1793	62.5	55.1683	p=	0.0218085	*
		Mda5 -/-	86.9517	67.6633	78.5047	45.723	56.7941	51.8677		66.651
	MPP2	WT	21.696	21.6092	33.1486		7.13982	11.745	18.2116	3.33814	p=	0.10487	n.s
		Mda5 -/-	55	43.9586	44.1176	11.4226	9.17422	21.8947		25.9809
	MPP3	WT	28.777	33.5888	49.2482		9.44639	20.7112	31.3466	25.1451	p=	0.289909	n.s
		Mda5 -/-	72.8873	60.3206	65.4735	11.0491	10.0502	27.1078		35.6195
	MPP4	WT	16.9956	25.7675	23.0208		13.3679	5.85402	20	4.21941	p=	0.13733	n.s
		Mda5 -/-	43.75	35.6891	41.9317	17.0905	19.6262	9.16728		12.1622
			G1								two-tailed t-test
	LT-HSCs	WT	61.9048	56.5217	43.7113		30.7092	32.2581	33.3333	38.8498	p=	0.0110353	*
		Mda5 -/-	11.3565	26.2313	24.9477	23.9278	23.7086	39.0502		30
	MPP1	WT	33.3333	48.8121	43.9087		44.9714	58.1698	31.25	41.3762	p=	0.0179843	*
		Mda5 -/-	3.48028	16.6113	2.3053	41.446	36.2151	38.9289		26.3313
	MPP2	WT	43.2819	52.9885	33.7029		58.9673	47.0917	54.5256	83.3333	p=	0.0902004	n.s
		Mda5 -/-	16.9048	30.2647	19.1177	54.8287	52.3368	50		41.9936
	MPP3	WT	60.3388	57.3715	44.781		68.7384	72.0348	49.2274	68.343	p=	0.11473	n.s
		Mda5 -/-	12.5587	28.5085	26.7897	70.2009	62.6985	60.0854		51.1062
	MPP4	WT	48.0263	49.7807	44.7917		53.2642	60.2157	34.9744	65.0844	p=	0.245505	n.s
		Mda5 -/-	20.3125	21.437	22.6148	56.8667	57.3209	58.175		51.3513
			S/G2/M								two-tailed t-test
	LT-HSCs	WT	9.52381	2.17391	15.6701		2.27068	3.22581	0	5.5591	p=	0.584424	n.s
		Mda5 -/-	1.26183	1.93691	5.56426	1.44986	2.54237	6.25703		10
	MPP1	WT	20.8617	11.6631	6.59213		9.5462	4.65084	6.25	3.45544	p=	0.396179	n.s
		Mda5 -/-	9.568	15.7254	19.19	12.831	6.99082	9.20342		7.01775
	MPP2	WT	35.022	25.4023	33.1486		33.8929	41.1633	27.2628	13.3285	p=	0.617089	n.s
		Mda5 -/-	28.0952	25.7767	36.7647	33.7487	38.489	28.1053		32.0254
	MPP3	WT	10.8842	9.03968	5.9708		21.8152	7.25399	19.4261	6.51193	p=	0.322384	n.s
		Mda5 -/-	14.554	11.1709	7.73677	18.75	27.2513	12.8068		13.2743
	MPP4	WT	34.9781	24.4518	32.1875		33.3679	33.9303	45.0256	30.6962	p=	0.930974	n.s
		Mda5 -/-	35.9375	42.874	35.4535	26.0427	23.053	32.6578		36.4865

## Sheet: Ext. Data Fig. 3f
f			MitoTracker Green %
		day3	WT		Mda5 -/-
		CD150+CD48-Flk2-	71.8	56.2	52.7	59.5
		CD150+CD48-	67.2	54.5	48.7	58.3
		CD150-CD48-	68.6	59.2	54.2	86.1
		CD150-CD48+	85.6	81.1	77.3	90.2
		CD150+CD48+	87.5	80	85.2	83.3
			CellROX %
		day3	WT		Mda5 -/-
		CD150+CD48-Flk2-	68.2	73.4	58.4	63.5
		CD150+CD48-	67.9	71.3	58.2	65
		CD150-CD48-	60.2	65	54.3	46.1
		CD150-CD48+	61.7	77.9	57	59.5
		CD150+CD48+	87.7	89.6	76	89.9

## Sheet: Ext. Data Fig. 3g
g	5-FU D3
	Foci per cells
	WT	Mda5 -/-
	2	0
	0	0
	0	0
	2	0
	0	1
	9	0
	4	0
	1	0
	1	0
	0	0
	0	0
	0	0
	2	0
	1	1
	0	0
	0	0
	1	9
	0	0
	0	0
	1	10
	1	0
	0	0
	0	0
	2
	9	4
	3	0
	1	0
	0	2
	6	0
	18	0
	4	3
	6	0
	17	0
	3	0
	6	9
	1	0
	0	0
	2	0
	0	0
	27	0
	1	0
	2	0
	2	0
	0	0
		0
	1	0
	21	0
	1	2
	0	1
	1	0
	3	0
	0	0
	0	2
	1	0
	1	1
	1	7
	0
	12	0
	0	0
	0	0
	0
	0
	0
	2
	two-tailed t-test
	p=	0.0122368
	*

## Sheet: Ext. Data Fig. 3h
h	48h culture
	Foci per cells
	WT	Mda5 -/-
	0	2
	3	5
	1	0
	0	6
	3	0
	17	3
	1	0
	10	0
	12	0
	22	4
	0	15
	5	0
	7	0
	10	0
	31	0
	0	0
	5	0
	21	5
	34	1
	37	0
	0	0
	4	2
	10	0
	14	0
	19	0
	2	2
	7	18
	15	49
	1	0
	8	0
	13	1
	5	2
	2	0
	13	3
	14	1
	24	0
	14	0
	27	0
	32	2
	31	12
	0	16
	0	2
	0	6
	0	0
	1	1
	2	0
	2	11
	2	5
	7	6
	7	6
	10	3
	14	6
	24	3
	13	4
	13	6
	13	10
	13	25
	0	7
	0	2
	0	3
	0	2
	1	0
	1	4
	2	6
	4	0
	5	10
	67	16
	0	45
	3	0
	3	0
	3	3
	8	9
	4	1
	11	0
	17	6
	23	7
	48	4
	0	2
	0	0
	0	8
	1	10
	1	3
	2	4
	3	9
	6	20
	6	23
	20	35
	9	31
	6	12
	13	3
	23	2
	28	7
	0	16
	0	15
	0	21
	0	1
	1	14
	2	4
	4	3
	6	9
	5	5
	14	0
	4	16
	7	13
	1	9
	36	16
	14	8
	4	18
	1	12
	1	0
	2	0
	3	0
	5	3
	2	0
	1	5
	0	0
	5	0
	5	0
	1	11
	2	4
	4	1
		2
		0
		0
		0
		7
		9
	two-tailed t-test
	p=	0.0362312
	*

## Sheet: Ext. Data Fig. 3i
i	Cell cycle
		WT				Cytarabine				two-tailed t-test
	G0	86.2264	77.2807	75.773	79.6533	84.6243	83.5551	92.2815	88.0728	p=	0.0504539	n.s
	G1	11.4351	18.287	20.7486	17.0243	14.6485	15.4337	6.08399	10.4322	p=	0.123912	n.s
	S-G2-M	2.33852	4.43228	3.47844	3.32233	0.727158	1.01118	1.63451	1.49496	p=	0.00387062	**

## Sheet: Ext. Data Fig.3 j
j	Cell cycle + cyclophosphamide
		WT
	G0	20.4357	22.0793	27.4364	15.8447	26.9474	33.8745	22.675
	G1	52.0747	63.2369	48.9407	62.3295	49.0526	45.8874	54.1275
	S/G2/M	27.4896	14.6838	23.6229	21.8258	24	20.2381	23.1975
		Mda5 -/-							two-tailed t-test
	G0	29.703	25.5789	34.3424	34.4754	32.7174	28.7701	41.0944	p=	0.0152541	*
	G1	39.824	44.6316	39.9791	42.8266	43.2609	46.4171	35.6223	p=	0.0014634	**
	S/G2/M	30.473	29.7895	25.6785	22.6981	24.0217	24.8128	23.2833	p=	0.0780826	n.s
