# Supplementary material for: Chemotherapy-induced transposable elements activate MDA5 to enhance haematopoietic regeneration
Source: Nat Cell Biol. 2021 Jul 12;23(7):704–17. doi: 10.1038/s41556-021-00707-9 (PMC8492473; doi:10.1038/s41556-021-00707-9)
Supplement: Source Data Extended Data Fig. 5 — Statistical source data. [file 41556_2021_707_MOESM11_ESM.xlsx]

## Sheet: Ext.Data. Fig.5b
b
		WT D0									WT 5-FU D3					two-tailed t-test
	IL-23	90.15	35.95	106.32	19.58	28.99	109.51	19.58			501.28	299.744	439.36	299.744	369.664	p=	6.39406e-06	****
	IL-1a	241.1	213.73	316.94	197.37	130.38	255	153.11			605.936	758.672	623.056	808.192	554.08	p=	3.2803e-06	****
	IL-10	43.23	12.82	50.21	7.13	12.48	46.93	7.13			208.176	66.24	89.456	75.088	11.408	p=	0.0460574	*
	IL-27	212.83	65.67	226.13	41.95	41.95	221.72	41.95			416.928	410.16	347.664	282.064	67.12	p=	0.0222755	*
		Mda5 -/- D0									Mda5 -/- 5-FU D3					two-tailed t-test
	IL-23	35.95	99.9	42.9	19.58	19.58	106.32	19.58	60.09		31.328	31.328	138.992	431.376	112.384	p=	0.146416	n.s
	IL-1a	342.8	497.61	331.8	309.97	278.93	497.43	321.95	430.26		285.44	337.824	321.52	579.088		p=	0.858005	n.s
	IL-10	35.56	43.69	35.12	12.15	13.51	54	17.08	44.61		11.408	11.408	20.512	282.416	159.28	p=	0.172393	n.s
	IL-27	43.45	194.77	102.76	41.95	41.95	256.35	41.95	147.73		67.12	67.12	156.128	259.424	521.056	p=	0.199063	n.s

## Sheet: Ext. Data Fig. 5c
c		ALL WT
		D0														D0
	IL-1a	1268.97	1156.93	1107.41	1241.48										IFN-g	58.74	42.32	97.93	99.8
	IFN-g	58.74	42.32	97.93	99.8										TNF-a	98.99	102.88	97.49	102.28
	IL-1b	98.76	77.29	99.43	82.22										IL-1b	98.76	77.29	99.43	82.22
	IL-10	57.03	39.49	57.03	81.28										IL-10	57.03	39.49	57.03	81.28
	IFN-b	66	28.8	26.4	32.1										IL-6	20.71	12.47	31.11	28.56
		H2								two-tailed t-test					IL-17a	10.28	6.25	18.18	16.37
	IL-1a	1798.58	1864.82	1306.08	1305.17	1652.26	1665.52	1520.6	1440.87	p=	0.0070944	**			IFN-b	66	28.8	26.4	32.1
	IFN-g	112.23	119.04	68.64	88.58	139.33	125.83	77.36	53.83	p=	0.229696	n.s				D10						two-tailed t-test
	IL-1b	105.15	89.52	111.46	99.1	129.89	107.82	60.74	68.36	p=	0.578517	n.s			IFN-g	48.34	42.92	57.51	63.68	78.6	75.49	p=	0.342972	n.s
	IL-10	94.19	94.19	94.19	85.05	83.17	45.87	93.29	66.49	p=	0.0527975	n.s			TNF-a	80.48	66.84	94.48	89.04	100.49	106.44	p=	0.182524	n.s
	IFN-b	94.5	75.2	53.1	120.5	524.6	357.6	131.4	37.5	p=	0.157948	n.s			IL-1b	89.87	53.02	73.02	72.66	52.65	34.32	p=	0.0408322	*
		H6								two-tailed t-test					IL-10	90.58	48.16	102.96	133.6	121.17	112.24	p=	0.0340346	*
	IL-1a	1649.7	1552.82	1151.68	1163.22	846.07	795.24			p=	0.997553	n.s			IL-6	14.84	5.71	12.58	12.16	8.54	10.41	p=	0.00984872	**
	IFN-g	129.52	110.99	57.51	47.74	66.16	73.62			p=	0.763225	n.s			IL-17a	8.27	5.39	7.4	12.56	7.4	5.96	p=	0.0871029	n.s
	IL-1b	110.47	89.87	124.15	117.68	156.44	113.1			p=	0.041218	*			IFN-b	27.1	39.3	30.4	49	37.5	53.1	p=	0.907814	n.s
	IL-10	138.85	122.75	98.62	97.74	139.59	139.59			p=	0.000819325	***
	IFN-b	53.1	99.6	37.5	45	75.2	49			p=	0.160557	n.s
		H16								two-tailed t-test
	IL-1a	1119.61	1094.24	1174.82	1201.94	1368.6	1357.36			p=	0.710582	n.s
	IFN-g	23.88	61.21	26.65	27.77	31.75	24.43			p=	0.0142347	*
	IL-1b	68.36	77.64	46.33	41.84	70.51	60.01			p=	0.0098541	**
	IL-10	39.49	43.54	48.16	85.05	95.97	73.53			p=	0.698502	n.s
	IFN-b	41.2	61.6	26.4	26.4	33.9	37.5			p=	0.9617	n.s
