# Supplementary material for: Chemotherapy-induced transposable elements activate MDA5 to enhance haematopoietic regeneration
Source: Nat Cell Biol. 2021 Jul 12;23(7):704–17. doi: 10.1038/s41556-021-00707-9 (PMC8492473; doi:10.1038/s41556-021-00707-9)
Supplement: Source Data Extended Data Fig. 6 — Statistical source data. [file 41556_2021_707_MOESM12_ESM.xlsx]

## Sheet: Ext.Data. Fig.6a
a	MFI gH2AX pI:C
	WT	Mda5 -/-
	371	326
	401	314
	423	312
	423	343
	441	301
	two-tailed t-test
	p=	0.000165075
	***

## Sheet: Ext. Data Fig. 6b
	D0				H2				H16
SetDB1	1	1	1	1	0.12085	0.0784167	0.228143	0.234283	0.256891	0.419264	0.282426

## Sheet: Ext. Data Fig. 6c
	siRNA-ctrl
	Exp1				Exp2
G0	1	1.72688	0.700653	0.483046	1	0.889437	1.75115	0.420888		1.25254e-05	****
cycling	1	0.8086	1.07882	1.13612	1	1.00737	0.949951	1.03859		0.00148722	***
	siRNA-SetDB1
	Exp1				Exp2
G0	3.08343	2.51433	3.32461	3.08423	3.78615	1.81132	3.05076	4.92558	3.20163
cycling	0.328139	0.567481	0.387888	0.451185	0.814357	0.945941	0.863356	0.738436	0.853304

## Sheet: Ext. Data Fig 6d
d	qPCR analysis of HSCs after overexpression of indicated plasmid
		MLTR18C		LINE		RLTR1B
	WT EV	1	1	1	1	1	1
	WT +	65.175	47.9116	7.18055	10.0161	14.5032	76.6957
	KO EV	1	1	1	1	nd
	KO +	33.0308	5.64389	4.78382	10.3019

## Sheet: Ext. Data Fig. 6e
e		Cell cycle of HSCs transfected with GFP
			EV		GFP			two-tailed t-test
		G0	36.2319	41.5719	49.7343	45.7883	45.0837	p=	0.0615617
		G1	30.2277	30.5067	29.9681	31.1015	26.6736	p=	0.561027
		S-G2-M	33.5404	27.9214	20.2976	23.1102	28.2427	p=	0.158181

## Sheet: Ext. Data Fig. 6f
f	Cytokines in supernatant of HSCs cultures with overexpressed TEs
		EV
	IL-1a	23.83	16.47	17.92	28.45	16.47	9.85	20.9	20.96
	TNF-a	134.48	133.43	113.18	203.59	177.86	131.73	133.97	132.92
	IL-6	1197.56	1040.01	914.7	1651.98	1151.14	869.44	1032.26	1135.77
	IL-1b	16.51	16.51	16.51	16.51	16.51	16.51	16.51	16.51
	IL-10	24.11	24.11	24.11	24.11	24.11	42.85	24.11	24.11
	IL-27	56.99	56.99	56.99	198.65	201.02	132.58	56.99	56.99
	IFN-b	2766.5	2454.4	1955.6	3151.2	2592.5	2114.9	1970.4	1834.2
		MLTR18C								two-tailed t-test
	IL-1a	116.24	106.69	103.59	85.15	95.35	89.46	161.39	130.71	p=	8.30801e-08	****
	TNF-a	309.46	257.69	289.67	229.85	377.55	315.52	374.94	318.42	p=	1.79774e-06	****
	IL-6	2725.89	2317.35	2362.45	1836.56	2177.59	2031.75	2973.81	2432.59	p=	1.4382e-06	****
	IL-1b	58.58	48.97	29.03	31.13	56.86	35.05	67.34	45.62	p=	2.81469e-05	****
	IL-10	66.65	65.02	49.01	40.78	58.43	55.76	68.28	48.33	p=	5.06913e-06	****
	IL-27	231.29	228.99	181.92	164.91	339.83	289.19	56.99	56.99	p=	0.0495257	*
	IFN-b	4217.3	3643.9	3366.8	2573.7	4038.7	3516.1	3392.6	2881.6	p=	0.000674344	***
		LINE								two-tailed t-test
	IL-1a	31.22	19.97	55.44	56.98	25.97	27.18	56.24	54.46	p=	1.10367e-05	****
	TNF-a	175.69	155.82	201.83	189.37	257.42	276.97	257.35	240.46	p=	0.00219406	**
	IL-6	1482.56	1454.35	1448.75	1450.32	1521.97	1555.69	1508.44	1671.81	p=	1.60853e-05	****
	IL-1b	16.51	16.51	16.51	16.51	16.51	16.51	21.47	18.54	p=	4.14863e-05	****
	IL-10	24.11	24.11	24.11	29.62	24.11	32.77	24.11	24.11	p=	9.25822e-07	****
	IL-27	108.39	76.01	56.99	121.18	156.3	164.91	56.99	56.99	p=	0.0304724	*
	IFN-b	2830.3	2400.9	2260.3	2148.1	3129.5	3188.8	2527.2	2477.1	p=	0.00337657	**
		RLTR1B								two-tailed t-test
	IL-1a	21.83	16.9	16.08	30.75	13.4	13.33	24.29	25.06	p=	0.00450032	**
	TNF-a	125.45	119.43	97.47	145.45	117.34	150.77	139.48	122.78	p=	8.35027e-05	****
	IL-6	900.61	738.7	817.72	1375.29	903.85	1017.04	1064.77	995.6	p=	3.93607e-06	****
	IL-1b	16.51	16.51	16.51	16.51	16.51	16.51	16.51	16.51	p=	0.190757	n.s
	IL-10	24.11	24.11	25.42	32.42	24.11	24.11	24.11	24.11	p=	0.723925	n.s
	IL-27	56.99	56.99	56.99	107.11	56.99	122.45	56.99	56.99	p=	0.148472	n.s
	IFN-b	1410.8	1254.9	1218.6	1684.8	1788.9	2109.5	1478.7	1310.7	p=	2.28478e-05	****

## Sheet: Ext. Data Fig. 6g
g
			LINE-1 shRNAs Knockdown effect in LSK cells
			48 h post-transduction				72 h post-transduction
		sample #	Control shRNA	sh1-LINE1	sh2-LINE1	sh3-LINE1	Control shRNA	sh1-LINE1	sh2-LINE1	sh3-LINE1
	LINE-1 A	1	0.979677	0.718562	0.520555	0.886651	0.964837	0.361268	0.40876	0.529713
	LINE-1 A	2	1.02075	0.800953	0.458568	0.865151	1.03645	0.479011	0.370001	0.448406
	LINE-1 Gf	1	0.933474	0.268316	0.30085	0.554854	1.1337	0.481883	0.236385	0.30339
	LINE-1 Gf	2	1.07127	0.528258	0.203126	0.533378	0.882064	0.330837	0.359306	0.301701
	LINE1-Tf	1	0.933474	0.268316	0.30085	0.554854	1.1337	0.481883	0.236385	0.30339
	LINE1-Tf	2	1.07127	0.528258	0.203126	0.533378	0.882064	0.330837	0.359306	0.301701

## Sheet: Ext. Data Fig. 6h
h			Cell cycle of WT HSCs with BX795
			0µM		0.5µM		1µM		5µM		10µM
		G0	18.3315	27.9206	15.8879	14.7026	13.7931	23.9501	48.1401	55.6793	96.8219	75.8471
		G1	53.0187	53.5047	54.4393	49.2705	61.624	52.5539	35.6674	26.2806	0.791891	19.8963
		G2/S/M	28.6498	18.5748	29.6729	36.0269	24.5829	23.496	16.1926	18.0401	2.38623	4.2566
